# Supplementary material for: Atypical GATA transcription factor TRPS1 represses gene expression by recruiting CHD4/NuRD(MTA2) and suppresses cell migration and invasion by repressing TP63 expression
Source: Oncogenesis. 2018 Dec 19;7(12):96. doi: 10.1038/s41389-018-0108-9 (PMC6299095; doi:10.1038/s41389-018-0108-9)
Supplement: Supplementary file 4 — Supplementary Table 1 [file 41389_2018_108_MOESM4_ESM.xlsx]

## Sheet: T47D-TRPS1_peak
seqnames	start	end	width	strand	length	abs_summit	pileup	qvalue	fold_enrichment	FDR	peak	feature	start_position	end_position	feature_strand	insideFeature	distancetoFeature	shortestDistance	fromOverlappingOrNearest	symbol	gene symbol	TRPS1 enrichment region
1	chr1	1145351	1145657	307	*	307	1145519	49.26	22.7291	5.58484	18.224	T47D.TRPS1_peak_1	254099	1137017	1144054	+	downstream	8334	1297	NearestLocation	LINC01342	TSS distal region
2	chr1	1504907	1505220	314	*	314	1505096	27.55	17.8456	7.36875	13.5214	T47D.TRPS1_peak_2	55210	1512143	1534687	+	upstream	-7236	6923	NearestLocation	ATAD3A	TSS distal region
3	chr1	3739367	3739833	467	*	467	3739624	26.72	11.2515	4.61987	7.25101	T47D.TRPS1_peak_3	57212	3735984	3747373	-	inside	8006	3383	NearestLocation	TP73-AS1	TSS distal region
4	chr1	8259178	8259387	210	*	210	8259289	28.39	12.7692	4.89819	8.67859	T47D.TRPS1_peak_4	50651	8324330	8344167	+	upstream	-65152	64943	NearestLocation	SLC45A1	TSS distal region
5	chr1	10778050	10778399	350	*	350	10778213	27.55	13.5817	5.40297	9.45567	T47D.TRPS1_peak_5	54897	10636606	10796676	-	inside	18626	18277	NearestLocation	CASZ1	TSS distal region
6	chr1	11080361	11080607	247	*	247	11080447	22.54	13.0572	6.0759	8.95346	T47D.TRPS1_peak_6	5394	11066619	11099881	-	inside	19520	13742	NearestLocation	EXOSC10	TSS distal region
7	chr1	11099764	11100295	532	*	532	11099952	59.28	52.1289	13.9803	46.8802	T47D.TRPS1_peak_7	5394	11066619	11099881	-	overlapStart	117	117	NearestLocation	EXOSC10	TSS proximal region
8	chr1	11908247	11908636	390	*	390	11908431	30.06	20.3845	7.76478	15.9642	T47D.TRPS1_peak_8	26829	11908154	11908272	+	overlapEnd	93	25	NearestLocation	RNU5E-1	TSS proximal region
9	chr1	11908987	11909211	225	*	225	11909091	20.04	10.9285	5.25985	6.94619	T47D.TRPS1_peak_9	26829	11908154	11908272	+	downstream	833	715	NearestLocation	RNU5E-1	TSS proximal region
10	chr1	13749273	13749589	317	*	317	13749429	30.89	17.13	6.46545	12.8371	T47D.TRPS1_peak_10	7799	13700240	13825079	+	inside	49033	49033	NearestLocation	PRDM2	TSS distal region
11	chr1	15800205	15800456	252	*	252	15800302	24.21	9.79599	4.20238	5.88551	T47D.TRPS1_peak_11	440567	15807162	15807699	-	downstream	7494	6706	NearestLocation	UQCRHL	TSS distal region
12	chr1	15815611	15815835	225	*	225	15815722	23.38	13.5895	6.09482	9.46163	T47D.TRPS1_peak_12	440567	15807162	15807699	-	upstream	-7912	7912	NearestLocation	UQCRHL	TSS distal region
13	chr1	17477431	17477728	298	*	298	17477587	42.58	33.5372	10.8959	28.6952	T47D.TRPS1_peak_13	55920	17406755	17439754	-	upstream	-37677	37677	NearestLocation	RCC2	TSS distal region
14	chr1	19354588	19354960	373	*	373	19354779	52.6	30.9436	7.65763	26.1742	T47D.TRPS1_peak_14	54896	19312246	19332428	+	downstream	42342	22160	NearestLocation	PQLC2	TSS distal region
15	chr1	19878280	19878574	295	*	295	19878417	29.22	19.3689	7.55603	14.9924	T47D.TRPS1_peak_15	23252	19882395	19912944	+	upstream	-4115	3821	NearestLocation	OTUD3	TSS proximal region
16	chr1	20661331	20661635	305	*	305	20661462	61.79	39.8149	8.96974	34.813	T47D.TRPS1_peak_16	1650	20651767	20661544	-	overlapStart	213	91	NearestLocation	DDOST	TSS proximal region
17	chr1	21634307	21634572	266	*	266	21634449	35.07	14.0966	4.50862	9.94443	T47D.TRPS1_peak_17	5909	21596215	21669363	-	inside	35056	34791	NearestLocation	RAP1GAP	TSS distal region
18	chr1	22043050	22043460	411	*	411	22043350	30.89	12.3086	4.5563	8.24326	T47D.TRPS1_peak_18	998	22052627	22092943	+	upstream	-9577	9167	NearestLocation	CDC42	TSS distal region
19	chr1	22472627	22472937	311	*	311	22472726	30.89	10.6508	3.98676	6.68289	T47D.TRPS1_peak_19	9923	22451851	22531157	+	inside	20776	20776	NearestLocation	ZBTB40	TSS distal region
20	chr1	24635213	24635620	408	*	408	24635402	41.75	32.3801	10.6872	27.5659	T47D.TRPS1_peak_20	10250	24643103	24673281	+	upstream	-7890	7483	NearestLocation	SRRM1	TSS distal region
21	chr1	26693026	26693350	325	*	325	26693145	31.73	13.0386	4.67558	8.93906	T47D.TRPS1_peak_21	8289	26696031	26782110	+	upstream	-3005	2681	NearestLocation	ARID1A	TSS proximal region
22	chr1	27144519	27144764	246	*	246	27144609	24.21	14.5125	6.30357	10.3373	T47D.TRPS1_peak_22	6548	27098809	27155130	-	inside	10611	10366	NearestLocation	SLC9A1	TSS distal region
23	chr1	28370465	28370681	217	*	217	28370539	28.39	10.8898	4.19845	6.91436	T47D.TRPS1_peak_23	65979	28369582	28500369	+	inside	883	883	NearestLocation	PHACTR4	TSS proximal region
24	chr1	31162776	31163070	295	*	295	31162896	33.4	19.6848	6.8798	15.2949	T47D.TRPS1_peak_24	79570	31179745	31239887	-	downstream	77111	16675	NearestLocation	NKAIN1	TSS distal region
25	chr1	31431477	31431739	263	*	263	31431589	20.87	9.25059	4.62852	5.37853	T47D.TRPS1_peak_25	347735	31409565	31434680	+	inside	21912	2941	NearestLocation	SERINC2	TSS distal region
26	chr1	31842840	31843110	271	*	271	31842995	37.57	25.4419	8.53593	20.843	T47D.TRPS1_peak_26	90853	31790422	31816051	-	upstream	-26789	26789	NearestLocation	SPOCD1	TSS distal region
27	chr1	33180728	33180934	207	*	207	33180812	25.88	8.87152	3.8406	5.01769	T47D.TRPS1_peak_27	55223	33145402	33182070	-	inside	1342	1136	NearestLocation	TRIM62	TSS proximal region
28	chr1	33255497	33255721	225	*	225	33255609	25.05	10.5749	4.36482	6.61242	T47D.TRPS1_peak_28	149076	33256573	33300719	+	upstream	-1076	852	NearestLocation	ZNF362	TSS proximal region
29	chr1	34852719	34853045	327	*	327	34852909	50.1	29.0576	7.29979	24.3437	T47D.TRPS1_peak_29	113444	34712754	34859816	-	inside	7097	6771	NearestLocation	SMIM12	TSS distal region
30	chr1	38990819	38991072	254	*	254	38990933	30.89	16.5261	6.20507	12.2619	T47D.TRPS1_peak_30	79647	38991244	39006065	+	upstream	-425	172	NearestLocation	AKIRIN1	TSS proximal region
31	chr1	39980522	39980781	260	*	260	39980650	39.24	17.0669	5.03048	12.777	T47D.TRPS1_peak_31	84879	39955112	39969968	+	downstream	25410	10554	NearestLocation	MFSD2A	TSS distal region
32	chr1	40030681	40030959	279	*	279	40030810	25.88	15.8808	6.9378	11.6436	T47D.TRPS1_peak_32	10487	40040583	40072649	+	upstream	-9902	9624	NearestLocation	CAP1	TSS distal region
33	chr1	40140295	40140536	242	*	242	40140407	33.4	16.81	5.73317	12.5363	T47D.TRPS1_peak_33	6018	40161369	40240921	+	upstream	-21074	20833	NearestLocation	RLF	TSS distal region
34	chr1	40153116	40153413	298	*	298	40153268	30.06	20.9049	8.01518	16.4639	T47D.TRPS1_peak_34	6018	40161369	40240921	+	upstream	-8253	7956	NearestLocation	RLF	TSS distal region
35	chr1	40691360	40691689	330	*	330	40691518	21.71	11.5113	5.53212	7.49095	T47D.TRPS1_peak_35	4802	40691570	40771606	+	overlapStart	-210	119	NearestLocation	NFYC	TSS proximal region
36	chr1	42340279	42340513	235	*	235	42340415	18.37	9.55265	4.99852	5.65304	T47D.TRPS1_peak_36	22887	42176539	42335877	-	upstream	-4402	4402	NearestLocation	FOXJ3	TSS proximal region
37	chr1	43493954	43494326	373	*	373	43494105	33.4	24.0878	8.87708	19.5354	T47D.TRPS1_peak_37	5792	43530876	43623672	+	upstream	-36922	36550	NearestLocation	PTPRF	TSS distal region
38	chr1	45444847	45445137	291	*	291	45444989	32.56	23.0138	8.6616	18.4966	T47D.TRPS1_peak_38	10420	45343883	45491168	-	inside	46321	46031	NearestLocation	TESK2	TSS distal region
39	chr1	46442696	46442929	234	*	234	46442769	25.88	8.01257	3.52626	4.23061	T47D.TRPS1_peak_39	729041	46433827	46445702	+	inside	8869	2773	NearestLocation	FAAHP1	TSS distal region
40	chr1	46757735	46758315	581	*	581	46758023	36.74	11.6241	3.77389	7.59762	T47D.TRPS1_peak_40	9813	46658687	46719064	-	upstream	-38671	38671	NearestLocation	EFCAB14	TSS distal region
41	chr1	47424460	47424673	214	*	214	47424559	39.24	17.0669	5.03048	12.777	T47D.TRPS1_peak_41	2301	47416072	47418052	+	downstream	8388	6408	NearestLocation	FOXE3	TSS distal region
42	chr1	51569929	51570150	222	*	222	51570020	35.07	14.0966	4.50862	9.94443	T47D.TRPS1_peak_42	114883	51577179	51789219	+	upstream	-7250	7029	NearestLocation	OSBPL9	TSS distal region
43	chr1	52703229	52703457	229	*	229	52703357	30.06	14.9045	5.39127	10.7154	T47D.TRPS1_peak_43	65260	52686342	52698366	-	upstream	-4863	4863	NearestLocation	COA7	TSS proximal region
44	chr1	54888456	54888662	207	*	207	54888565	23.38	11.7809	5.22723	7.74933	T47D.TRPS1_peak_44	1718	54849627	54887248	-	upstream	-1208	1208	NearestLocation	DHCR24	TSS proximal region
45	chr1	56569593	56569936	344	*	344	56569800	50.93	37.188	10.3867	32.2454	T47D.TRPS1_peak_45	8613	56494747	56579584	-	inside	9991	9648	NearestLocation	PLPP3	TSS distal region
46	chr1	58620312	58620542	231	*	231	58620435	30.06	10.6508	3.88239	6.68289	T47D.TRPS1_peak_46	4070	58575423	58577494	-	upstream	-42818	42818	NearestLocation	TACSTD2	TSS distal region
47	chr1	59856830	59857120	291	*	291	59856955	28.39	18.3673	7.34729	14.0294	T47D.TRPS1_peak_47	51361	59814791	59876378	+	inside	42039	19258	NearestLocation	HOOK1	TSS distal region
48	chr1	61079934	61080173	240	*	240	61080039	26.72	16.1891	6.82134	11.936	T47D.TRPS1_peak_48	4774	61077274	61462788	+	inside	2660	2660	NearestLocation	NFIA	TSS proximal region
49	chr1	61641887	61642130	244	*	244	61642006	21.71	11.5113	5.53212	7.49095	T47D.TRPS1_peak_49	414927	61654242	61656128	+	upstream	-12355	12112	NearestLocation	MGC34796	TSS distal region
50	chr1	61642487	61642713	227	*	227	61642637	24.21	11.8043	5.04286	7.76877	T47D.TRPS1_peak_50	414927	61654242	61656128	+	upstream	-11755	11529	NearestLocation	MGC34796	TSS distal region
51	chr1	61642884	61643256	373	*	373	61643124	41.75	32.3801	10.6872	27.5659	T47D.TRPS1_peak_51	414927	61654242	61656128	+	upstream	-11358	10986	NearestLocation	MGC34796	TSS distal region
52	chr1	61743835	61744512	678	*	678	61744039	52.6	38.6933	10.4287	33.7156	T47D.TRPS1_peak_52	10207	61742477	62178675	+	inside	1358	1358	NearestLocation	PATJ	TSS proximal region
53	chr1	67158795	67159025	231	*	231	67158856	27.55	17.3804	7.13854	13.0795	T47D.TRPS1_peak_53	149233	67138907	67259967	+	inside	19888	19888	NearestLocation	IL23R	TSS distal region
54	chr1	70718085	70718350	266	*	266	70718162	29.22	13.5501	5.03735	9.42489	T47D.TRPS1_peak_54	1491	70411218	70439851	+	downstream	306867	278234	NearestLocation	CTH	TSS distal region
55	chr1	79290949	79291706	758	*	758	79291312	95.19	66.7367	10.6875	61.227	T47D.TRPS1_peak_55	64123	78889764	79006810	-	upstream	-284139	284139	NearestLocation	ADGRL4	TSS distal region
56	chr1	84506641	84506870	230	*	230	84506795	26.72	16.4086	6.9298	12.1476	T47D.TRPS1_peak_56	2787	84498323	84506579	-	upstream	-62	62	NearestLocation	GNG5	TSS proximal region
57	chr1	85225196	85225413	218	*	218	85225282	34.23	9.21751	3.20309	5.34911	T47D.TRPS1_peak_57	84144	85157673	85201045	-	upstream	-24151	24151	NearestLocation	SYDE2	TSS distal region
58	chr1	94118170	94118422	253	*	253	94118324	27.55	14.2995	5.71083	10.1382	T47D.TRPS1_peak_58	24	93992838	94121149	-	inside	2979	2727	NearestLocation	ABCA4	TSS proximal region
59	chr1	99789009	99789250	242	*	242	99789108	29.22	19.8708	7.7997	15.4719	T47D.TRPS1_peak_59	391059	99708703	99765793	-	upstream	-23216	23216	NearestLocation	FRRS1	TSS distal region
60	chr1	102941356	102941642	287	*	287	102941494	32.56	22.4566	8.39101	17.9608	T47D.TRPS1_peak_60	1301	102876467	103108496	-	inside	167140	64889	NearestLocation	COL11A1	TSS distal region
61	chr1	110619420	110619704	285	*	285	110619538	26.72	16.4033	6.9272	12.1441	T47D.TRPS1_peak_61	3737	110593580	110631474	-	inside	12054	11770	NearestLocation	KCNA2	TSS distal region
62	chr1	110964066	110964380	315	*	315	110964222	49.26	31.6613	8.37725	26.8727	T47D.TRPS1_peak_62	55791	110947190	110963944	-	upstream	-122	122	NearestLocation	LRIF1	TSS proximal region
63	chr1	111449433	111449792	360	*	360	111449648	37.57	17.6823	5.51055	13.3707	T47D.TRPS1_peak_63	79084	111439890	111449208	-	upstream	-225	225	NearestLocation	WDR77	TSS proximal region
64	chr1	114370280	114370606	327	*	327	114370415	27.55	17.8456	7.36875	13.5214	T47D.TRPS1_peak_64	51592	114392777	114511160	-	downstream	140880	22171	NearestLocation	TRIM33	TSS distal region
65	chr1	116673995	116674225	231	*	231	116674127	26.72	13.452	5.54384	9.33151	T47D.TRPS1_peak_65	100302117	116671749	116671827	+	downstream	2246	2168	NearestLocation	MIR320B1	TSS proximal region
66	chr1	116706181	116706450	270	*	270	116706321	23.38	7.60524	3.48276	3.85651	T47D.TRPS1_peak_66	388667	116694112	116706603	+	inside	12069	153	NearestLocation	C1orf137	TSS distal region
67	chr1	117268879	117269232	354	*	354	117269070	45.09	24.4922	6.58409	19.9258	T47D.TRPS1_peak_67	79679	117143587	117210960	-	upstream	-57919	57919	NearestLocation	VTCN1	TSS distal region
68	chr1	118100968	118101196	229	*	229	118101098	22.54	13.0572	6.0759	8.95346	T47D.TRPS1_peak_68	200162	117953665	118185225	-	inside	84257	84029	NearestLocation	SPAG17	TSS distal region
69	chr1	145281073	145281366	294	*	294	145281186	38.41	18.4972	5.62984	14.1546	T47D.TRPS1_peak_69	101954266	145281116	145281279	+	includeFeature	-43	43	NearestLocation	RNVU1-14	TSS proximal region
70	chr1	145708140	145708515	376	*	376	145708317	65.96	30.6628	6.00943	25.9046	T47D.TRPS1_peak_70	5174	145670853	145707400	-	upstream	-740	740	NearestLocation	PDZK1	TSS proximal region
71	chr1	145918719	145918947	229	*	229	145918841	45.09	14.4988	3.84072	10.3258	T47D.TRPS1_peak_71	8799	145911348	145918924	-	overlapStart	205	23	NearestLocation	PEX11B	TSS proximal region
72	chr1	146051743	146052403	661	*	661	146052166	60.95	32.0315	6.88369	27.2237	T47D.TRPS1_peak_72	101954276	146052081	146052244	-	includeFeature	501	159	NearestLocation	RNVU1-6	TSS proximal region
73	chr1	146387422	146387712	291	*	291	146387483	23.38	7.60524	3.48276	3.85651	T47D.TRPS1_peak_73	170688	146297773	148752397	+	inside	89649	89649	NearestLocation	NUDT4P2	TSS distal region
74	chr1	148263488	148263718	231	*	231	148263572	37.57	12.253	3.85739	8.19524	T47D.TRPS1_peak_74	100847044	148334479	148334554	-	downstream	71066	70761	NearestLocation	MIR5087	TSS distal region
75	chr1	148522549	148522925	377	*	377	148522749	96.02	108.73	25.0377	102.526	T47D.TRPS1_peak_75	644591	148482548	148483285	-	upstream	-39264	39264	NearestLocation	PPIAL4G	TSS distal region
76	chr1	150363806	150364080	275	*	275	150363954	42.58	18.8682	5.28608	14.5056	T47D.TRPS1_peak_76	23248	150364514	150476565	+	upstream	-708	434	NearestLocation	RPRD2	TSS proximal region
77	chr1	150487254	150487609	356	*	356	150487443	50.1	19.4413	4.64532	15.06	T47D.TRPS1_peak_77	80222	150487364	150507609	+	overlapStart	-110	110	NearestLocation	TARS2	TSS proximal region
78	chr1	151071191	151071432	242	*	242	151071250	29.22	10.0007	3.77802	6.0773	T47D.TRPS1_peak_78	126626	151070604	151118531	+	inside	587	587	NearestLocation	GABPB2	TSS proximal region
79	chr1	151197854	151198076	223	*	223	151197976	34.23	11.7722	3.91489	7.7408	T47D.TRPS1_peak_79	8394	151198545	151249531	+	upstream	-691	469	NearestLocation	PIP5K1A	TSS proximal region
80	chr1	151740071	151740293	223	*	223	151740159	44.25	13.8746	3.77114	9.73579	T47D.TRPS1_peak_80	51686	151762969	151771330	+	upstream	-22898	22676	NearestLocation	OAZ3	TSS distal region
81	chr1	151909441	151909786	346	*	346	151909619	65.13	17.5701	3.48042	13.2649	T47D.TRPS1_peak_81	117145	151870867	151909885	-	inside	444	99	NearestLocation	THEM4	TSS proximal region
82	chr1	151924769	151924998	230	*	230	151924919	33.4	16.81	5.73317	12.5363	T47D.TRPS1_peak_82	117145	151870867	151909885	-	upstream	-14884	14884	NearestLocation	THEM4	TSS distal region
83	chr1	153364194	153364432	239	*	239	153364324	42.58	12.6546	3.63198	8.57327	T47D.TRPS1_peak_83	6280	153357854	153361027	+	downstream	6340	3167	NearestLocation	S100A9	TSS distal region
84	chr1	154198961	154199169	209	*	209	154199076	30.06	13.9551	5.02981	9.81408	T47D.TRPS1_peak_84	100126346	154193665	154193743	-	upstream	-5218	5218	NearestLocation	MIR190B	TSS distal region
85	chr1	154973559	154974005	447	*	447	154973735	95.19	69.0347	11.27	63.4874	T47D.TRPS1_peak_85	6464	154962298	154974483	-	inside	924	478	NearestLocation	SHC1	TSS proximal region
86	chr1	155308489	155308834	346	*	346	155308638	46.76	20.363	5.30651	15.9472	T47D.TRPS1_peak_86	2224	155308748	155320666	+	overlapStart	-259	86	NearestLocation	FDPS	TSS proximal region
87	chr1	156213147	156213521	375	*	375	156213344	70.97	44.9234	8.99661	39.8055	T47D.TRPS1_peak_87	100527963	156212988	156243332	+	inside	159	159	NearestLocation	PMF1-BGLAP	TSS proximal region
88	chr1	156213147	156213521	375	*	375	156213344	70.97	44.9234	8.99661	39.8055	T47D.TRPS1_peak_87	11243	156212988	156240077	+	inside	159	159	NearestLocation	PMF1	TSS proximal region
89	chr1	156457504	156457755	252	*	252	156457613	30.89	9.27005	3.54379	5.39256	T47D.TRPS1_peak_88	10485	156404263	156430701	-	upstream	-26803	26803	NearestLocation	C1orf61	TSS distal region
90	chr1	156471551	156471788	238	*	238	156471607	36.74	11.6241	3.77389	7.59762	T47D.TRPS1_peak_89	4209	156463721	156500842	-	inside	29291	7830	NearestLocation	MEF2D	TSS distal region
91	chr1	156797278	156797546	269	*	269	156797405	44.25	16.9515	4.52537	12.665	T47D.TRPS1_peak_90	4914	156815750	156881850	+	upstream	-18472	18204	NearestLocation	NTRK1	TSS distal region
92	chr1	157132616	157133033	418	*	418	157132882	30.06	14.2769	5.15068	10.1183	T47D.TRPS1_peak_91	360155	157128362	157128671	+	downstream	4254	3945	NearestLocation	CYCSP52	TSS proximal region
93	chr1	159916335	159916614	280	*	280	159916485	70.14	38.0292	7.11379	33.0628	T47D.TRPS1_peak_92	8407	159918107	159925542	-	downstream	9207	1493	NearestLocation	TAGLN2	TSS distal region
94	chr1	161132646	161133298	653	*	653	161132858	60.95	22.9939	4.76563	18.4807	T47D.TRPS1_peak_93	9191	161120978	161132688	-	overlapStart	42	42	NearestLocation	DEDD	TSS proximal region
95	chr1	161202022	161202350	329	*	329	161202154	49.26	14.3049	3.59025	10.1433	T47D.TRPS1_peak_94	4720	161199315	161214394	+	inside	2707	2707	NearestLocation	NDUFS2	TSS proximal region
96	chr1	161749487	161749798	312	*	312	161749629	51.77	24.3495	5.86316	19.79	T47D.TRPS1_peak_95	11266	161749791	161757162	+	overlapStart	-304	7	NearestLocation	DUSP12	TSS proximal region
97	chr1	162497622	162497945	324	*	324	162497761	54.27	23.7654	5.35854	19.2234	T47D.TRPS1_peak_96	127933	162497174	162529629	+	inside	448	448	NearestLocation	UHMK1	TSS proximal region
98	chr1	169529384	169529733	350	*	350	169529558	60.12	47.5905	11.7957	42.4212	T47D.TRPS1_peak_97	10560	169463911	169485970	-	upstream	-43414	43414	NearestLocation	SLC19A2	TSS distal region
99	chr1	169811560	169811904	345	*	345	169811693	20.87	10.7104	5.35572	6.73993	T47D.TRPS1_peak_98	92342	169792532	169794920	-	upstream	-16640	16640	NearestLocation	METTL18	TSS distal region
100	chr1	172358997	172359299	303	*	303	172359173	58.45	41.0365	9.90804	36.0044	T47D.TRPS1_peak_99	92346	172420688	172468829	+	upstream	-61691	61389	NearestLocation	C1orf105	TSS distal region
101	chr1	173824269	173824723	455	*	455	173824519	141.11	105.771	12.5208	99.6114	T47D.TRPS1_peak_100	55157	173824659	173858544	+	overlapStart	-390	64	NearestLocation	DARS2	TSS proximal region
102	chr1	173868005	173868280	276	*	276	173868137	49.26	19.2134	4.68483	14.8428	T47D.TRPS1_peak_101	84614	173868082	173886636	+	overlapStart	-77	77	NearestLocation	ZBTB37	TSS proximal region
103	chr1	173868796	173869223	428	*	428	173868841	37.57	7.86097	2.75528	4.09308	T47D.TRPS1_peak_102	84614	173868082	173886636	+	inside	714	714	NearestLocation	ZBTB37	TSS proximal region
104	chr1	178725907	178726196	290	*	290	178725979	36.74	9.23779	3.14491	5.36753	T47D.TRPS1_peak_103	55103	178725147	178921842	+	inside	760	760	NearestLocation	RALGPS2	TSS proximal region
105	chr1	178726260	178726495	236	*	236	178726376	30.06	11.2372	4.07386	7.23951	T47D.TRPS1_peak_104	55103	178725147	178921842	+	inside	1113	1113	NearestLocation	RALGPS2	TSS proximal region
106	chr1	179026675	179026938	264	*	264	179026747	33.4	11.0242	3.79136	7.03308	T47D.TRPS1_peak_105	9917	179025939	179076567	+	inside	736	736	NearestLocation	FAM20B	TSS proximal region
107	chr1	179293430	179293655	226	*	226	179293493	33.4	11.3211	3.87988	7.30716	T47D.TRPS1_peak_106	6646	179293714	179358679	+	upstream	-284	59	NearestLocation	SOAT1	TSS proximal region
108	chr1	179953950	179954298	349	*	349	179954128	37.57	7.86097	2.75528	4.09308	T47D.TRPS1_peak_107	9857	179954773	180114880	+	upstream	-823	475	NearestLocation	CEP350	TSS proximal region
109	chr1	180157674	180157914	241	*	241	180157828	45.92	19.5921	5.21374	15.2059	T47D.TRPS1_peak_108	5768	180154833	180198034	+	inside	2841	2841	NearestLocation	QSOX1	TSS proximal region
110	chr1	181022943	181023217	275	*	275	181023044	75.98	42.9305	7.77525	37.8548	T47D.TRPS1_peak_109	10228	180972713	181023121	-	overlapStart	178	96	NearestLocation	STX6	TSS proximal region
111	chr1	181084228	181084577	350	*	350	181084349	38.41	18.4972	5.62984	14.1546	T47D.TRPS1_peak_110	51278	181088502	181090843	+	upstream	-4274	3925	NearestLocation	IER5	TSS proximal region
112	chr1	182054765	182054989	225	*	225	182054857	38.41	20.4788	6.31846	16.0564	T47D.TRPS1_peak_111	127665	182054570	182061712	-	inside	6947	195	NearestLocation	ZNF648	TSS distal region
113	chr1	183471867	183472251	385	*	385	183472088	111.89	59.9519	7.52578	54.5689	T47D.TRPS1_peak_112	284649	183460876	183471982	-	overlapStart	115	115	NearestLocation	SMG7-AS1	TSS proximal region
114	chr1	183633546	183634003	458	*	458	183633653	31.73	16.8249	6.12101	12.5505	T47D.TRPS1_peak_113	10092	183626193	183635941	-	inside	2395	1938	NearestLocation	ARPC5	TSS proximal region
115	chr1	184930060	184930386	327	*	327	184930158	26.72	11.2515	4.61987	7.25101	T47D.TRPS1_peak_114	116496	184791025	184974586	-	inside	44526	44200	NearestLocation	FAM129A	TSS distal region
116	chr1	185317318	185317757	440	*	440	185317521	68.47	36.2396	6.94679	31.3262	T47D.TRPS1_peak_115	10625	185296388	185317329	-	overlapStart	11	11	NearestLocation	IVNS1ABP	TSS proximal region
117	chr1	185646256	185646471	216	*	216	185646379	27.55	10.202	4.07917	6.26791	T47D.TRPS1_peak_116	101929093	185558380	185628488	-	upstream	-17768	17768	NearestLocation	LINC01350	TSS distal region
118	chr1	186348396	186348602	207	*	207	186348485	21.71	9.46042	4.54187	5.57319	T47D.TRPS1_peak_117	7175	186311654	186375732	-	inside	27336	27130	NearestLocation	TPR	TSS distal region
119	chr1	200410669	200410930	262	*	262	200410795	39.24	22.1026	6.71996	17.6159	T47D.TRPS1_peak_118	23528	200404947	200410058	-	upstream	-611	611	NearestLocation	ZNF281	TSS proximal region
120	chr1	201480498	201480809	312	*	312	201480683	34.23	11.3666	3.79676	7.35209	T47D.TRPS1_peak_119	23612	201465479	201469171	-	upstream	-11327	11327	NearestLocation	PHLDA3	TSS distal region
121	chr1	202018476	202018957	482	*	482	202018776	70.14	28.3993	5.08128	23.71	T47D.TRPS1_peak_120	1999	202007945	202017187	+	downstream	10531	1289	NearestLocation	ELF3	TSS distal region
122	chr1	203316715	203317107	393	*	393	203316903	54.27	28.3032	6.53968	23.6164	T47D.TRPS1_peak_121	7832	203305536	203309601	+	downstream	11179	7114	NearestLocation	BTG2	TSS distal region
123	chr1	204214132	204214352	221	*	221	204214279	40.08	13.7253	3.98243	9.59303	T47D.TRPS1_peak_122	127845	204198160	204214092	-	upstream	-40	40	NearestLocation	GOLT1A	TSS proximal region
124	chr1	204380500	204380754	255	*	255	204380627	41.75	19.3689	5.57685	14.9924	T47D.TRPS1_peak_123	127841	204368430	204369719	-	upstream	-10781	10781	NearestLocation	LINC00628	TSS distal region
125	chr1	204565693	204566021	329	*	329	204565862	76.82	47.5589	8.77709	42.3898	T47D.TRPS1_peak_124	4194	204516379	204708533	+	inside	49314	49314	NearestLocation	MDM4	TSS distal region
126	chr1	205211610	205211872	263	*	263	205211723	59.28	15.3354	3.34907	11.1248	T47D.TRPS1_peak_125	25778	205142503	205211599	-	upstream	-11	11	NearestLocation	DSTYK	TSS proximal region
127	chr1	205711154	205711401	248	*	248	205711265	32.56	11.9912	4.1955	7.94808	T47D.TRPS1_peak_126	2005	205607943	205680502	-	upstream	-30652	30652	NearestLocation	ELK4	TSS distal region
128	chr1	205711154	205711401	248	*	248	205711265	32.56	11.9912	4.1955	7.94808	T47D.TRPS1_peak_126	85414	205623676	205680502	-	upstream	-30652	30652	NearestLocation	SLC45A3	TSS distal region
129	chr1	209747642	209748008	367	*	367	209747827	48.43	18.0307	4.4935	13.7023	T47D.TRPS1_peak_127	80342	209756032	209782323	+	upstream	-8390	8024	NearestLocation	TRAF3IP3	TSS distal region
130	chr1	210373744	210374132	389	*	389	210373827	42.58	22.4227	6.41314	17.9296	T47D.TRPS1_peak_128	55733	210328252	210676296	+	inside	45492	45492	NearestLocation	HHAT	TSS distal region
131	chr1	211069091	211069378	288	*	288	211069251	33.4	19.2357	6.69241	14.8646	T47D.TRPS1_peak_129	3756	210678315	211134115	-	inside	65024	64737	NearestLocation	KCNH1	TSS distal region
132	chr1	211113693	211113971	279	*	279	211113887	35.07	12.4287	4.00766	8.35811	T47D.TRPS1_peak_130	3756	210678315	211134115	-	inside	20422	20144	NearestLocation	KCNH1	TSS distal region
133	chr1	211542022	211542258	237	*	237	211542128	44.25	18.2767	4.87647	13.9426	T47D.TRPS1_peak_131	7779	211575039	211578757	-	downstream	36735	32781	NearestLocation	SLC30A1	TSS distal region
134	chr1	212367964	212368204	241	*	241	212368115	46.76	20.363	5.30651	15.9472	T47D.TRPS1_peak_132	692157	212352818	212352950	+	downstream	15146	15014	NearestLocation	SNORA16B	TSS distal region
135	chr1	212608315	212608629	315	*	315	212608455	50.93	21.3507	5.19335	16.8928	T47D.TRPS1_peak_133	149647	212624447	212626778	+	upstream	-16132	15818	NearestLocation	FAM71A	TSS distal region
136	chr1	214377843	214378277	435	*	435	214378157	36.74	15.9744	5.08816	11.7329	T47D.TRPS1_peak_134	56950	214281222	214337134	+	downstream	96621	40709	NearestLocation	SMYD2	TSS distal region
137	chr1	214637153	214637776	624	*	624	214637338	63.46	48.9125	11.6057	43.7168	T47D.TRPS1_peak_135	1063	214603189	214664571	+	inside	33964	26795	NearestLocation	CENPF	TSS distal region
138	chr1	215146430	215146981	552	*	552	215146624	45.92	24.4922	6.70338	19.9258	T47D.TRPS1_peak_136	3776	215005542	215237093	+	inside	140888	90112	NearestLocation	KCNK2	TSS distal region
139	chr1	215250806	215251858	1053	*	1053	215251615	65.96	45.5111	10.068	40.3815	T47D.TRPS1_peak_137	3776	215005542	215237093	+	downstream	245264	13713	NearestLocation	KCNK2	TSS distal region
140	chr1	215252236	215252508	273	*	273	215252389	40.91	20.9662	6.2628	16.5239	T47D.TRPS1_peak_138	3776	215005542	215237093	+	downstream	246694	15143	NearestLocation	KCNK2	TSS distal region
141	chr1	215265238	215265625	388	*	388	215265531	25.88	8.98966	3.88489	5.13253	T47D.TRPS1_peak_139	3776	215005542	215237093	+	downstream	259696	28145	NearestLocation	KCNK2	TSS distal region
142	chr1	215397844	215398057	214	*	214	215397919	32.56	11.6007	4.07083	7.57563	T47D.TRPS1_peak_140	51133	215567392	215621808	+	upstream	-169548	169335	NearestLocation	KCTD3	TSS distal region
143	chr1	215400271	215400527	257	*	257	215400419	23.38	9.39535	4.18665	5.51212	T47D.TRPS1_peak_141	51133	215567392	215621808	+	upstream	-167121	166865	NearestLocation	KCTD3	TSS distal region
144	chr1	215472834	215473129	296	*	296	215473010	30.89	13.9551	5.16503	9.81408	T47D.TRPS1_peak_142	51133	215567392	215621808	+	upstream	-94558	94263	NearestLocation	KCTD3	TSS distal region
145	chr1	215475717	215476944	1228	*	1228	215475891	65.96	48.2573	10.9916	43.0729	T47D.TRPS1_peak_143	51133	215567392	215621808	+	upstream	-91675	90448	NearestLocation	KCTD3	TSS distal region
146	chr1	215490101	215490391	291	*	291	215490230	36.74	19.3873	6.28982	15.0089	T47D.TRPS1_peak_144	51133	215567392	215621808	+	upstream	-77291	77001	NearestLocation	KCTD3	TSS distal region
147	chr1	215518630	215518850	221	*	221	215518747	41.75	20.4673	5.92909	16.045	T47D.TRPS1_peak_145	51133	215567392	215621808	+	upstream	-48762	48542	NearestLocation	KCTD3	TSS distal region
148	chr1	215566976	215567240	265	*	265	215567146	50.93	19.4413	4.72123	15.06	T47D.TRPS1_peak_146	51133	215567392	215621808	+	upstream	-416	152	NearestLocation	KCTD3	TSS proximal region
149	chr1	218339272	218339572	301	*	301	218339468	31.73	20.9799	7.97297	16.5367	T47D.TRPS1_peak_147	7042	218345334	218444619	+	upstream	-6062	5762	NearestLocation	TGFB2	TSS distal region
150	chr1	218480800	218481081	282	*	282	218480931	30.06	15.9559	5.8087	11.7159	T47D.TRPS1_peak_148	728463	218344196	218345678	-	upstream	-135122	135122	NearestLocation	TGFB2-AS1	TSS distal region
151	chr1	219530839	219531471	633	*	633	219531100	59.28	26.1856	5.48029	21.5656	T47D.TRPS1_peak_149	127018	219173850	219212865	+	downstream	356989	317974	NearestLocation	LYPLAL1	TSS distal region
152	chr1	220335661	220335926	266	*	266	220335761	41.75	16.6034	4.74986	12.3361	T47D.TRPS1_peak_150	25782	220148268	220272501	-	upstream	-63160	63160	NearestLocation	RAB3GAP2	TSS distal region
153	chr1	220787384	220787638	255	*	255	220787503	46.76	13.7787	3.67374	9.64375	T47D.TRPS1_peak_151	64757	220786697	220814399	+	inside	687	687	NearestLocation	2016-03-01	TSS proximal region
154	chr1	223860114	223860357	244	*	244	223860210	25.88	8.57002	3.72874	4.74965	T47D.TRPS1_peak_152	7159	223779893	223845972	-	upstream	-14142	14142	NearestLocation	TP53BP2	TSS distal region
155	chr1	224203683	224203965	283	*	283	224203826	50.93	17.7542	4.32779	13.4405	T47D.TRPS1_peak_153	8560	224183208	224193440	+	downstream	20475	10243	NearestLocation	DEGS1	TSS distal region
156	chr1	225777415	225777717	303	*	303	225777634	52.6	17.5373	4.12334	13.2324	T47D.TRPS1_peak_154	6726	225777813	225790466	+	upstream	-398	96	NearestLocation	SRP9	TSS proximal region
157	chr1	225999298	225999814	517	*	517	225999501	133.6	93.6343	11.2435	87.6887	T47D.TRPS1_peak_155	163859	225982702	225999365	-	overlapStart	67	67	NearestLocation	SDE2	TSS proximal region
158	chr1	226697906	226698113	208	*	208	226697978	38.41	11.5287	3.58262	7.50759	T47D.TRPS1_peak_156	100506443	226656080	226675068	-	upstream	-22838	22838	NearestLocation	ITPKB-IT1	TSS distal region
159	chr1	226702692	226702906	215	*	215	226702770	24.21	8.22588	3.6005	4.42672	T47D.TRPS1_peak_157	100506443	226656080	226675068	-	upstream	-27624	27624	NearestLocation	ITPKB-IT1	TSS distal region
160	chr1	228131111	228131347	237	*	237	228131210	32.56	10.4957	3.72934	6.54169	T47D.TRPS1_peak_158	2987	228140084	228148954	+	upstream	-8973	8737	NearestLocation	GUK1	TSS distal region
161	chr1	231140127	231140403	277	*	277	231140179	40.08	10.345	3.15991	6.40262	T47D.TRPS1_peak_159	440730	231162928	231221568	+	upstream	-22801	22525	NearestLocation	TRIM67	TSS distal region
162	chr1	234154773	234155017	245	*	245	234154912	29.22	18.6564	7.21718	14.3059	T47D.TRPS1_peak_160	100616380	234306467	234306539	+	upstream	-151694	151450	NearestLocation	MIR4671	TSS distal region
163	chr1	234373531	234373796	266	*	266	234373714	35.9	12.4287	4.10044	8.35811	T47D.TRPS1_peak_161	388753	234373468	234384049	+	inside	63	63	NearestLocation	COA6	TSS proximal region
164	chr1	234603884	234604114	231	*	231	234604030	37.57	15.5595	4.82173	11.338	T47D.TRPS1_peak_162	359948	234604269	234609525	-	downstream	5641	155	NearestLocation	IRF2BP2	TSS distal region
165	chr1	234638963	234639320	358	*	358	234639140	78.49	49.0362	8.83196	43.8371	T47D.TRPS1_peak_163	100302691	234629311	234634780	+	downstream	9652	4183	NearestLocation	LINC00184	TSS distal region
166	chr1	234723977	234724224	248	*	248	234724124	35.9	13.4833	4.42043	9.36231	T47D.TRPS1_peak_164	100506810	234724042	234731643	+	overlapStart	-65	65	NearestLocation	LINC01132	TSS proximal region
167	chr1	234875901	234876811	911	*	911	234876447	67.63	32.6696	6.23936	27.8499	T47D.TRPS1_peak_165	100506810	234724042	234731643	+	downstream	151859	144258	NearestLocation	LINC01132	TSS distal region
168	chr1	234960802	234961122	321	*	321	234960978	52.6	20.8853	4.87304	16.4533	T47D.TRPS1_peak_166	731656	235065479	235069818	-	downstream	109016	104357	NearestLocation	LINC01348	TSS distal region
169	chr1	234963347	234963695	349	*	349	234963519	63.46	38.0078	8.05726	33.0422	T47D.TRPS1_peak_167	731656	235065479	235069818	-	downstream	106471	101784	NearestLocation	LINC01348	TSS distal region
170	chr1	234964029	234964268	240	*	240	234964164	30.89	12.7683	4.72183	8.67859	T47D.TRPS1_peak_168	731656	235065479	235069818	-	downstream	105789	101211	NearestLocation	LINC01348	TSS distal region
171	chr1	236452018	236452280	263	*	263	236452169	46.76	21.1076	5.51549	16.6592	T47D.TRPS1_peak_169	128178	236394380	236484708	+	inside	57638	32428	NearestLocation	EDARADD	TSS distal region
172	chr1	236515091	236515442	352	*	352	236515248	56.78	34.8115	8.25404	29.9355	T47D.TRPS1_peak_170	3964	236518214	236552979	+	upstream	-3123	2772	NearestLocation	LGALS8	TSS proximal region
173	chr1	236516900	236517206	307	*	307	236517079	35.07	20.4295	6.74564	16.0077	T47D.TRPS1_peak_171	3964	236518214	236552979	+	upstream	-1314	1008	NearestLocation	LGALS8	TSS proximal region
174	chr1	241589493	241589782	290	*	290	241589608	20.87	8.71601	4.37488	4.88143	T47D.TRPS1_peak_172	1122	241628865	241635930	-	downstream	46437	39083	NearestLocation	CHML	TSS distal region
175	chr1	244275089	244275659	571	*	571	244275419	58.45	36.7912	8.49261	31.8614	T47D.TRPS1_peak_173	200159	244352635	244389086	+	upstream	-77546	76976	NearestLocation	C1orf100	TSS distal region
176	chr1	244276209	244276495	287	*	287	244276417	32.56	13.7817	4.79486	9.64514	T47D.TRPS1_peak_174	200159	244352635	244389086	+	upstream	-76426	76140	NearestLocation	C1orf100	TSS distal region
177	chr1	244326841	244327100	260	*	260	244326976	37.57	15.5595	4.82173	11.338	T47D.TRPS1_peak_175	200159	244352635	244389086	+	upstream	-25794	25535	NearestLocation	C1orf100	TSS distal region
178	chr1	244719777	244719983	207	*	207	244719883	18.37	9.25272	4.84236	5.37853	T47D.TRPS1_peak_176	51029	244653050	244709032	+	downstream	66727	10745	NearestLocation	DESI2	TSS distal region
179	chr10	6088667	6088950	284	*	284	6088813	57.61	19.3008	4.18666	14.9288	T47D.TRPS1_peak_177	84991	6088986	6117459	+	upstream	-319	36	NearestLocation	RBM17	TSS proximal region
180	chr10	6296784	6297029	246	*	246	6296927	42.58	17.1972	4.80367	12.9035	T47D.TRPS1_peak_178	399715	6277687	6335975	+	inside	19097	19097	NearestLocation	LOC399715	TSS distal region
181	chr10	6364950	6365180	231	*	231	6365087	35.9	19.0636	6.36011	14.6974	T47D.TRPS1_peak_179	399715	6277687	6335975	+	downstream	87263	28975	NearestLocation	LOC399715	TSS distal region
182	chr10	6365383	6365928	546	*	546	6365618	79.32	57.0192	10.8295	51.6868	T47D.TRPS1_peak_180	399715	6277687	6335975	+	downstream	87696	29408	NearestLocation	LOC399715	TSS distal region
183	chr10	7233332	7234039	708	*	708	7233571	92.68	63.5116	10.4091	58.0605	T47D.TRPS1_peak_181	57713	7158624	7411486	-	inside	178154	74708	NearestLocation	SFMBT2	TSS distal region
184	chr10	8128475	8128846	372	*	372	8128644	38.41	20.0776	6.175	15.6743	T47D.TRPS1_peak_182	2625	8054704	8075201	+	downstream	73771	53274	NearestLocation	GATA3	TSS distal region
185	chr10	8544500	8544791	292	*	292	8544680	41.75	15.7309	4.50603	11.5065	T47D.TRPS1_peak_183	100507143	8259331	8268305	-	upstream	-276195	276195	NearestLocation	LINC00708	TSS distal region
186	chr10	8951435	8951965	531	*	531	8951549	31.73	19.2691	7.17679	14.8975	T47D.TRPS1_peak_184	100507163	9275613	9287056	+	upstream	-324178	323648	NearestLocation	LINC00709	TSS distal region
187	chr10	9036698	9036971	274	*	274	9036849	25.88	12.1475	5.16796	8.09647	T47D.TRPS1_peak_185	100507163	9275613	9287056	+	upstream	-238915	238642	NearestLocation	LINC00709	TSS distal region
188	chr10	9037869	9038180	312	*	312	9038013	35.9	18.5163	6.15065	14.1694	T47D.TRPS1_peak_186	100507163	9275613	9287056	+	upstream	-237744	237433	NearestLocation	LINC00709	TSS distal region
189	chr10	9038401	9038718	318	*	318	9038569	54.27	29.6055	6.90917	24.8784	T47D.TRPS1_peak_187	100507163	9275613	9287056	+	upstream	-237212	236895	NearestLocation	LINC00709	TSS distal region
190	chr10	9045364	9045718	355	*	355	9045535	65.13	48.7417	11.0213	43.5482	T47D.TRPS1_peak_188	100507163	9275613	9287056	+	upstream	-230249	229895	NearestLocation	LINC00709	TSS distal region
191	chr10	9066458	9066779	322	*	322	9066605	42.58	26.4007	7.84727	21.7691	T47D.TRPS1_peak_189	100507163	9275613	9287056	+	upstream	-209155	208834	NearestLocation	LINC00709	TSS distal region
192	chr10	9069138	9069432	295	*	295	9069267	26.72	8.13604	3.4649	4.34179	T47D.TRPS1_peak_190	100507163	9275613	9287056	+	upstream	-206475	206181	NearestLocation	LINC00709	TSS distal region
193	chr10	9188120	9188713	594	*	594	9188261	45.09	37.8642	11.8937	32.9017	T47D.TRPS1_peak_191	100507163	9275613	9287056	+	upstream	-87493	86900	NearestLocation	LINC00709	TSS distal region
194	chr10	9195249	9195787	539	*	539	9195506	68.47	52.1437	11.578	46.8926	T47D.TRPS1_peak_192	100507163	9275613	9287056	+	upstream	-80364	79826	NearestLocation	LINC00709	TSS distal region
195	chr10	9205681	9206053	373	*	373	9205859	23.38	11.0053	4.87586	7.01583	T47D.TRPS1_peak_193	100507163	9275613	9287056	+	upstream	-69932	69560	NearestLocation	LINC00709	TSS distal region
196	chr10	9206121	9206432	312	*	312	9206282	34.23	23.2077	8.17114	18.6854	T47D.TRPS1_peak_194	100507163	9275613	9287056	+	upstream	-69492	69181	NearestLocation	LINC00709	TSS distal region
197	chr10	9226972	9227377	406	*	406	9227131	41.75	20.9982	6.10435	16.5545	T47D.TRPS1_peak_195	100507163	9275613	9287056	+	upstream	-48641	48236	NearestLocation	LINC00709	TSS distal region
198	chr10	12720495	12720701	207	*	207	12720565	33.4	14.5315	4.91204	10.3556	T47D.TRPS1_peak_196	100313841	12725254	12725353	-	downstream	4858	4553	NearestLocation	MIR548Q	TSS proximal region
199	chr10	12750976	12751188	213	*	213	12751038	31.73	16.8249	6.12101	12.5505	T47D.TRPS1_peak_197	100313841	12725254	12725353	-	upstream	-25623	25623	NearestLocation	MIR548Q	TSS distal region
200	chr10	13099129	13099406	278	*	278	13099251	44.25	22.4155	6.08436	17.923	T47D.TRPS1_peak_198	83643	12896625	13099773	-	inside	644	367	NearestLocation	CCDC3	TSS proximal region
201	chr10	14578671	14578939	269	*	269	14578854	29.22	15.1006	5.65254	10.9024	T47D.TRPS1_peak_199	55691	13643706	14462144	-	upstream	-116527	116527	NearestLocation	FRMD4A	TSS distal region
202	chr10	14958946	14959228	283	*	283	14959126	37.57	15.0948	4.67846	10.8972	T47D.TRPS1_peak_200	644890	14959439	14972851	+	upstream	-493	211	NearestLocation	MEIG1	TSS proximal region
203	chr10	15123791	15123997	207	*	207	15123954	25.05	14.3421	5.98366	10.1784	T47D.TRPS1_peak_201	221060	15095385	15097319	-	upstream	-26472	26472	NearestLocation	C10orf111	TSS distal region
204	chr10	17249041	17249268	228	*	228	17249200	35.07	20.6953	6.85174	16.2668	T47D.TRPS1_peak_202	100507347	17214239	17229985	-	upstream	-19056	19056	NearestLocation	VIM-AS1	TSS distal region
205	chr10	17386743	17387026	284	*	284	17386865	54.27	17.3686	3.9481	13.0698	T47D.TRPS1_peak_203	100128098	17386936	17410631	+	overlapStart	-193	90	NearestLocation	ST8SIA6-AS1	TSS proximal region
206	chr10	24542229	24542456	228	*	228	24542317	17.53	8.72879	4.78305	4.88831	T47D.TRPS1_peak_204	57584	24583609	24723668	-	downstream	181439	41153	NearestLocation	ARHGAP21	TSS distal region
207	chr10	25384693	25384947	255	*	255	25384835	33.4	24.0878	8.87708	19.5354	T47D.TRPS1_peak_205	100128811	25158072	25176276	-	upstream	-208417	208417	NearestLocation	GPR158-AS1	TSS distal region
208	chr10	26987914	26988245	332	*	332	26988083	37.57	23.5306	7.71478	18.9964	T47D.TRPS1_peak_206	387644	26931206	26942001	-	upstream	-45913	45913	NearestLocation	LINC00202-1	TSS distal region
209	chr10	27637294	27637788	495	*	495	27637587	37.57	28.5055	9.95446	23.8114	T47D.TRPS1_peak_207	283078	27672874	27745849	-	downstream	108555	35086	NearestLocation	MKX	TSS distal region
210	chr10	28263594	28263816	223	*	223	28263732	25.88	10.5157	4.4807	6.55577	T47D.TRPS1_peak_208	102465880	28289258	28289350	-	downstream	25756	25442	NearestLocation	MIR8086	TSS distal region
211	chr10	28284174	28284469	296	*	296	28284314	33.4	23.5121	8.59975	18.98	T47D.TRPS1_peak_209	102465880	28289258	28289350	-	downstream	5176	4789	NearestLocation	MIR8086	TSS distal region
212	chr10	28303030	28303307	278	*	278	28303189	28.39	15.1622	5.87783	10.9577	T47D.TRPS1_peak_210	143098	28050994	28303066	-	overlapStart	36	36	NearestLocation	MPP7	TSS proximal region
213	chr10	28496468	28497028	561	*	561	28496655	22.54	13.0572	6.0759	8.95346	T47D.TRPS1_peak_211	51322	28532493	28623112	+	upstream	-36025	35465	NearestLocation	WAC	TSS distal region
214	chr10	28533595	28533805	211	*	211	28533706	27.55	11.2667	4.47417	7.25604	T47D.TRPS1_peak_212	220906	28519917	28532531	-	upstream	-1064	1064	NearestLocation	WAC-AS1	TSS proximal region
215	chr10	28903220	28903479	260	*	260	28903350	33.4	24.0878	8.87708	19.5354	T47D.TRPS1_peak_213	283080	28846408	28881897	+	downstream	56812	21323	NearestLocation	C10orf126	TSS distal region
216	chr10	29104650	29104856	207	*	207	29104721	20.87	10.0107	5.00089	6.08691	T47D.TRPS1_peak_214	84569	29289061	29311229	+	upstream	-184411	184205	NearestLocation	LYZL1	TSS distal region
217	chr10	29124952	29125244	293	*	293	29125176	21.71	12.1516	5.86042	8.0966	T47D.TRPS1_peak_215	84569	29289061	29311229	+	upstream	-164109	163817	NearestLocation	LYZL1	TSS distal region
218	chr10	29130232	29130473	242	*	242	29130358	25.88	15.8808	6.9378	11.6436	T47D.TRPS1_peak_216	84569	29289061	29311229	+	upstream	-158829	158588	NearestLocation	LYZL1	TSS distal region
219	chr10	29141819	29142107	289	*	289	29141979	43.42	35.322	11.3953	30.4341	T47D.TRPS1_peak_217	84569	29289061	29311229	+	upstream	-147242	146954	NearestLocation	LYZL1	TSS distal region
220	chr10	29791877	29792238	362	*	362	29792032	47.59	40.3014	12.5402	35.285	T47D.TRPS1_peak_218	6840	29457348	29736935	-	upstream	-54942	54942	NearestLocation	SVIL	TSS distal region
221	chr10	31760244	31760553	310	*	310	31760405	46.76	35.2262	10.5684	30.3406	T47D.TRPS1_peak_219	94134	31805398	31928876	-	downstream	168632	44845	NearestLocation	ARHGAP12	TSS distal region
222	chr10	43395998	43396366	369	*	369	43396198	56.78	30.6742	7.00768	25.915	T47D.TRPS1_peak_220	3185	43385617	43409248	-	inside	13250	10381	NearestLocation	HNRNPF	TSS distal region
223	chr10	43854198	43854425	228	*	228	43854288	35.9	14.0966	4.61299	9.94443	T47D.TRPS1_peak_221	100506835	43859411	43895433	+	upstream	-5213	4986	NearestLocation	LINC00840	TSS distal region
224	chr10	45470586	45470916	331	*	331	45470772	89.34	70.7145	12.9061	65.1419	T47D.TRPS1_peak_222	93550	45615501	45672813	-	downstream	202227	144585	NearestLocation	ZFAND4	TSS distal region
225	chr10	50470929	50471185	257	*	257	50471037	32.56	13.7817	4.79486	9.64514	T47D.TRPS1_peak_223	8505	49818279	50355683	-	upstream	-115246	115246	NearestLocation	PARG	TSS distal region
226	chr10	50502031	50502349	319	*	319	50502198	68.47	52.3224	11.6401	47.0686	T47D.TRPS1_peak_224	259230	50305585	50625163	-	inside	123132	122814	NearestLocation	SGMS1	TSS distal region
227	chr10	57218374	57218707	334	*	334	57218544	26.72	13.452	5.54384	9.33151	T47D.TRPS1_peak_225	100500834	57304479	57304559	-	downstream	86185	85772	NearestLocation	MIR3924	TSS distal region
228	chr10	58176057	58176352	296	*	296	58176205	42.58	29.7975	9.22212	25.0605	T47D.TRPS1_peak_226	253430	58191517	58267934	-	downstream	91877	15165	NearestLocation	IPMK	TSS distal region
229	chr10	58268573	58268978	406	*	406	58268709	35.9	17.023	5.60084	12.7345	T47D.TRPS1_peak_227	55847	58269102	58289259	+	upstream	-529	124	NearestLocation	CISD1	TSS proximal region
230	chr10	58385098	58385644	547	*	547	58385360	71.81	36.8093	6.78608	31.8789	T47D.TRPS1_peak_228	7019	58385143	58399230	+	overlapStart	-45	45	NearestLocation	TFAM	TSS proximal region
231	chr10	58438331	58438549	219	*	219	58438472	22.54	8.40735	3.92405	4.59859	T47D.TRPS1_peak_229	7019	58385143	58399230	+	downstream	53188	39101	NearestLocation	TFAM	TSS distal region
232	chr10	59323266	59323524	259	*	259	59323406	38.41	18.0031	5.46586	13.6758	T47D.TRPS1_peak_230	220965	59246129	59362903	-	inside	39637	39379	NearestLocation	FAM13C	TSS distal region
233	chr10	59967118	59967461	344	*	344	59967305	30.89	12.3086	4.5563	8.24326	T47D.TRPS1_peak_231	283025	59955430	59960913	-	upstream	-6205	6205	NearestLocation	LINC01553	TSS distal region
234	chr10	60628287	60628495	209	*	209	60628399	22.54	11.2547	5.18632	7.25417	T47D.TRPS1_peak_232	288	60026298	60733526	-	inside	105239	105031	NearestLocation	ANK3	TSS distal region
235	chr10	61179854	61180067	214	*	214	61179990	29.22	15.7633	5.92793	11.5379	T47D.TRPS1_peak_233	100507058	61016275	61026417	+	downstream	163579	153437	NearestLocation	LINC00845	TSS distal region
236	chr10	62107312	62107519	208	*	208	62107371	28.39	15.1191	5.85931	10.9196	T47D.TRPS1_peak_234	22891	62259157	62672011	+	upstream	-151845	151638	NearestLocation	ZNF365	TSS distal region
237	chr10	65891066	65891315	250	*	250	65891180	31.73	19.7104	7.37772	15.3203	T47D.TRPS1_peak_235	347731	66926034	67101109	+	upstream	-1034968	1034719	NearestLocation	LRRTM3	TSS distal region
238	chr10	66257867	66258147	281	*	281	66257990	26.72	11.2515	4.61987	7.25101	T47D.TRPS1_peak_236	347731	66926034	67101109	+	upstream	-668167	667887	NearestLocation	LRRTM3	TSS distal region
239	chr10	67115021	67115358	338	*	338	67115163	35.9	26.2729	9.52351	21.6448	T47D.TRPS1_peak_237	347731	66926034	67101109	+	downstream	188987	13912	NearestLocation	LRRTM3	TSS distal region
240	chr10	68900864	68901208	345	*	345	68901042	55.11	21.2184	4.6757	16.7651	T47D.TRPS1_peak_238	79009	68901278	68946847	+	upstream	-414	70	NearestLocation	DDX50	TSS proximal region
241	chr10	70233558	70233954	397	*	397	70233758	28.39	8.09834	3.26546	4.31144	T47D.TRPS1_peak_239	5464	70202830	70233434	-	upstream	-124	124	NearestLocation	PPA1	TSS proximal region
242	chr10	70816506	70816749	244	*	244	70816607	34.23	14.8713	4.88682	10.6843	T47D.TRPS1_peak_240	8879	70815948	70881175	+	inside	558	558	NearestLocation	SGPL1	TSS proximal region
243	chr10	74821679	74821970	292	*	292	74821841	48.43	20.4555	5.09888	16.0334	T47D.TRPS1_peak_241	23522	74826413	75032622	+	upstream	-4734	4443	NearestLocation	KAT6B	TSS proximal region
244	chr10	74826226	74826764	539	*	539	74826628	50.93	14.9013	3.70953	10.7128	T47D.TRPS1_peak_242	23522	74826413	75032622	+	overlapStart	-187	187	NearestLocation	KAT6B	TSS proximal region
245	chr10	75245417	75245762	346	*	346	75245585	60.12	28.0662	5.80861	23.3831	T47D.TRPS1_peak_243	118881	75233971	75236012	-	upstream	-9405	9405	NearestLocation	COMTD1	TSS distal region
246	chr10	75401746	75401965	220	*	220	75401825	39.24	9.80723	3.09568	5.89502	T47D.TRPS1_peak_244	84858	75397845	75401755	-	overlapStart	9	9	NearestLocation	ZNF503	TSS proximal region
247	chr10	77371957	77372314	358	*	358	77372127	75.15	50.781	9.72389	45.5508	T47D.TRPS1_peak_245	3778	76869601	77637819	-	inside	265862	265505	NearestLocation	KCNMA1	TSS distal region
248	chr10	77431104	77431443	340	*	340	77431247	42.58	18.4296	5.15662	14.0904	T47D.TRPS1_peak_246	3778	76869601	77637819	-	inside	206715	206376	NearestLocation	KCNMA1	TSS distal region
249	chr10	79127102	79127483	382	*	382	79127308	83.5	45.0703	7.31137	39.95	T47D.TRPS1_peak_247	57178	79069035	79316528	+	inside	58067	58067	NearestLocation	ZMIZ1	TSS distal region
250	chr10	79128594	79128908	315	*	315	79128761	45.92	18.1079	4.80967	13.7769	T47D.TRPS1_peak_248	57178	79069035	79316528	+	inside	59559	59559	NearestLocation	ZMIZ1	TSS distal region
251	chr10	80662635	80662967	333	*	333	80662798	54.27	28.6518	6.63721	23.9505	T47D.TRPS1_peak_249	387694	80537902	80646560	+	downstream	124733	16075	NearestLocation	SH2D4B	TSS distal region
252	chr10	80896154	80896404	251	*	251	80896287	38.41	16.3077	4.92611	12.0495	T47D.TRPS1_peak_250	387694	80537902	80646560	+	downstream	358252	249594	NearestLocation	SH2D4B	TSS distal region
253	chr10	80966293	80966963	671	*	671	80966768	99.36	76.4691	12.5452	70.8138	T47D.TRPS1_peak_251	387694	80537902	80646560	+	downstream	428391	319733	NearestLocation	SH2D4B	TSS distal region
254	chr10	81007714	81008087	374	*	374	81007904	32.56	15.9754	5.594	11.7329	T47D.TRPS1_peak_252	387694	80537902	80646560	+	downstream	469812	361154	NearestLocation	SH2D4B	TSS distal region
255	chr10	86507468	86507679	212	*	212	86507585	30.06	16.9306	6.21182	12.6449	T47D.TRPS1_peak_253	23063	86435256	86521784	-	inside	14316	14105	NearestLocation	WAPL	TSS distal region
256	chr10	86556639	86556967	329	*	329	86556776	67.63	36.8681	7.23442	31.9366	T47D.TRPS1_peak_254	23063	86435256	86521784	-	upstream	-34855	34855	NearestLocation	WAPL	TSS distal region
257	chr10	92243301	92243535	235	*	235	92243388	23.38	9.09299	4.06322	5.23067	T47D.TRPS1_peak_255	22849	92048640	92291118	-	inside	47817	47583	NearestLocation	CPEB3	TSS distal region
258	chr10	92914535	92914842	308	*	308	92914692	49.26	32.6234	8.72479	27.8064	T47D.TRPS1_peak_256	54536	92831178	93059494	+	inside	83357	83357	NearestLocation	EXOC6	TSS distal region
259	chr10	93435117	93435435	319	*	319	93435276	66.8	40.9333	8.47475	35.9054	T47D.TRPS1_peak_257	26509	93306429	93482317	-	inside	47200	46882	NearestLocation	MYOF	TSS distal region
260	chr10	93466048	93466600	553	*	553	93466359	70.97	28.3993	5.14092	23.71	T47D.TRPS1_peak_258	26509	93306429	93482317	-	inside	16269	15717	NearestLocation	MYOF	TSS distal region
261	chr10	93702519	93702761	243	*	243	93702645	37.57	12.253	3.85739	8.19524	T47D.TRPS1_peak_259	118924	93667883	93703156	-	inside	637	395	NearestLocation	FRA10AC1	TSS proximal region
262	chr10	93749321	93749626	306	*	306	93749569	32.56	7.18288	2.797	3.46458	T47D.TRPS1_peak_260	9211	93757809	93798159	+	upstream	-8488	8183	NearestLocation	LGI1	TSS distal region
263	chr10	93991995	93992201	207	*	207	93992127	30.89	11.1045	4.13843	7.11194	T47D.TRPS1_peak_261	51196	93993989	94328391	+	upstream	-1994	1788	NearestLocation	PLCE1	TSS proximal region
264	chr10	94027071	94027521	451	*	451	94027255	61.79	49.8789	12.5576	44.6651	T47D.TRPS1_peak_262	51196	93993989	94328391	+	inside	33082	33082	NearestLocation	PLCE1	TSS distal region
265	chr10	96118740	96118978	239	*	239	96118891	25.05	12.6201	5.20985	8.54084	T47D.TRPS1_peak_263	9849	96129715	96163761	+	upstream	-10975	10737	NearestLocation	ZNF518A	TSS distal region
266	chr10	96643088	96643294	207	*	207	96643188	35.9	11.0066	3.69039	7.01583	T47D.TRPS1_peak_264	56889	96518110	96587052	-	upstream	-56036	56036	NearestLocation	TM9SF3	TSS distal region
267	chr10	96910611	96910846	236	*	236	96910743	39.24	28.8125	9.46936	24.1065	T47D.TRPS1_peak_265	26148	96981284	96985828	+	upstream	-70673	70438	NearestLocation	C10orf12	TSS distal region
268	chr10	97196549	97196897	349	*	349	97196734	60.95	29.3374	6.19532	24.6181	T47D.TRPS1_peak_266	6585	96998038	97185926	-	upstream	-10623	10623	NearestLocation	SLIT1	TSS distal region
269	chr10	97425750	97426041	292	*	292	97425867	27.55	11.6175	4.60871	7.592	T47D.TRPS1_peak_267	5223	97426270	97433441	+	upstream	-520	229	NearestLocation	PGAM1	TSS proximal region
270	chr10	100442575	100442787	213	*	213	100442718	37.57	10.934	3.50672	6.95104	T47D.TRPS1_peak_268	7479	100463055	100483642	+	upstream	-20480	20268	NearestLocation	WNT8B	TSS distal region
271	chr10	101066647	101066933	287	*	287	101066810	55.11	25.5712	5.69073	20.9692	T47D.TRPS1_peak_269	81621	101061242	101068131	+	inside	5405	1198	NearestLocation	KAZALD1	TSS distal region
272	chr10	102226117	102226448	332	*	332	102226258	65.13	23.0702	4.40854	18.5509	T47D.TRPS1_peak_270	83401	102226278	102229587	+	overlapStart	-161	161	NearestLocation	ELOVL3	TSS proximal region
273	chr10	102502683	102502953	271	*	271	102502815	50.1	16.2507	3.93065	11.995	T47D.TRPS1_peak_271	10121	102479229	102502755	-	overlapStart	72	72	NearestLocation	ACTR1A	TSS proximal region
274	chr10	102769535	102769836	302	*	302	102769650	26.72	8.13604	3.4649	4.34179	T47D.TRPS1_peak_272	54838	102743970	102832094	+	inside	25565	25565	NearestLocation	WBP1L	TSS distal region
275	chr10	103053973	103054190	218	*	218	103054064	27.55	9.25814	3.7453	5.38353	T47D.TRPS1_peak_273	54805	102918318	103078587	+	inside	135655	24397	NearestLocation	CNNM2	TSS distal region
276	chr10	110430535	110430817	283	*	283	110430681	35.07	12.4287	4.00766	8.35811	T47D.TRPS1_peak_274	1847	110497867	110511544	+	upstream	-67332	67050	NearestLocation	DUSP5	TSS distal region
277	chr10	110790654	110791603	950	*	950	110791286	165.33	184.084	27.7208	177.061	T47D.TRPS1_peak_275	282997	110868890	110870904	-	downstream	80250	77287	NearestLocation	PDCD4-AS1	TSS distal region
278	chr10	110886141	110886415	275	*	275	110886319	20.04	10.9285	5.25985	6.94619	T47D.TRPS1_peak_276	100616113	110898090	110898155	+	upstream	-11949	11675	NearestLocation	MIR4680	TSS distal region
279	chr10	110916489	110916789	301	*	301	110916626	30.89	20.9049	8.23065	16.4639	T47D.TRPS1_peak_277	92482	110898730	110919366	-	inside	2877	2577	NearestLocation	BBIP1	TSS proximal region
280	chr10	113481213	113481421	209	*	209	113481292	27.55	12.9532	5.14119	8.85875	T47D.TRPS1_peak_278	3026	113550831	113589601	+	upstream	-69618	69410	NearestLocation	HABP2	TSS distal region
281	chr10	125624789	125625079	291	*	291	125624934	29.22	18.7326	7.25304	14.3797	T47D.TRPS1_peak_279	100169752	125574371	125578445	+	downstream	50418	46344	NearestLocation	TEX36-AS1	TSS distal region
282	chr10	126918243	126918449	207	*	207	126918361	16.7	7.45322	4.31169	3.71874	T47D.TRPS1_peak_280	1793	126905454	127452516	+	inside	12789	12789	NearestLocation	DOCK1	TSS distal region
283	chr10	128210173	128210401	229	*	229	128210272	26.72	14.7539	6.13392	10.5715	T47D.TRPS1_peak_281	4288	128096661	128126204	-	upstream	-83969	83969	NearestLocation	MKI67	TSS distal region
284	chr10	131041851	131042415	565	*	565	131042055	47.59	38.5365	11.7195	33.5614	T47D.TRPS1_peak_282	100422867	130962588	130962668	-	upstream	-79183	79183	NearestLocation	MIR378C	TSS distal region
285	chr10	132428000	132428206	207	*	207	132428164	24.21	9.79599	4.20238	5.88551	T47D.TRPS1_peak_283	170393	132445210	132448321	+	upstream	-17210	17004	NearestLocation	C10orf91	TSS distal region
286	chr11	1796258	1796847	590	*	590	1796515	40.91	26.5338	8.38276	21.8974	T47D.TRPS1_peak_284	90019	1827479	1837520	+	upstream	-31221	30632	NearestLocation	SYT8	TSS distal region
287	chr11	3379147	3379403	257	*	257	3379281	40.91	24.4584	7.54659	19.8957	T47D.TRPS1_peak_285	7748	3357927	3379222	-	overlapStart	75	75	NearestLocation	ZNF195	TSS proximal region
288	chr11	6705958	6706173	216	*	216	6706061	26.72	16.4086	6.9298	12.1476	T47D.TRPS1_peak_286	387751	6713146	6721879	-	downstream	15921	6973	NearestLocation	GVINP1	TSS distal region
289	chr11	7538843	7539140	298	*	298	7539040	28.39	12.7692	4.89819	8.67859	T47D.TRPS1_peak_287	8495	7513765	7657127	+	inside	25078	25078	NearestLocation	PPFIBP2	TSS distal region
290	chr11	7572534	7572842	309	*	309	7572676	32.56	15.9754	5.594	11.7329	T47D.TRPS1_peak_288	8495	7513765	7657127	+	inside	58769	58769	NearestLocation	PPFIBP2	TSS distal region
291	chr11	7600337	7600555	219	*	219	7600495	27.55	13.9396	5.55529	9.79939	T47D.TRPS1_peak_289	51700	7665095	7673763	-	downstream	73426	64540	NearestLocation	CYB5R2	TSS distal region
292	chr11	9906155	9906473	319	*	319	9906245	25.05	15.8808	6.72232	11.6436	T47D.TRPS1_peak_290	440028	9754770	9759533	-	upstream	-146622	146622	NearestLocation	LOC440028	TSS distal region
293	chr11	10857941	10858229	289	*	289	10858061	31.73	13.8527	4.96723	9.71539	T47D.TRPS1_peak_291	729013	10858217	10879276	+	overlapStart	-276	12	NearestLocation	ZBED5-AS1	TSS proximal region
294	chr11	13873330	13873559	230	*	230	13873415	20.87	10.6579	5.32871	6.68884	T47D.TRPS1_peak_292	10418	13962637	14268133	+	upstream	-89307	89078	NearestLocation	SPON1	TSS distal region
295	chr11	17812891	17813198	308	*	308	17813055	30.06	15.4163	5.5922	11.2026	T47D.TRPS1_peak_293	3746	17735948	17783055	+	downstream	76943	29836	NearestLocation	KCNC1	TSS distal region
296	chr11	26649867	26650199	333	*	333	26650023	50.1	39.8212	11.3075	34.8185	T47D.TRPS1_peak_294	159963	26667019	26723427	-	downstream	73560	16820	NearestLocation	SLC5A12	TSS distal region
297	chr11	33161288	33161798	511	*	511	33161424	33.4	7.67858	2.86658	3.92435	T47D.TRPS1_peak_295	338739	33161657	33191596	+	overlapStart	-369	141	NearestLocation	CSTF3-AS1	TSS proximal region
298	chr11	33329831	33330078	248	*	248	33329926	29.22	16.0393	6.04483	11.7933	T47D.TRPS1_peak_296	10114	33256672	33357022	+	inside	73159	26944	NearestLocation	HIPK3	TSS distal region
299	chr11	33971075	33971284	210	*	210	33971180	35.9	12.4287	4.10044	8.35811	T47D.TRPS1_peak_297	4005	33858576	33892289	-	upstream	-78786	78786	NearestLocation	LMO2	TSS distal region
300	chr11	34570691	34570908	218	*	218	34570834	38.41	9.28	3.03145	5.40205	T47D.TRPS1_peak_298	26298	34621041	34663287	+	upstream	-50350	50133	NearestLocation	EHF	TSS distal region
301	chr11	34631371	34632594	1224	*	1224	34632249	105.21	68.3597	9.65517	62.8251	T47D.TRPS1_peak_299	26298	34621041	34663287	+	inside	10330	10330	NearestLocation	EHF	TSS distal region
302	chr11	34633601	34633961	361	*	361	34633786	99.36	78.7053	13.164	73.0179	T47D.TRPS1_peak_300	26298	34621041	34663287	+	inside	12560	12560	NearestLocation	EHF	TSS distal region
303	chr11	34665117	34665824	708	*	708	34665384	87.67	62.9042	11.084	57.4627	T47D.TRPS1_peak_301	26298	34621041	34663287	+	downstream	44076	1830	NearestLocation	EHF	TSS distal region
304	chr11	34668285	34668629	345	*	345	34668475	103.54	62.4372	8.71141	57.0053	T47D.TRPS1_peak_302	26298	34621041	34663287	+	downstream	47244	4998	NearestLocation	EHF	TSS distal region
305	chr11	35391007	35391335	329	*	329	35391164	42.58	18.4296	5.15662	14.0904	T47D.TRPS1_peak_303	6506	35251205	35420063	-	inside	29056	28728	NearestLocation	SLC1A2	TSS distal region
306	chr11	36638543	36639021	479	*	479	36638743	50.93	32.6708	8.65558	27.8499	T47D.TRPS1_peak_304	5897	36591943	36598279	-	upstream	-40264	40264	NearestLocation	RAG2	TSS distal region
307	chr11	37088529	37089033	505	*	505	37088697	50.93	39.4601	11.3365	34.4642	T47D.TRPS1_peak_305	5897	36591943	36598279	-	upstream	-490250	490250	NearestLocation	RAG2	TSS distal region
308	chr11	37687230	37687500	271	*	271	37687366	25.05	15.31	6.44321	11.1002	T47D.TRPS1_peak_306	5897	36591943	36598279	-	upstream	-1088951	1088951	NearestLocation	RAG2	TSS distal region
309	chr11	37688477	37688683	207	*	207	37688607	31.73	11.3145	4.09113	7.30068	T47D.TRPS1_peak_307	5897	36591943	36598279	-	upstream	-1090198	1090198	NearestLocation	RAG2	TSS distal region
310	chr11	41749035	41749256	222	*	222	41749092	20.87	11.265	5.64495	7.25479	T47D.TRPS1_peak_308	57689	40114201	41459636	-	upstream	-289399	289399	NearestLocation	LRRC4C	TSS distal region
311	chr11	41781625	41782278	654	*	654	41782110	47.59	26.2919	6.94194	21.6621	T47D.TRPS1_peak_309	57689	40114201	41459636	-	upstream	-321989	321989	NearestLocation	LRRC4C	TSS distal region
312	chr11	41782651	41782871	221	*	221	41782783	21.71	9.46042	4.54187	5.57319	T47D.TRPS1_peak_310	57689	40114201	41459636	-	upstream	-323015	323015	NearestLocation	LRRC4C	TSS distal region
313	chr11	43680366	43680596	231	*	231	43680517	30.89	9.71439	3.68334	5.80989	T47D.TRPS1_peak_311	51144	43680593	43856619	+	overlapStart	-227	3	NearestLocation	HSD17B12	TSS proximal region
314	chr11	44980122	44980330	209	*	209	44980247	40.91	12.0195	3.6267	7.97201	T47D.TRPS1_peak_312	221122	44973902	44978027	+	downstream	6220	2095	NearestLocation	LOC221122	TSS distal region
315	chr11	45580426	45580723	298	*	298	45580556	75.15	49.0161	9.23563	43.8181	T47D.TRPS1_peak_313	8534	45647689	45665656	-	downstream	85230	66966	NearestLocation	CHST1	TSS distal region
316	chr11	45918152	45918375	224	*	224	45918252	38.41	11.7445	3.63802	7.71473	T47D.TRPS1_peak_314	9409	45909669	45918123	-	upstream	-29	29	NearestLocation	PEX16	TSS proximal region
317	chr11	46113059	46113347	289	*	289	46113184	32.56	22.4566	8.39101	17.9608	T47D.TRPS1_peak_315	51317	45929319	46121434	-	inside	8375	8087	NearestLocation	PHF21A	TSS distal region
318	chr11	46243394	46243620	227	*	227	46243473	34.23	12.6211	4.16871	8.54106	T47D.TRPS1_peak_316	90993	46277638	46321422	+	upstream	-34244	34018	NearestLocation	CREB3L1	TSS distal region
319	chr11	46273917	46274162	246	*	246	46274046	38.41	15.7492	4.75585	11.5242	T47D.TRPS1_peak_317	90993	46277638	46321422	+	upstream	-3721	3476	NearestLocation	CREB3L1	TSS proximal region
320	chr11	46338771	46339041	271	*	271	46339025	31.73	8.09036	3.11053	4.30652	T47D.TRPS1_peak_318	8525	46332905	46380554	+	inside	5866	5866	NearestLocation	DGKZ	TSS distal region
321	chr11	47177362	47177610	249	*	249	47177446	38.41	11.6106	3.60359	7.58538	T47D.TRPS1_peak_319	84364	47164298	47177125	-	upstream	-237	237	NearestLocation	ARFGAP2	TSS proximal region
322	chr11	47248707	47248940	234	*	234	47248795	46.76	11.4764	3.18391	7.45816	T47D.TRPS1_peak_320	53	47239302	47248906	-	overlapStart	199	34	NearestLocation	ACP2	TSS proximal region
323	chr11	47355169	47355528	360	*	360	47355364	65.13	28.3194	5.43012	23.6322	T47D.TRPS1_peak_321	91252	47355450	47416500	+	overlapStart	-281	78	NearestLocation	SLC39A13	TSS proximal region
324	chr11	47725886	47726151	266	*	266	47726019	34.23	21.2187	7.29557	16.7653	T47D.TRPS1_peak_322	79841	47659591	47715376	-	upstream	-10510	10510	NearestLocation	AGBL2	TSS distal region
325	chr11	48061345	48061573	229	*	229	48061456	34.23	17.7413	5.90382	13.4287	T47D.TRPS1_peak_323	100423000	48096782	48096858	+	upstream	-35437	35209	NearestLocation	MIR3161	TSS distal region
326	chr11	57499630	57499879	250	*	250	57499743	36.74	14.7513	4.69506	10.5695	T47D.TRPS1_peak_324	8501	57484531	57515719	-	inside	16089	15099	NearestLocation	SLC43A1	TSS distal region
327	chr11	57778463	57778801	339	*	339	57778616	48.43	24.3491	6.17857	19.79	T47D.TRPS1_peak_325	1500	57753243	57819180	+	inside	25220	25220	NearestLocation	CTNND1	TSS distal region
328	chr11	57800631	57800926	296	*	296	57800770	36.74	18.4718	5.95194	14.1311	T47D.TRPS1_peak_326	1500	57753243	57819180	+	inside	47388	18254	NearestLocation	CTNND1	TSS distal region
329	chr11	60376741	60376998	258	*	258	60376816	37.57	16.7491	5.20074	12.4786	T47D.TRPS1_peak_327	58475	60378485	60395953	+	upstream	-1744	1487	NearestLocation	MS4A7	TSS proximal region
330	chr11	60376741	60376998	258	*	258	60376816	37.57	16.7491	5.20074	12.4786	T47D.TRPS1_peak_327	84689	60378485	60417755	+	upstream	-1744	1487	NearestLocation	MS4A14	TSS proximal region
331	chr11	60942310	60942553	244	*	244	60942437	46.76	11.4764	3.18391	7.45816	T47D.TRPS1_peak_328	51296	60937083	60951785	-	inside	9475	5227	NearestLocation	SLC15A3	TSS distal region
332	chr11	61158587	61158921	335	*	335	61158775	50.93	28.647	7.28666	23.9457	T47D.TRPS1_peak_329	55048	61130256	61161444	-	inside	2857	2523	NearestLocation	VPS37C	TSS proximal region
333	chr11	61567205	61567447	243	*	243	61567332	50.1	14.9013	3.64989	10.7128	T47D.TRPS1_peak_330	9066	61513716	61580872	-	inside	13667	13425	NearestLocation	SYT7	TSS distal region
334	chr11	61815026	61815232	207	*	207	61815094	35.07	11.7091	3.80193	7.68028	T47D.TRPS1_peak_331	100302263	61815161	61815240	-	overlapEnd	214	8	NearestLocation	MIR1908	TSS proximal region
335	chr11	62054564	62054807	244	*	244	62054703	37.57	13.7765	4.28599	9.64183	T47D.TRPS1_peak_332	3619	62123973	62153163	+	upstream	-69409	69166	NearestLocation	INCENP	TSS distal region
336	chr11	62380769	62381063	295	*	295	62380938	44.25	30.6829	9.05073	25.9216	T47D.TRPS1_peak_333	7356	62419035	62423206	+	upstream	-38266	37972	NearestLocation	SCGB1A1	TSS distal region
337	chr11	62508258	62508554	297	*	297	62508401	44.25	23.6063	6.46481	19.068	T47D.TRPS1_peak_334	79026	62433542	62546860	-	inside	38602	38306	NearestLocation	AHNAK	TSS distal region
338	chr11	62591555	62591827	273	*	273	62591706	53.44	21.6195	4.94895	17.1516	T47D.TRPS1_peak_335	64852	62575045	62591637	-	overlapStart	82	82	NearestLocation	TUT1	TSS proximal region
339	chr11	62728036	62728260	225	*	225	62728108	33.4	14.5315	4.91204	10.3556	T47D.TRPS1_peak_336	283237	62728112	62738636	+	overlapStart	-76	76	NearestLocation	TTC9C	TSS proximal region
340	chr11	62841267	62841886	620	*	620	62841466	97.69	88.3925	16.7108	82.5376	T47D.TRPS1_peak_337	54663	62832911	62841809	-	overlapStart	542	77	NearestLocation	WDR74	TSS proximal region
341	chr11	63558836	63559072	237	*	237	63558968	37.57	12.253	3.85739	8.19524	T47D.TRPS1_peak_338	54979	63552770	63563383	-	inside	4547	4311	NearestLocation	HRASLS2	TSS proximal region
342	chr11	64285083	64285429	347	*	347	64285283	74.31	35.9997	6.27606	31.0929	T47D.TRPS1_peak_339	572	64269828	64284704	-	upstream	-379	379	NearestLocation	BAD	TSS proximal region
343	chr11	64847221	64847461	241	*	241	64847352	40.08	12.7502	3.73444	8.66226	T47D.TRPS1_peak_340	55561	64824190	64844569	-	upstream	-2652	2652	NearestLocation	CDC42BPG	TSS proximal region
344	chr11	64917209	64917598	390	*	390	64917400	87.67	50.5596	8.06113	45.3316	T47D.TRPS1_peak_341	23130	64894532	64917250	-	overlapStart	41	41	NearestLocation	ATG2A	TSS proximal region
345	chr11	65096536	65096838	303	*	303	65096674	35.07	15.6369	5.00263	11.4142	T47D.TRPS1_peak_342	738	65096115	65111860	+	inside	421	421	NearestLocation	VPS51	TSS proximal region
346	chr11	65181637	65181964	328	*	328	65181821	41.75	16.8549	4.82165	12.5767	T47D.TRPS1_peak_343	823	65181215	65212006	+	inside	422	422	NearestLocation	CAPN1	TSS proximal region
347	chr11	65421166	65421458	293	*	293	65421302	55.94	19.5271	4.38026	15.1435	T47D.TRPS1_peak_344	283131	65422798	65444557	+	upstream	-1632	1340	NearestLocation	NEAT1	TSS proximal region
348	chr11	65551586	65552268	683	*	683	65551909	65.96	23.0702	4.4642	18.5509	T47D.TRPS1_peak_345	4054	65538559	65558782	-	inside	7196	6514	NearestLocation	LTBP3	TSS distal region
349	chr11	66386394	66386617	224	*	224	66386550	25.05	9.50249	3.95344	5.61301	T47D.TRPS1_peak_346	3177	66362521	66372174	-	upstream	-14220	14220	NearestLocation	SLC29A2	TSS distal region
350	chr11	66421602	66421949	348	*	348	66421801	81.83	42.6697	7.04076	37.6033	T47D.TRPS1_peak_347	266743	66421004	66426706	+	inside	598	598	NearestLocation	NPAS4	TSS proximal region
351	chr11	67027751	67027966	216	*	216	67027896	40.08	11.4739	3.42323	7.45577	T47D.TRPS1_peak_348	91683	67022719	67050863	+	inside	5032	5032	NearestLocation	SYT12	TSS distal region
352	chr11	67606767	67607119	353	*	353	67606938	45.09	20.318	5.32263	15.9038	T47D.TRPS1_peak_349	4723	67606852	67612541	+	overlapStart	-85	85	NearestLocation	NDUFV1	TSS proximal region
353	chr11	68459927	68460221	295	*	295	68460052	64.29	30.1881	5.93573	25.4419	T47D.TRPS1_peak_350	55291	68460718	68615333	+	upstream	-791	497	NearestLocation	PPP6R3	TSS proximal region
354	chr11	69843767	69844135	369	*	369	69843946	35.07	14.4077	4.60592	10.2391	T47D.TRPS1_peak_351	2248	69809968	69819424	-	upstream	-24343	24343	NearestLocation	FGF3	TSS distal region
355	chr11	71928754	71929102	349	*	349	71928939	61.79	32.9218	6.97646	28.094	T47D.TRPS1_peak_352	55298	71928722	71997597	+	inside	32	32	NearestLocation	RNF121	TSS proximal region
356	chr11	72434159	72434365	207	*	207	72434351	31.73	7.60861	2.97537	3.85916	T47D.TRPS1_peak_353	81570	72292426	72434680	-	inside	521	315	NearestLocation	CLPB	TSS proximal region
357	chr11	73193935	73194391	457	*	457	73194111	73.48	44.1163	8.27531	39.0132	T47D.TRPS1_peak_354	5029	73218298	73242427	+	upstream	-24363	23907	NearestLocation	P2RY2	TSS distal region
358	chr11	73194463	73194892	430	*	430	73194692	55.11	30.2692	6.94462	25.5209	T47D.TRPS1_peak_355	5029	73218298	73242427	+	upstream	-23835	23406	NearestLocation	P2RY2	TSS distal region
359	chr11	73478830	73479076	247	*	247	73478909	22.54	11.2051	5.16278	7.20823	T47D.TRPS1_peak_356	84957	73376360	73397474	+	downstream	102470	81356	NearestLocation	RELT	TSS distal region
360	chr11	73779662	73779900	239	*	239	73779775	37.57	15.8916	4.92579	11.6537	T47D.TRPS1_peak_357	51642	73787872	73864611	+	upstream	-8210	7972	NearestLocation	MRPL48	TSS distal region
361	chr11	73788041	73788377	337	*	337	73788275	42.58	21.8549	6.22358	17.3804	T47D.TRPS1_peak_358	51642	73787872	73864611	+	inside	169	169	NearestLocation	MRPL48	TSS proximal region
362	chr11	73876891	73877112	222	*	222	73876968	36.74	7.38965	2.69564	3.66093	T47D.TRPS1_peak_359	51287	73872668	73876845	-	upstream	-46	46	NearestLocation	COA4	TSS proximal region
363	chr11	75343033	75343277	245	*	245	75343200	36.74	11.7603	3.81163	7.73037	T47D.TRPS1_peak_360	442900	75335092	75335186	-	upstream	-7847	7847	NearestLocation	MIR326	TSS distal region
364	chr11	75343423	75343839	417	*	417	75343618	122.74	93.1865	12.7375	87.2469	T47D.TRPS1_peak_361	408	75260122	75351831	-	inside	8408	7992	NearestLocation	ARRB1	TSS distal region
365	chr11	75814706	75814992	287	*	287	75814844	65.96	33.602	6.6963	28.7573	T47D.TRPS1_peak_362	7405	75815167	76144238	+	upstream	-461	175	NearestLocation	UVRAG	TSS proximal region
366	chr11	76235576	76235794	219	*	219	76235698	42.58	14.0129	3.96216	9.86574	T47D.TRPS1_peak_363	7481	76186326	76210759	-	upstream	-24817	24817	NearestLocation	WNT11	TSS distal region
367	chr11	76772600	76772844	245	*	245	76772718	45.92	18.9823	5.04517	14.617	T47D.TRPS1_peak_364	25987	76782313	76798154	+	upstream	-9713	9469	NearestLocation	TSKU	TSS distal region
368	chr11	76773825	76774058	234	*	234	76773918	48.43	17.4468	4.35494	13.1447	T47D.TRPS1_peak_365	25987	76782313	76798154	+	upstream	-8488	8255	NearestLocation	TSKU	TSS distal region
369	chr11	76782939	76783147	209	*	209	76783037	35.9	10.8653	3.65096	6.89236	T47D.TRPS1_peak_366	25987	76782313	76798154	+	inside	626	626	NearestLocation	TSKU	TSS proximal region
370	chr11	78156244	78156663	420	*	420	78156483	45.92	26.6765	7.44914	22.0361	T47D.TRPS1_peak_367	100289388	78139793	78173977	+	inside	16451	16451	NearestLocation	KCTD21-AS1	TSS distal region
371	chr11	78574855	78575088	234	*	234	78574932	39.24	10.8988	3.35365	6.92191	T47D.TRPS1_peak_368	79731	78435961	78574864	-	overlapStart	9	9	NearestLocation	NARS2	TSS proximal region
372	chr11	81658761	81659011	251	*	251	81658886	46.76	28.6849	7.95977	23.9818	T47D.TRPS1_peak_369	100422823	81890741	81890836	-	downstream	232075	231730	NearestLocation	MIR4300	TSS distal region
373	chr11	82791887	82792129	243	*	243	82792014	35.07	16.7316	5.37284	12.4617	T47D.TRPS1_peak_370	220382	82732004	82733864	-	upstream	-58023	58023	NearestLocation	FAM181B	TSS distal region
374	chr11	82867578	82867784	207	*	207	82867643	34.23	10.4007	3.5234	6.45004	T47D.TRPS1_peak_371	5547	82824367	82900515	-	inside	32937	32731	NearestLocation	PRCP	TSS distal region
375	chr11	83092727	83093133	407	*	407	83092962	66.8	23.7518	4.51987	19.2106	T47D.TRPS1_peak_372	100506233	83072066	83073712	+	downstream	20661	19015	NearestLocation	RAB30-AS1	TSS distal region
376	chr11	83724016	83724652	637	*	637	83724533	60.12	39.6293	8.99326	34.6301	T47D.TRPS1_peak_373	60492	83259093	83286407	-	upstream	-437609	437609	NearestLocation	CCDC90B	TSS distal region
377	chr11	83725181	83725426	246	*	246	83725309	30.89	14.9045	5.5362	10.7154	T47D.TRPS1_peak_374	60492	83259093	83286407	-	upstream	-438774	438774	NearestLocation	CCDC90B	TSS distal region
378	chr11	87000191	87000728	538	*	538	87000487	111.05	97.7246	16.0074	91.6906	T47D.TRPS1_peak_375	65084	87037844	87328834	+	upstream	-37653	37116	NearestLocation	TMEM135	TSS distal region
379	chr11	87005254	87005678	425	*	425	87005460	87.67	92.2999	21.6011	86.3807	T47D.TRPS1_peak_376	65084	87037844	87328834	+	upstream	-32590	32166	NearestLocation	TMEM135	TSS distal region
380	chr11	90789143	90789372	230	*	230	90789315	16.7	7.92796	4.56757	4.15185	T47D.TRPS1_peak_377	100302228	90869121	90869202	-	downstream	80059	79749	NearestLocation	MIR1261	TSS distal region
381	chr11	90845857	90846140	284	*	284	90846011	27.55	15.9766	6.4668	11.734	T47D.TRPS1_peak_378	100302228	90869121	90869202	-	downstream	23345	22981	NearestLocation	MIR1261	TSS distal region
382	chr11	90846652	90847040	389	*	389	90846839	45.92	31.7444	9.38473	26.9515	T47D.TRPS1_peak_379	100302228	90869121	90869202	-	downstream	22550	22081	NearestLocation	MIR1261	TSS distal region
383	chr11	90892151	90892492	342	*	342	90892317	40.91	26.5338	8.38276	21.8974	T47D.TRPS1_peak_380	100302228	90869121	90869202	-	upstream	-22949	22949	NearestLocation	MIR1261	TSS distal region
384	chr11	90913054	90913568	515	*	515	90913330	32.56	20.6169	7.5308	16.1925	T47D.TRPS1_peak_381	100302228	90869121	90869202	-	upstream	-43852	43852	NearestLocation	MIR1261	TSS distal region
385	chr11	90987444	90987703	260	*	260	90987547	25.05	14.91	6.25117	10.7206	T47D.TRPS1_peak_382	100302228	90869121	90869202	-	upstream	-118242	118242	NearestLocation	MIR1261	TSS distal region
386	chr11	91483722	91484130	409	*	409	91483927	39.24	25.522	8.04877	20.9202	T47D.TRPS1_peak_383	100302228	90869121	90869202	-	upstream	-614520	614520	NearestLocation	MIR1261	TSS distal region
387	chr11	93170097	93170317	221	*	221	93170183	20.87	11.265	5.64495	7.25479	T47D.TRPS1_peak_384	120103	93144171	93197975	-	inside	27878	25926	NearestLocation	SLC36A4	TSS distal region
388	chr11	94838140	94838524	385	*	385	94838388	66.8	53.7925	12.7289	48.5134	T47D.TRPS1_peak_385	154810	94768342	94876753	+	inside	69798	38229	NearestLocation	AMOTL1	TSS distal region
389	chr11	96145402	96145614	213	*	213	96145496	31.73	15.1537	5.45484	10.9512	T47D.TRPS1_peak_386	100422991	96341438	96341526	+	upstream	-196036	195824	NearestLocation	MIR1260B	TSS distal region
390	chr11	101334634	101334973	340	*	340	101334787	41.75	26.1854	7.9949	21.5656	T47D.TRPS1_peak_387	100500823	101519820	101519905	-	downstream	185271	184847	NearestLocation	MIR3920	TSS distal region
391	chr11	101336092	101337081	990	*	990	101336274	113.56	98.6659	15.8886	92.6157	T47D.TRPS1_peak_388	100500823	101519820	101519905	-	downstream	183813	182739	NearestLocation	MIR3920	TSS distal region
392	chr11	101346710	101347053	344	*	344	101346879	50.93	29.0576	7.41907	24.3437	T47D.TRPS1_peak_389	100500823	101519820	101519905	-	downstream	173195	172767	NearestLocation	MIR3920	TSS distal region
393	chr11	101357876	101358148	273	*	273	101358016	30.89	14.3451	5.31568	10.1784	T47D.TRPS1_peak_390	100500823	101519820	101519905	-	downstream	162029	161672	NearestLocation	MIR3920	TSS distal region
394	chr11	101389856	101390073	218	*	218	101389895	17.53	8.44714	4.63362	4.63435	T47D.TRPS1_peak_391	100500823	101519820	101519905	-	downstream	130049	129747	NearestLocation	MIR3920	TSS distal region
395	chr11	101428950	101429217	268	*	268	101429070	46.76	20.2085	5.26382	15.7976	T47D.TRPS1_peak_392	100500823	101519820	101519905	-	downstream	90955	90603	NearestLocation	MIR3920	TSS distal region
396	chr11	101441751	101442215	465	*	465	101441964	106.88	58.4869	7.70549	53.13	T47D.TRPS1_peak_393	100500823	101519820	101519905	-	downstream	78154	77605	NearestLocation	MIR3920	TSS distal region
397	chr11	101862597	101862803	207	*	207	101862638	37.57	10.934	3.50672	6.95104	T47D.TRPS1_peak_394	57562	101915015	102001062	+	upstream	-52418	52212	NearestLocation	CEP126	TSS distal region
398	chr11	102007707	102007983	277	*	277	102007720	19.2	7.99138	4.04088	4.21032	T47D.TRPS1_peak_395	85016	102047438	102084560	+	upstream	-39731	39455	NearestLocation	C11orf70	TSS distal region
399	chr11	102347131	102347492	362	*	362	102347320	50.93	22.433	5.47417	17.9393	T47D.TRPS1_peak_396	329	102347182	102378670	+	overlapStart	-51	51	NearestLocation	BIRC2	TSS proximal region
400	chr11	102655607	102655920	314	*	314	102655745	26.72	12.117	4.97232	8.0674	T47D.TRPS1_peak_397	9313	102576835	102625332	-	upstream	-30275	30275	NearestLocation	MMP20	TSS distal region
401	chr11	106022381	106022773	393	*	393	106022565	88.51	61.7843	10.5901	56.3655	T47D.TRPS1_peak_398	84437	106007902	106022227	-	upstream	-154	154	NearestLocation	MSANTD4	TSS proximal region
402	chr11	106077605	106077824	220	*	220	106077695	30.89	9.44163	3.59735	5.55719	T47D.TRPS1_peak_399	143879	106051098	106077738	-	overlapStart	133	86	NearestLocation	KBTBD3	TSS proximal region
403	chr11	106172298	106172575	278	*	278	106172430	47.59	26.9264	7.15032	22.278	T47D.TRPS1_peak_400	143879	106051098	106077738	-	upstream	-94560	94560	NearestLocation	KBTBD3	TSS distal region
404	chr11	106172686	106173017	332	*	332	106172849	52.6	27.8207	6.70043	23.1426	T47D.TRPS1_peak_401	143879	106051098	106077738	-	upstream	-94948	94948	NearestLocation	KBTBD3	TSS distal region
405	chr11	106462241	106462455	215	*	215	106462293	22.54	9.15677	4.23917	5.29199	T47D.TRPS1_peak_402	143879	106051098	106077738	-	upstream	-384503	384503	NearestLocation	KBTBD3	TSS distal region
406	chr11	107858887	107859259	373	*	373	107859076	35.9	14.0966	4.61299	9.94443	T47D.TRPS1_peak_403	54733	107790991	107859188	-	overlapStart	301	71	NearestLocation	SLC35F2	TSS proximal region
407	chr11	107928100	107928367	268	*	268	107928249	40.91	14.2051	4.19138	10.0481	T47D.TRPS1_peak_404	54734	107928551	107963482	+	upstream	-451	184	NearestLocation	RAB39A	TSS proximal region
408	chr11	111303410	111303653	244	*	244	111303543	38.41	16.736	5.05916	12.466	T47D.TRPS1_peak_405	399948	111293389	111305048	-	inside	1638	1395	NearestLocation	COLCA1	TSS proximal region
409	chr11	111309577	111309961	385	*	385	111309764	57.61	24.6337	5.32848	20.061	T47D.TRPS1_peak_406	399948	111293389	111305048	-	upstream	-4529	4529	NearestLocation	COLCA1	TSS proximal region
410	chr11	111327987	111328216	230	*	230	111328108	38.41	14.0023	4.24664	9.85599	T47D.TRPS1_peak_407	100616330	111347757	111347822	+	upstream	-19770	19541	NearestLocation	MIR4491	TSS distal region
411	chr11	111334733	111334962	230	*	230	111334822	43.42	14.1495	3.91354	9.99635	T47D.TRPS1_peak_408	100616330	111347757	111347822	+	upstream	-13024	12795	NearestLocation	MIR4491	TSS distal region
412	chr11	111841528	111841755	228	*	228	111841625	45.92	15.9803	4.26578	11.7365	T47D.TRPS1_peak_409	64776	111879224	111884073	+	upstream	-37696	37469	NearestLocation	C11orf1	TSS distal region
413	chr11	112226128	112226404	277	*	277	112226248	47.59	14.3836	3.73797	10.2156	T47D.TRPS1_peak_410	5805	112226365	112269955	+	overlapStart	-237	39	NearestLocation	PTS	TSS proximal region
414	chr11	114179241	114179467	227	*	227	114179350	36.74	15.9314	5.074	11.693	T47D.TRPS1_peak_411	4837	114257831	114312516	+	upstream	-78590	78364	NearestLocation	NNMT	TSS distal region
415	chr11	117327598	117327854	257	*	257	117327757	36.74	14.8223	4.71736	10.6365	T47D.TRPS1_peak_412	22897	117321778	117413266	+	inside	5820	5820	NearestLocation	CEP164	TSS distal region
416	chr11	118057884	118058121	238	*	238	118057987	40.08	10.345	3.15991	6.40262	T47D.TRPS1_peak_413	56649	118077012	118125327	+	upstream	-19128	18891	NearestLocation	TMPRSS4	TSS distal region
417	chr11	118314999	118315263	265	*	265	118315092	40.91	19.0904	5.63531	14.7241	T47D.TRPS1_peak_414	916	118304580	118316175	+	inside	10419	912	NearestLocation	CD3E	TSS distal region
418	chr11	118436179	118436476	298	*	298	118436334	57.61	20.8919	4.50871	16.4594	T47D.TRPS1_peak_415	4297	118436490	118526824	+	upstream	-311	14	NearestLocation	KMT2A	TSS proximal region
419	chr11	118916923	118917212	290	*	290	118917032	65.96	26.636	5.151	21.9968	T47D.TRPS1_peak_416	283149	118896141	118910904	-	upstream	-6019	6019	NearestLocation	BCL9L	TSS distal region
420	chr11	118918352	118918733	382	*	382	118918516	105.21	64.4018	8.85057	58.9345	T47D.TRPS1_peak_417	283149	118896141	118910904	-	upstream	-7448	7448	NearestLocation	BCL9L	TSS distal region
421	chr11	118929445	118929772	328	*	328	118929610	46.76	17.4523	4.53893	13.1502	T47D.TRPS1_peak_418	283149	118896141	118910904	-	upstream	-18541	18541	NearestLocation	BCL9L	TSS distal region
422	chr11	119102155	119102401	247	*	247	119102291	42.58	15.5586	4.35837	11.338	T47D.TRPS1_peak_419	9854	119107383	119117117	+	upstream	-5228	4982	NearestLocation	C2CD2L	TSS distal region
423	chr11	119338341	119338594	254	*	254	119338454	47.59	18.49	4.70153	14.1486	T47D.TRPS1_peak_420	79102	119334500	119337314	+	downstream	3841	1027	NearestLocation	RNF26	TSS proximal region
424	chr11	119361074	119361507	434	*	434	119361249	50.93	24.1018	5.92679	19.5487	T47D.TRPS1_peak_421	114902	119338934	119346673	-	upstream	-14401	14401	NearestLocation	C1QTNF5	TSS distal region
425	chr11	120236699	120237086	388	*	388	120236871	49.26	19.516	4.75827	15.1334	T47D.TRPS1_peak_422	25833	120236640	120319944	+	inside	59	59	NearestLocation	POU2F3	TSS proximal region
426	chr11	120301813	120302237	425	*	425	120302050	121.07	79.0242	9.85639	73.3315	T47D.TRPS1_peak_423	219902	120325129	120333679	+	upstream	-23316	22892	NearestLocation	TMEM136	TSS distal region
427	chr11	120335983	120336232	250	*	250	120336166	35.07	14.0966	4.50862	9.94443	T47D.TRPS1_peak_424	23365	120336909	120489936	+	upstream	-926	677	NearestLocation	ARHGEF12	TSS proximal region
428	chr11	120626798	120627209	412	*	412	120626980	55.94	16.6272	3.79622	12.3596	T47D.TRPS1_peak_425	2900	120511756	120988804	+	inside	115042	115042	NearestLocation	GRIK4	TSS distal region
429	chr11	120657272	120657609	338	*	338	120657430	84.33	27.8993	4.26662	23.2192	T47D.TRPS1_peak_426	2900	120511756	120988804	+	inside	145516	145516	NearestLocation	GRIK4	TSS distal region
430	chr11	121112563	121112790	228	*	228	121112652	40.91	15.2441	4.47663	11.0368	T47D.TRPS1_peak_427	7007	121102666	121190806	+	inside	9897	9897	NearestLocation	TECTA	TSS distal region
431	chr11	121258109	121258336	228	*	228	121258247	33.4	13.7204	4.63786	9.58836	T47D.TRPS1_peak_428	6309	121292679	121313410	+	upstream	-34570	34343	NearestLocation	SC5D	TSS distal region
432	chr11	121292540	121292900	361	*	361	121292698	105.21	38.9296	4.82758	33.9462	T47D.TRPS1_peak_429	6309	121292679	121313410	+	overlapStart	-139	139	NearestLocation	SC5D	TSS proximal region
433	chr11	121478245	121478597	353	*	353	121478449	54.27	17.3686	3.9481	13.0698	T47D.TRPS1_peak_430	6653	121452203	121633762	+	inside	26042	26042	NearestLocation	SORL1	TSS distal region
434	chr11	123023228	123023489	262	*	262	123023377	45.09	21.7443	5.73385	17.2748	T47D.TRPS1_peak_431	341056	123017566	123019611	+	downstream	5662	3617	NearestLocation	LOC341056	TSS distal region
435	chr11	123062255	123062461	207	*	207	123062318	53.44	9.59969	2.5923	5.6987	T47D.TRPS1_peak_432	3312	123057492	123062478	-	inside	223	17	NearestLocation	HSPA8	TSS proximal region
436	chr11	124644467	124644735	269	*	269	124644580	59.28	19.12	4.01888	14.7521	T47D.TRPS1_peak_433	84897	124622846	124635926	+	downstream	21621	8541	NearestLocation	TBRG1	TSS distal region
437	chr11	125124159	125124523	365	*	365	125124325	103.54	67.4368	9.7434	61.9145	T47D.TRPS1_peak_434	219854	125094371	125111763	-	upstream	-12396	12396	NearestLocation	TMEM218	TSS distal region
438	chr11	128157846	128158184	339	*	339	128158004	50.1	23.5351	5.67761	18.9993	T47D.TRPS1_peak_435	102466104	128522390	128522449	+	upstream	-364544	364206	NearestLocation	MIR6090	TSS distal region
439	chr11	128956444	128956722	279	*	279	128956563	70.14	40.567	7.73474	35.5467	T47D.TRPS1_peak_436	63970	128934732	128943399	-	upstream	-13045	13045	NearestLocation	TP53AIP1	TSS distal region
440	chr11	129117600	129117901	302	*	302	129117742	48.43	24.3491	6.17857	19.79	T47D.TRPS1_peak_437	9743	128965060	129192198	-	inside	74598	74297	NearestLocation	ARHGAP32	TSS distal region
441	chr11	129322968	129323183	216	*	216	129323106	34.23	10.5809	3.57357	6.61836	T47D.TRPS1_peak_438	8538	129375986	129452279	+	upstream	-53018	52803	NearestLocation	BARX2	TSS distal region
442	chr11	129364201	129364463	263	*	263	129364325	60.95	15.8929	3.44184	11.6549	T47D.TRPS1_peak_439	8538	129375986	129452279	+	upstream	-11785	11523	NearestLocation	BARX2	TSS distal region
443	chr11	130003187	130003502	316	*	316	130003311	48.43	12.2562	3.23422	8.19847	T47D.TRPS1_peak_440	56980	129899706	130002835	-	upstream	-352	352	NearestLocation	PRDM10	TSS proximal region
444	chr11	130069484	130069704	221	*	221	130069612	59.28	13.6413	3.07097	9.51244	T47D.TRPS1_peak_441	334	130069821	130144811	+	upstream	-337	117	NearestLocation	APLP2	TSS proximal region
445	chr11	130533151	130533517	367	*	367	130533422	30.89	8.09578	3.18797	4.31144	T47D.TRPS1_peak_442	170689	130448974	130476644	+	downstream	84177	56507	NearestLocation	ADAMTS15	TSS distal region
446	chr12	632123	632414	292	*	292	632313	38.41	14.4672	4.37876	10.2955	T47D.TRPS1_peak_443	4815	564296	663589	-	inside	31466	31175	NearestLocation	NINJ2	TSS distal region
447	chr12	1122669	1122936	268	*	268	1122747	19.2	10.0802	5.05111	6.15266	T47D.TRPS1_peak_444	23085	991238	1495933	+	inside	131431	131431	NearestLocation	ERC1	TSS distal region
448	chr12	6851343	6851564	222	*	222	6851456	26.72	14.1699	5.86526	10.0158	T47D.TRPS1_peak_445	83461	6844799	6851292	-	upstream	-51	51	NearestLocation	CDCA3	TSS proximal region
449	chr12	14886354	14886620	267	*	267	14886482	28.39	18.3673	7.34729	14.0294	T47D.TRPS1_peak_446	4256	14881181	14885919	-	upstream	-435	435	NearestLocation	MGP	TSS proximal region
450	chr12	14900497	14900893	397	*	397	14900739	28.39	18.8509	7.58423	14.4892	T47D.TRPS1_peak_447	4256	14881181	14885919	-	upstream	-14578	14578	NearestLocation	MGP	TSS distal region
451	chr12	14902540	14902759	220	*	220	14902612	23.38	13.9811	6.29137	9.83549	T47D.TRPS1_peak_448	4256	14881181	14885919	-	upstream	-16621	16621	NearestLocation	MGP	TSS distal region
452	chr12	15216087	15217011	925	*	925	15216839	70.14	60.8958	14.2276	55.492	T47D.TRPS1_peak_449	85004	15107782	15221477	-	inside	5390	4466	NearestLocation	RERG	TSS distal region
453	chr12	15220684	15221087	404	*	404	15220785	27.55	14.2995	5.71083	10.1382	T47D.TRPS1_peak_450	85004	15107782	15221477	-	inside	793	390	NearestLocation	RERG	TSS proximal region
454	chr12	15279322	15279603	282	*	282	15279462	26.72	14.1699	5.86526	10.0158	T47D.TRPS1_peak_451	5800	15322257	15598331	+	upstream	-42935	42654	NearestLocation	PTPRO	TSS distal region
455	chr12	15936709	15937123	415	*	415	15936852	45.92	37.8642	12.1092	32.9017	T47D.TRPS1_peak_452	51071	15911252	16037381	+	inside	25457	25457	NearestLocation	DERA	TSS distal region
456	chr12	17062387	17062593	207	*	207	17062499	22.54	13.0572	6.0759	8.95346	T47D.TRPS1_peak_453	728622	16988747	16990628	+	downstream	73640	71759	NearestLocation	SKP1P2	TSS distal region
457	chr12	22335434	22335698	265	*	265	22335615	34.23	12.9625	4.27337	8.86757	T47D.TRPS1_peak_454	6489	22193391	22334714	-	upstream	-720	720	NearestLocation	ST8SIA1	TSS proximal region
458	chr12	22415789	22416246	458	*	458	22415976	58.45	50.8704	13.7867	45.6392	T47D.TRPS1_peak_455	6489	22193391	22334714	-	upstream	-81075	81075	NearestLocation	ST8SIA1	TSS distal region
459	chr12	22544449	22544655	207	*	207	22544542	28.39	12.0013	4.60501	7.95691	T47D.TRPS1_peak_456	9847	22448546	22544546	-	overlapStart	97	97	NearestLocation	C2CD5	TSS proximal region
460	chr12	25386240	25386446	207	*	207	25386354	30.06	12.3086	4.43701	8.24326	T47D.TRPS1_peak_457	3845	25204789	25250931	-	upstream	-135309	135309	NearestLocation	KRAS	TSS distal region
461	chr12	31715298	31715517	220	*	220	31715429	22.54	8.40735	3.92405	4.59859	T47D.TRPS1_peak_458	196394	31671137	31729174	-	inside	13876	13657	NearestLocation	AMN1	TSS distal region
462	chr12	31749361	31749681	321	*	321	31749542	45.09	33.0458	9.75215	28.2148	T47D.TRPS1_peak_459	196394	31671137	31729174	-	upstream	-20187	20187	NearestLocation	AMN1	TSS distal region
463	chr12	31773514	31773744	231	*	231	31773585	30.06	14.3451	5.17652	10.1784	T47D.TRPS1_peak_460	440093	31791185	31792241	-	downstream	18727	17441	NearestLocation	H3F3C	TSS distal region
464	chr12	31779837	31780092	256	*	256	31780018	28.39	12.7692	4.89819	8.67859	T47D.TRPS1_peak_461	440093	31791185	31792241	-	downstream	12404	11093	NearestLocation	H3F3C	TSS distal region
465	chr12	31959103	31959424	322	*	322	31959282	75.98	34.3958	5.92175	29.5299	T47D.TRPS1_peak_462	55196	31959419	31993107	+	overlapStart	-316	5	NearestLocation	KIAA1551	TSS proximal region
466	chr12	34022212	34022599	388	*	388	34022414	77.65	79.1246	19.6632	73.4252	T47D.TRPS1_peak_463	84920	34022281	34028301	+	overlapStart	-69	69	NearestLocation	ALG10	TSS proximal region
467	chr12	38316552	38316830	279	*	279	38316727	50.93	37.188	10.3867	32.2454	T47D.TRPS1_peak_464	144245	38316755	38329726	+	overlapStart	-203	75	NearestLocation	ALG10B	TSS proximal region
468	chr12	40325394	40325669	276	*	276	40325569	45.09	24.4922	6.58409	19.9258	T47D.TRPS1_peak_465	283463	40393394	40570755	+	upstream	-68000	67725	NearestLocation	MUC19	TSS distal region
469	chr12	45284175	45284516	342	*	342	45284290	63.46	44.6229	10.1	39.5101	T47D.TRPS1_peak_466	51054	45173034	45216006	-	upstream	-68169	68169	NearestLocation	PLEKHA8P1	TSS distal region
470	chr12	45878761	45878967	207	*	207	45878828	27.55	14.1507	5.64624	9.99758	T47D.TRPS1_peak_467	9169	45919131	45992120	-	downstream	113359	40164	NearestLocation	SCAF11	TSS distal region
471	chr12	46259196	46259415	220	*	220	46259286	32.56	18.1943	6.47779	13.8617	T47D.TRPS1_peak_468	81539	46183056	46269425	-	inside	10229	10010	NearestLocation	SLC38A1	TSS distal region
472	chr12	46493644	46494045	402	*	402	46493871	39.24	29.9781	10.0054	25.2392	T47D.TRPS1_peak_469	54407	46358188	46372862	-	upstream	-120782	120782	NearestLocation	SLC38A2	TSS distal region
473	chr12	46494425	46494710	286	*	286	46494562	32.56	15.9754	5.594	11.7329	T47D.TRPS1_peak_470	54407	46358188	46372862	-	upstream	-121563	121563	NearestLocation	SLC38A2	TSS distal region
474	chr12	47802622	47802902	281	*	281	47802820	34.23	11.3666	3.79676	7.35209	T47D.TRPS1_peak_471	51564	47782724	47819980	-	inside	17358	17078	NearestLocation	HDAC7	TSS distal region
475	chr12	48021851	48022329	479	*	479	48022081	102.7	65.2948	9.42745	59.8118	T47D.TRPS1_peak_472	1280	47972965	48004502	-	upstream	-17349	17349	NearestLocation	COL2A1	TSS distal region
476	chr12	48023483	48023766	284	*	284	48023605	30.06	11.3381	4.10731	7.32409	T47D.TRPS1_peak_473	1280	47972965	48004502	-	upstream	-18981	18981	NearestLocation	COL2A1	TSS distal region
477	chr12	48119165	48119411	247	*	247	48119367	36.74	10.3504	3.43081	6.40746	T47D.TRPS1_peak_474	29843	48042898	48106308	-	upstream	-12857	12857	NearestLocation	SENP1	TSS distal region
478	chr12	50039227	50039510	284	*	284	50039383	41.75	22.1856	6.50834	17.697	T47D.TRPS1_peak_475	29127	49989162	50025524	-	upstream	-13703	13703	NearestLocation	RACGAP1	TSS distal region
479	chr12	50132559	50132783	225	*	225	50132632	32.56	13.7817	4.79486	9.64514	T47D.TRPS1_peak_476	84987	50111981	50120457	+	downstream	20578	12102	NearestLocation	COX14	TSS distal region
480	chr12	50251956	50252208	253	*	253	50252109	25.88	11.8249	5.02791	7.78755	T47D.TRPS1_peak_477	100302220	50234142	50234212	-	upstream	-17744	17744	NearestLocation	MIR1293	TSS distal region
481	chr12	50400591	50400926	336	*	336	50400777	51.77	18.431	4.39737	14.0913	T47D.TRPS1_peak_478	113251	50400809	50480005	+	overlapStart	-218	117	NearestLocation	LARP4	TSS proximal region
482	chr12	50765187	50765526	340	*	340	50765393	35.9	18.5163	6.15065	14.1694	T47D.TRPS1_peak_479	466	50764006	50821160	+	inside	1181	1181	NearestLocation	ATF1	TSS proximal region
483	chr12	51028242	51028537	296	*	296	51028361	37.57	18.1673	5.67597	13.8353	T47D.TRPS1_peak_480	4891	50979783	51028275	-	overlapStart	33	33	NearestLocation	SLC11A2	TSS proximal region
484	chr12	52217351	52217627	277	*	277	52217476	48.43	23.2093	5.84815	18.6869	T47D.TRPS1_peak_481	283404	52210930	52223813	+	inside	6421	6186	NearestLocation	LINC00592	TSS distal region
485	chr12	52895217	52895630	414	*	414	52895517	41.75	18.6168	5.34359	14.267	T47D.TRPS1_peak_482	196374	52838962	52848994	-	upstream	-46223	46223	NearestLocation	KRT78	TSS distal region
486	chr12	52945912	52946284	373	*	373	52946107	62.62	36.071	7.67802	31.1632	T47D.TRPS1_peak_483	3875	52948871	52952901	+	upstream	-2959	2587	NearestLocation	KRT18	TSS proximal region
487	chr12	52969998	52970817	820	*	820	52970152	45.92	21.2529	5.69116	16.7979	T47D.TRPS1_peak_484	3856	52897187	52949866	-	upstream	-20132	20132	NearestLocation	KRT8	TSS distal region
488	chr12	52971555	52972272	718	*	718	52971839	60.12	21.2991	4.36559	16.843	T47D.TRPS1_peak_485	3856	52897187	52949866	-	upstream	-21689	21689	NearestLocation	KRT8	TSS distal region
489	chr12	52980776	52981094	319	*	319	52980940	77.65	48.041	8.73919	42.8596	T47D.TRPS1_peak_486	1975	53006278	53042209	+	upstream	-25502	25184	NearestLocation	EIF4B	TSS distal region
490	chr12	53451802	53452115	314	*	314	53451957	60.12	29.3374	6.11182	24.6181	T47D.TRPS1_peak_487	54458	53441649	53446643	+	downstream	10153	5159	NearestLocation	PRR13	TSS distal region
491	chr12	53538217	53538759	543	*	543	53538535	58.45	25.4061	5.40439	20.8083	T47D.TRPS1_peak_488	100652999	53513984	53517608	+	downstream	24233	20609	NearestLocation	LOC100652999	TSS distal region
492	chr12	53845180	53845706	527	*	527	53845575	41.75	17.6664	5.05783	13.3563	T47D.TRPS1_peak_489	102216268	53750447	53757034	-	upstream	-88146	88146	NearestLocation	CISTR	TSS distal region
493	chr12	54294172	54294548	377	*	377	54294369	116.06	95.0932	14.1979	89.118	T47D.TRPS1_peak_490	4778	54292107	54301037	-	inside	6865	2065	NearestLocation	NFE2	TSS distal region
494	chr12	54359213	54359654	442	*	442	54359450	55.94	25.4755	5.75127	20.8758	T47D.TRPS1_peak_491	53831	54362445	54364486	-	downstream	5273	2791	NearestLocation	GPR84	TSS distal region
495	chr12	54892234	54892523	290	*	290	54892327	19.2	9.58213	4.80086	5.68189	T47D.TRPS1_peak_492	118430	54854515	54858390	+	downstream	37719	33844	NearestLocation	MUCL1	TSS distal region
496	chr12	56079798	56080030	233	*	233	56079974	33.4	12.2754	4.1721	8.217	T47D.TRPS1_peak_493	2065	56080025	56103507	+	overlapStart	-227	5	NearestLocation	ERBB3	TSS proximal region
497	chr12	56126068	56126430	363	*	363	56126252	105.21	72.7801	10.6207	67.1803	T47D.TRPS1_peak_494	23344	56128202	56144676	+	upstream	-2134	1772	NearestLocation	ESYT1	TSS proximal region
498	chr12	56359857	56360082	226	*	226	56359967	32.56	13.3766	4.6552	9.26132	T47D.TRPS1_peak_495	6773	56341598	56360253	-	inside	396	171	NearestLocation	STAT2	TSS proximal region
499	chr12	56646123	56646508	386	*	386	56646290	51.77	22.322	5.32961	17.8311	T47D.TRPS1_peak_496	506	56638175	56646068	-	upstream	-55	55	NearestLocation	ATP5B	TSS proximal region
500	chr12	57001494	57001735	242	*	242	57001571	41.75	17.5412	5.02094	13.236	T47D.TRPS1_peak_497	9880	56998833	57006513	-	inside	5019	2661	NearestLocation	ZBTB39	TSS distal region
501	chr12	57487800	57488079	280	*	280	57487940	45.09	19.0234	4.96645	14.6575	T47D.TRPS1_peak_498	4141	57487294	57517551	+	inside	506	506	NearestLocation	MARS	TSS proximal region
502	chr12	57520277	57520715	439	*	439	57520518	70.14	38.0292	7.11379	33.0628	T47D.TRPS1_peak_499	1649	57516588	57520517	-	overlapStart	240	198	NearestLocation	DDIT3	TSS proximal region
503	chr12	57583327	57583611	285	*	285	57583418	50.1	17.7542	4.25821	13.4405	T47D.TRPS1_peak_500	79837	57591159	57603428	+	upstream	-7832	7548	NearestLocation	PIP4K2C	TSS distal region
504	chr12	59070365	59070619	255	*	255	59070504	25.88	14.1011	6.06019	9.94871	T47D.TRPS1_peak_501	121227	58872155	58920538	-	upstream	-149827	149827	NearestLocation	LRIG3	TSS distal region
505	chr12	63826108	63826343	236	*	236	63826237	25.88	10.5157	4.4807	6.55577	T47D.TRPS1_peak_502	57522	63844761	64147833	+	upstream	-18653	18418	NearestLocation	SRGAP1	TSS distal region
506	chr12	66302279	66302560	282	*	282	66302455	30.06	7.09779	2.82355	3.39921	T47D.TRPS1_peak_503	92797	66302555	66343643	+	overlapStart	-276	5	NearestLocation	HELB	TSS proximal region
507	chr12	67595463	67595699	237	*	237	67595564	33.4	12.6807	4.29988	8.59752	T47D.TRPS1_peak_504	8445	67648732	67662664	+	upstream	-53269	53033	NearestLocation	DYRK2	TSS distal region
508	chr12	69200025	69200711	687	*	687	69200261	126.08	138.741	25.4162	132.095	T47D.TRPS1_peak_505	11052	69239537	69274358	+	upstream	-39512	38826	NearestLocation	CPSF6	TSS distal region
509	chr12	69416430	69416704	275	*	275	69416548	45.09	27.4574	7.59098	22.7939	T47D.TRPS1_peak_506	10818	69470349	69579791	+	upstream	-53919	53645	NearestLocation	FRS2	TSS distal region
510	chr12	75329982	75330357	376	*	376	75330204	44.25	21.0171	5.65671	16.5707	T47D.TRPS1_peak_507	256710	75334683	75370389	+	upstream	-4701	4326	NearestLocation	GLIPR1L1	TSS proximal region
511	chr12	75334293	75334625	333	*	333	75334485	69.3	53.4718	11.78	48.2001	T47D.TRPS1_peak_508	256710	75334683	75370389	+	upstream	-390	58	NearestLocation	GLIPR1L1	TSS proximal region
512	chr12	75706470	75706748	279	*	279	75706625	20.87	9.86989	4.93088	5.95418	T47D.TRPS1_peak_509	11103	75497639	75511638	-	upstream	-194832	194832	NearestLocation	KRR1	TSS distal region
513	chr12	76764347	76764594	248	*	248	76764481	45.92	13.9741	3.78875	9.83294	T47D.TRPS1_peak_510	23390	76764074	76853694	+	inside	273	273	NearestLocation	ZDHHC17	TSS proximal region
514	chr12	79566509	79566773	265	*	265	79566643	22.54	10.5885	4.87511	6.62578	T47D.TRPS1_peak_511	5074	79591965	79691010	-	downstream	124501	25192	NearestLocation	PAWR	TSS distal region
515	chr12	87439934	87440342	409	*	409	87440136	65.96	56.1799	13.9853	50.8609	T47D.TRPS1_peak_512	400058	87782886	87784711	-	downstream	344777	342544	NearestLocation	MKRN9P	TSS distal region
516	chr12	87813475	87813826	352	*	352	87813586	32.56	15.9754	5.594	11.7329	T47D.TRPS1_peak_513	400058	87782886	87784711	-	upstream	-28764	28764	NearestLocation	MKRN9P	TSS distal region
517	chr12	88424875	88425183	309	*	309	88425014	18.37	9.25272	4.84236	5.37853	T47D.TRPS1_peak_514	4254	88492793	88580473	-	downstream	155598	67610	NearestLocation	KITLG	TSS distal region
518	chr12	88425319	88425654	336	*	336	88425511	32.56	23.0138	8.6616	18.4966	T47D.TRPS1_peak_515	4254	88492793	88580473	-	downstream	155154	67139	NearestLocation	KITLG	TSS distal region
519	chr12	89237123	89237380	258	*	258	89237236	42.58	17.336	4.84264	13.0384	T47D.TRPS1_peak_516	1848	89347825	89352859	-	downstream	115736	110445	NearestLocation	DUSP6	TSS distal region
520	chr12	90103076	90103312	237	*	237	90103197	26.72	12.621	5.18407	8.54106	T47D.TRPS1_peak_517	338758	89708955	89711952	+	downstream	394121	391124	NearestLocation	LINC00936	TSS distal region
521	chr12	91326469	91326695	227	*	227	91326593	28.39	17.6811	7.0178	13.3707	T47D.TRPS1_peak_518	1634	91145258	91183029	-	upstream	-143440	143440	NearestLocation	DCN	TSS distal region
522	chr12	91387568	91387974	407	*	407	91387773	40.91	24.8983	7.71921	20.3192	T47D.TRPS1_peak_519	1634	91145258	91183029	-	upstream	-204539	204539	NearestLocation	DCN	TSS distal region
523	chr12	91423440	91423696	257	*	257	91423579	27.55	15.3475	6.17721	11.1364	T47D.TRPS1_peak_520	1634	91145258	91183029	-	upstream	-240411	240411	NearestLocation	DCN	TSS distal region
524	chr12	91423784	91424023	240	*	240	91423908	28.39	16.2529	6.35785	11.9971	T47D.TRPS1_peak_521	1634	91145258	91183029	-	upstream	-240755	240755	NearestLocation	DCN	TSS distal region
525	chr12	91424552	91424965	414	*	414	91424663	24.21	11.8043	5.04286	7.76877	T47D.TRPS1_peak_522	1634	91145258	91183029	-	upstream	-241523	241523	NearestLocation	DCN	TSS distal region
526	chr12	92608606	92608907	302	*	302	92608757	26.72	14.9986	6.24841	10.8034	T47D.TRPS1_peak_523	338809	92702843	92708549	+	upstream	-94237	93936	NearestLocation	C12orf74	TSS distal region
527	chr12	93087365	93087678	314	*	314	93087516	42.58	24.8447	7.26395	20.2675	T47D.TRPS1_peak_524	8411	92772509	92929331	-	upstream	-158034	158034	NearestLocation	EEA1	TSS distal region
528	chr12	93541822	93542028	207	*	207	93541960	25.88	10.5157	4.4807	6.55577	T47D.TRPS1_peak_525	8835	93569822	93576745	+	upstream	-28000	27794	NearestLocation	SOCS2	TSS distal region
529	chr12	94057798	94058124	327	*	327	94057983	50.1	35.1103	9.41075	30.2298	T47D.TRPS1_peak_526	10154	94148723	94307675	+	upstream	-90925	90599	NearestLocation	PLXNC1	TSS distal region
530	chr12	94879708	94879930	223	*	223	94879770	28.39	17.978	7.15935	13.6515	T47D.TRPS1_peak_527	160313	94834398	94835028	+	downstream	45310	44680	NearestLocation	KRT19P2	TSS distal region
531	chr12	95718035	95718385	351	*	351	95718218	40.08	22.9833	6.84647	18.4707	T47D.TRPS1_peak_528	100132594	95649255	95673994	+	downstream	68780	44041	NearestLocation	PGAM1P5	TSS distal region
532	chr12	95721405	95721678	274	*	274	95721478	30.89	16.9306	6.37882	12.6449	T47D.TRPS1_peak_529	59277	95657807	95791152	-	inside	69747	63598	NearestLocation	NTN4	TSS distal region
533	chr12	97536388	97536697	310	*	310	97536503	40.91	31.9379	10.8164	27.1336	T47D.TRPS1_peak_530	406926	97563812	97563911	+	upstream	-27424	27115	NearestLocation	MIR135A2	TSS distal region
534	chr12	97556455	97556692	238	*	238	97556580	25.88	13.4713	5.76432	9.35042	T47D.TRPS1_peak_531	406926	97563812	97563911	+	upstream	-7357	7120	NearestLocation	MIR135A2	TSS distal region
535	chr12	97568707	97569089	383	*	383	97568904	115.23	102.848	16.6038	96.7352	T47D.TRPS1_peak_532	406926	97563812	97563911	+	downstream	4895	4796	NearestLocation	MIR135A2	TSS proximal region
536	chr12	104177629	104178254	626	*	626	104177872	68.47	43.576	8.87089	38.4853	T47D.TRPS1_peak_533	7296	104212710	104350307	+	upstream	-35081	34456	NearestLocation	TXNRD1	TSS distal region
537	chr12	104220035	104220389	355	*	355	104220221	55.94	38.3572	9.67568	33.3852	T47D.TRPS1_peak_534	7296	104212710	104350307	+	inside	7325	7325	NearestLocation	TXNRD1	TSS distal region
538	chr12	106358483	106358758	276	*	276	106358635	32.56	15.268	5.3283	11.0605	T47D.TRPS1_peak_535	55703	106357658	106510198	+	inside	825	825	NearestLocation	POLR3B	TSS proximal region
539	chr12	108982699	108983035	337	*	337	108982876	29.22	11.587	4.31588	7.5641	T47D.TRPS1_peak_536	55530	108910882	109021040	-	inside	38341	38005	NearestLocation	SVOP	TSS distal region
540	chr12	110742914	110743188	275	*	275	110743038	45.92	21.8364	5.86545	17.3626	T47D.TRPS1_peak_537	5501	110719808	110742978	-	overlapStart	64	64	NearestLocation	PPP1CC	TSS proximal region
541	chr12	110964654	110965053	400	*	400	110964810	32.56	11.9295	4.17567	7.8904	T47D.TRPS1_peak_538	100131138	110936602	110937446	+	downstream	28052	27208	NearestLocation	LINC01405	TSS distal region
542	chr12	110992938	110993195	258	*	258	110993095	25.88	8.87152	3.8406	5.01769	T47D.TRPS1_peak_539	23316	111034024	111350556	+	upstream	-41086	40829	NearestLocation	CUX2	TSS distal region
543	chr12	111405297	111405586	290	*	290	111405435	60.95	26.9723	5.63211	22.3218	T47D.TRPS1_peak_540	10019	111405948	111451623	+	upstream	-651	362	NearestLocation	SH2B3	TSS proximal region
544	chr12	111758350	111758579	230	*	230	111758522	49.26	10.1695	2.79242	6.2393	T47D.TRPS1_peak_541	217	111766887	111809985	+	upstream	-8537	8308	NearestLocation	ALDH2	TSS distal region
545	chr12	111774247	111774528	282	*	282	111774396	34.23	12.2914	4.06906	8.23067	T47D.TRPS1_peak_542	217	111766887	111809985	+	inside	7360	7360	NearestLocation	ALDH2	TSS distal region
546	chr12	112013271	112013582	312	*	312	112013397	46.76	17.8133	4.63001	13.4976	T47D.TRPS1_peak_543	10961	112013348	112023220	+	overlapStart	-77	77	NearestLocation	ERP29	TSS proximal region
547	chr12	112371110	112371371	262	*	262	112371220	22.54	10.2238	4.70887	6.28685	T47D.TRPS1_peak_544	283450	112160188	112382092	-	inside	10982	10721	NearestLocation	HECTD4	TSS distal region
548	chr12	115452049	115452273	225	*	225	115452136	42.58	20.7845	5.87619	16.3549	T47D.TRPS1_peak_545	693205	116148560	116148654	-	downstream	696605	696287	NearestLocation	MIR620	TSS distal region
549	chr12	116262832	116263038	207	*	207	116262942	29.22	16.2915	6.15274	12.035	T47D.TRPS1_peak_546	23389	115958576	116277186	-	inside	14354	14148	NearestLocation	MED13L	TSS distal region
550	chr12	116264587	116264894	308	*	308	116264684	37.57	13.7765	4.28599	9.64183	T47D.TRPS1_peak_547	23389	115958576	116277186	-	inside	12599	12292	NearestLocation	MED13L	TSS distal region
551	chr12	116276188	116276403	216	*	216	116276265	30.06	9.27005	3.45101	5.39256	T47D.TRPS1_peak_548	23389	115958576	116277186	-	inside	998	783	NearestLocation	MED13L	TSS proximal region
552	chr12	116280635	116280853	219	*	219	116280711	26.72	10.1904	4.20689	6.25958	T47D.TRPS1_peak_549	23389	115958576	116277186	-	upstream	-3449	3449	NearestLocation	MED13L	TSS proximal region
553	chr12	116283791	116284055	265	*	265	116283911	33.4	16.6304	5.66565	12.3628	T47D.TRPS1_peak_550	23389	115958576	116277186	-	upstream	-6605	6605	NearestLocation	MED13L	TSS distal region
554	chr12	116287988	116288249	262	*	262	116288159	46.76	20.363	5.30651	15.9472	T47D.TRPS1_peak_551	23389	115958576	116277186	-	upstream	-10802	10802	NearestLocation	MED13L	TSS distal region
555	chr12	116299052	116299324	273	*	273	116299210	41.75	22.1856	6.50834	17.697	T47D.TRPS1_peak_552	23389	115958576	116277186	-	upstream	-21866	21866	NearestLocation	MED13L	TSS distal region
556	chr12	116390423	116390905	483	*	483	116390578	40.08	20.1593	5.8684	15.751	T47D.TRPS1_peak_553	100616309	116428252	116428318	-	downstream	37895	37347	NearestLocation	MIR4472-2	TSS distal region
557	chr12	116427526	116427979	454	*	454	116427841	47.59	24.494	6.37376	19.9273	T47D.TRPS1_peak_554	100616309	116428252	116428318	-	downstream	792	273	NearestLocation	MIR4472-2	TSS proximal region
558	chr12	116503193	116503560	368	*	368	116503384	101.87	85.1912	14.6953	79.3918	T47D.TRPS1_peak_555	100287569	116533422	116536513	+	upstream	-30229	29862	NearestLocation	LINC00173	TSS distal region
559	chr12	119667548	119667998	451	*	451	119667842	39.24	15.1687	4.47154	10.9633	T47D.TRPS1_peak_556	5564	119667952	119681624	+	overlapStart	-404	46	NearestLocation	PRKAB1	TSS proximal region
560	chr12	120291458	120291760	303	*	303	120291636	35.9	16.0799	5.26973	11.8317	T47D.TRPS1_peak_557	26834	120291763	120291903	-	downstream	445	3	NearestLocation	RNU4-2	TSS proximal region
561	chr12	120437842	120438121	280	*	280	120437978	41.75	12.0592	3.5624	8.01086	T47D.TRPS1_peak_558	1337	120438090	120440742	+	overlapStart	-248	31	NearestLocation	COX6A1	TSS proximal region
562	chr12	120713940	120714242	303	*	303	120714094	51.77	31.8024	8.13637	27.0086	T47D.TRPS1_peak_559	84747	120710435	120723640	+	inside	3505	3505	NearestLocation	UNC119B	TSS proximal region
563	chr12	121514746	121515347	602	*	602	121515003	42.58	23.0143	6.61462	18.4969	T47D.TRPS1_peak_560	84678	121429096	121581015	-	inside	66269	65668	NearestLocation	KDM2B	TSS distal region
564	chr12	121888271	121888510	240	*	240	121888387	43.42	19.2027	5.25541	14.8321	T47D.TRPS1_peak_561	3242	121839527	121888611	-	inside	340	101	NearestLocation	HPD	TSS proximal region
565	chr12	122097881	122098249	369	*	369	122098040	75.98	54.7065	10.9975	49.4124	T47D.TRPS1_peak_562	22877	122078746	122144420	+	inside	19135	19135	NearestLocation	MLXIP	TSS distal region
566	chr12	122191045	122191281	237	*	237	122191115	45.09	19.5921	5.12096	15.2059	T47D.TRPS1_peak_563	79369	122203681	122207537	+	upstream	-12636	12400	NearestLocation	B3GNT4	TSS distal region
567	chr12	122400549	122400783	235	*	235	122400680	36.74	13.0969	4.19321	8.99116	T47D.TRPS1_peak_564	100507066	122395542	122399944	+	downstream	5007	605	NearestLocation	CLIP1-AS1	TSS distal region
568	chr12	122500931	122501184	254	*	254	122501053	40.91	15.8809	4.65709	11.6436	T47D.TRPS1_peak_565	55596	122471599	122501073	-	overlapStart	142	111	NearestLocation	ZCCHC8	TSS proximal region
569	chr12	122793752	122793967	216	*	216	122793883	25.88	9.84283	4.21251	5.92868	T47D.TRPS1_peak_566	84660	122774509	122827380	+	inside	19243	19243	NearestLocation	CCDC62	TSS distal region
570	chr12	123233297	123233776	480	*	480	123233460	75.98	32.5347	5.56475	27.7187	T47D.TRPS1_peak_567	91574	123233297	123257959	+	inside	0	0	NearestLocation	C12orf65	TSS proximal region
571	chr12	124917156	124917373	218	*	218	124917272	39.24	18.3317	5.42589	13.9964	T47D.TRPS1_peak_568	100847004	124915547	124915659	+	downstream	1609	1497	NearestLocation	MIR5188	TSS proximal region
572	chr12	124940086	124940327	242	*	242	124940193	44.25	16.7641	4.47702	12.4932	T47D.TRPS1_peak_569	100847004	124915547	124915659	+	downstream	24539	24427	NearestLocation	MIR5188	TSS distal region
573	chr12	132222553	132222826	274	*	274	132222656	35.9	16.0864	5.27199	11.835	T47D.TRPS1_peak_570	100130238	132275391	132280900	+	upstream	-52838	52565	NearestLocation	LOC100130238	TSS distal region
574	chr12	132985985	132986239	255	*	255	132986121	35.07	12.4287	4.00766	8.35811	T47D.TRPS1_peak_571	7574	132986348	133012568	+	upstream	-363	109	NearestLocation	ZNF26	TSS proximal region
575	chr13	28750503	28750864	362	*	362	28750657	30.06	20.3784	7.76186	15.9625	T47D.TRPS1_peak_572	283537	28700081	28719013	-	upstream	-31490	31490	NearestLocation	SLC46A3	TSS distal region
576	chr13	33345712	33346130	419	*	419	33345874	49.26	41.0658	12.183	36.0334	T47D.TRPS1_peak_573	100874241	33277554	33281334	+	downstream	68158	64378	NearestLocation	STARD13-AS	TSS distal region
577	chr13	40994100	40994332	233	*	233	40994154	31.73	11.3145	4.09113	7.30068	T47D.TRPS1_peak_574	1997	40931919	41019372	-	inside	25272	25040	NearestLocation	ELF1	TSS distal region
578	chr13	46289018	46289224	207	*	207	46289148	27.55	12.4989	4.95646	8.42667	T47D.TRPS1_peak_575	100861554	46296445	46297844	-	downstream	8826	7221	NearestLocation	LINC00563	TSS distal region
579	chr13	50644238	50644854	617	*	617	50644553	54.27	36.7912	9.21223	31.8614	T47D.TRPS1_peak_576	100874074	50807855	50849905	+	upstream	-163617	163001	NearestLocation	DLEU7-AS1	TSS distal region
580	chr13	51523127	51523333	207	*	207	51523269	23.38	9.09299	4.06322	5.23067	T47D.TRPS1_peak_577	100616423	51552589	51552667	+	upstream	-29462	29256	NearestLocation	MIR4703	TSS distal region
581	chr13	51997987	51998286	300	*	300	51998160	35.07	22.578	7.63203	18.0781	T47D.TRPS1_peak_578	540	51932671	52011494	-	inside	13507	13208	NearestLocation	ATP7B	TSS distal region
582	chr13	53822084	53822301	218	*	218	53822216	23.38	13.9811	6.29137	9.83549	T47D.TRPS1_peak_579	100861552	53815419	53876119	+	inside	6665	6665	NearestLocation	LINC00558	TSS distal region
583	chr13	54184429	54185004	576	*	576	54184686	40.91	31.9379	10.8164	27.1336	T47D.TRPS1_peak_580	100507428	54120940	54132871	-	upstream	-51558	51558	NearestLocation	LINC00458	TSS distal region
584	chr13	54185130	54185602	473	*	473	54185374	24.21	8.23007	3.60204	4.4285	T47D.TRPS1_peak_581	100507428	54120940	54132871	-	upstream	-52259	52259	NearestLocation	LINC00458	TSS distal region
585	chr13	54747168	54747439	272	*	272	54747284	34.23	20.6283	7.04679	16.2011	T47D.TRPS1_peak_582	100846996	55174454	55174548	+	upstream	-427286	427015	NearestLocation	MIR5007	TSS distal region
586	chr13	56528259	56528856	598	*	598	56528716	25.88	15.8808	6.9378	11.6436	T47D.TRPS1_peak_583	729240	57140918	57163653	+	upstream	-612659	612062	NearestLocation	PRR20C	TSS distal region
587	chr13	73133616	73133876	261	*	261	73133733	30.89	20.9049	8.23065	16.4639	T47D.TRPS1_peak_584	100873770	73112915	73113018	-	upstream	-20598	20598	NearestLocation	RNU6-66P	TSS distal region
588	chr13	73372776	73373132	357	*	357	73372835	22.54	9.93796	4.58061	6.01801	T47D.TRPS1_peak_585	100873770	73112915	73113018	-	upstream	-259758	259758	NearestLocation	RNU6-66P	TSS distal region
589	chr13	75685080	75685353	274	*	274	75685216	20.87	10.6579	5.32871	6.68884	T47D.TRPS1_peak_586	4008	75620434	75859871	+	inside	64646	64646	NearestLocation	LMO7	TSS distal region
590	chr13	79767190	79767492	303	*	303	79767271	23.38	13.9811	6.29137	9.83549	T47D.TRPS1_peak_587	101515984	80011077	80026663	+	upstream	-243887	243585	NearestLocation	LINC01080	TSS distal region
591	chr13	80882245	80882488	244	*	244	80882372	20.87	11.265	5.64495	7.25479	T47D.TRPS1_peak_588	10253	80335977	80340951	-	upstream	-541294	541294	NearestLocation	SPRY2	TSS distal region
592	chr13	81393532	81393738	207	*	207	81393570	17.53	8.72879	4.78305	4.88831	T47D.TRPS1_peak_589	10253	80335977	80340951	-	upstream	-1052581	1052581	NearestLocation	SPRY2	TSS distal region
593	chr13	85716383	85716678	296	*	296	85716505	25.88	15.8808	6.9378	11.6436	T47D.TRPS1_peak_590	84189	85792787	85799348	-	downstream	82965	76109	NearestLocation	SLITRK6	TSS distal region
594	chr13	90838545	90838866	322	*	322	90838673	37.57	28.5055	9.95446	23.8114	T47D.TRPS1_peak_591	100873776	90781766	90781869	-	upstream	-56676	56676	NearestLocation	RNU6-75P	TSS distal region
595	chr13	90838956	90839563	608	*	608	90839183	34.23	25.1743	9.09256	20.5847	T47D.TRPS1_peak_592	100873776	90781766	90781869	-	upstream	-57087	57087	NearestLocation	RNU6-75P	TSS distal region
596	chr13	99496319	99496648	330	*	330	99496463	22.54	13.0572	6.0759	8.95346	T47D.TRPS1_peak_593	102725509	99491475	99496738	-	inside	419	90	NearestLocation	LINC01232	TSS proximal region
597	chr13	108919411	108919651	241	*	241	108919536	30.06	20.3845	7.76478	15.9642	T47D.TRPS1_peak_594	100885782	109163905	109167303	-	downstream	247892	244254	NearestLocation	MYO16-AS1	TSS distal region
598	chr13	110715344	110715564	221	*	221	110715470	40.91	20.1593	5.98768	15.751	T47D.TRPS1_peak_595	79587	110641410	110713603	-	upstream	-1741	1741	NearestLocation	CARS2	TSS proximal region
599	chr13	112606452	112606700	249	*	249	112606585	25.88	15.4524	6.72106	11.2345	T47D.TRPS1_peak_596	400165	112647044	112684497	+	upstream	-40592	40344	NearestLocation	ATP11AUN	TSS distal region
600	chr14	21476736	21477118	383	*	383	21476922	31.73	8.65647	3.2729	4.83306	T47D.TRPS1_peak_597	84932	21459020	21476973	-	overlapStart	237	145	NearestLocation	RAB2B	TSS proximal region
601	chr14	22829735	22829968	234	*	234	22829775	17.53	8.72879	4.78305	4.88831	T47D.TRPS1_peak_598	122704	22829883	22835037	+	overlapStart	-148	85	NearestLocation	MRPL52	TSS proximal region
602	chr14	23478417	23478669	253	*	253	23478534	30.89	20.9049	8.23065	16.4639	T47D.TRPS1_peak_599	25983	23469689	23478193	+	downstream	8728	224	NearestLocation	NGDN	TSS distal region
603	chr14	23694505	23694769	265	*	265	23694705	23.38	11.6315	5.15855	7.6043	T47D.TRPS1_peak_600	10202	23630115	23645639	+	downstream	64390	48866	NearestLocation	DHRS2	TSS distal region
604	chr14	24115069	24115300	232	*	232	24115235	29.22	13.5501	5.03735	9.42489	T47D.TRPS1_peak_601	4901	24080107	24115014	-	upstream	-55	55	NearestLocation	NRL	TSS proximal region
605	chr14	24161021	24161245	225	*	225	24161136	28.39	14.1066	5.43328	9.95403	T47D.TRPS1_peak_602	10379	24160520	24166566	+	inside	501	501	NearestLocation	IRF9	TSS proximal region
606	chr14	25400627	25400961	335	*	335	25400814	47.59	29.6682	8.09893	24.9344	T47D.TRPS1_peak_603	29091	24812096	25049965	-	upstream	-350662	350662	NearestLocation	STXBP6	TSS distal region
607	chr14	26444819	26445066	248	*	248	26444895	28.39	12.7692	4.89819	8.67859	T47D.TRPS1_peak_604	4857	26445883	26597754	-	downstream	152935	817	NearestLocation	NOVA1	TSS distal region
608	chr14	29111589	29111915	327	*	327	29111750	33.4	9.80686	3.4399	5.89502	T47D.TRPS1_peak_605	387978	28772704	28794794	+	downstream	338885	316795	NearestLocation	LINC01551	TSS distal region
609	chr14	32307839	32308139	301	*	301	32307954	28.39	11.2405	4.32448	7.24257	T47D.TRPS1_peak_606	9472	32329273	32833062	+	upstream	-21434	21134	NearestLocation	AKAP6	TSS distal region
610	chr14	32311860	32312096	237	*	237	32311907	35.07	11.0066	3.60689	7.01583	T47D.TRPS1_peak_607	9472	32329273	32833062	+	upstream	-17413	17177	NearestLocation	AKAP6	TSS distal region
611	chr14	35121913	35122286	374	*	374	35122093	65.13	26.636	5.08677	21.9968	T47D.TRPS1_peak_608	9692	35122321	35317479	+	upstream	-408	35	NearestLocation	KIAA0391	TSS proximal region
612	chr14	35332097	35332349	253	*	253	35332234	35.07	16.0864	5.15271	11.835	T47D.TRPS1_peak_609	5687	35278553	35317479	+	downstream	53544	14618	NearestLocation	PSMA6	TSS distal region
613	chr14	35386663	35387079	417	*	417	35386913	71.81	46.2022	9.17611	41.0578	T47D.TRPS1_peak_610	4792	35401510	35404754	-	downstream	18091	14431	NearestLocation	NFKBIA	TSS distal region
614	chr14	36856086	36856296	211	*	211	36856263	30.06	9.99696	3.67476	6.07529	T47D.TRPS1_peak_611	100616280	36952309	36952391	-	downstream	96305	96013	NearestLocation	MIR4503	TSS distal region
615	chr14	37150613	37150886	274	*	274	37150686	30.89	12.3086	4.5563	8.24326	T47D.TRPS1_peak_612	100129794	37172026	37173793	+	upstream	-21413	21140	NearestLocation	SLC25A21-AS1	TSS distal region
616	chr14	37171946	37172169	224	*	224	37172070	42.58	12.6546	3.63198	8.57327	T47D.TRPS1_peak_613	100129794	37172026	37173793	+	overlapStart	-80	80	NearestLocation	SLC25A21-AS1	TSS proximal region
617	chr14	37529756	37529975	220	*	220	37529899	28.39	12.7692	4.89819	8.67859	T47D.TRPS1_peak_614	3169	37589552	37595120	-	downstream	65364	59577	NearestLocation	FOXA1	TSS distal region
618	chr14	37546680	37547517	838	*	838	37547020	118.57	87.0661	11.9566	81.2322	T47D.TRPS1_peak_615	3169	37589552	37595120	-	downstream	48440	42035	NearestLocation	FOXA1	TSS distal region
619	chr14	37566945	37567490	546	*	546	37567083	40.91	22.9833	6.98563	18.4707	T47D.TRPS1_peak_616	3169	37589552	37595120	-	downstream	28175	22062	NearestLocation	FOXA1	TSS distal region
620	chr14	37596061	37596467	407	*	407	37596239	51.77	16.8899	4.05911	12.609	T47D.TRPS1_peak_617	3169	37589552	37595120	-	upstream	-941	941	NearestLocation	FOXA1	TSS proximal region
621	chr14	37641224	37641527	304	*	304	37641398	39.24	24.0762	7.4686	19.5272	T47D.TRPS1_peak_618	3169	37589552	37595120	-	upstream	-46104	46104	NearestLocation	FOXA1	TSS distal region
622	chr14	43649513	43650226	714	*	714	43649872	48.43	35.6275	10.1477	30.7304	T47D.TRPS1_peak_619	84075	44504151	44507296	-	downstream	857783	853925	NearestLocation	FSCB	TSS distal region
623	chr14	43650871	43651302	432	*	432	43651184	36.74	14.0069	4.46509	9.86023	T47D.TRPS1_peak_620	84075	44504151	44507296	-	downstream	856425	852849	NearestLocation	FSCB	TSS distal region
624	chr14	43655860	43656103	244	*	244	43655964	23.38	9.09299	4.06322	5.23067	T47D.TRPS1_peak_621	84075	44504151	44507296	-	downstream	851436	848048	NearestLocation	FSCB	TSS distal region
625	chr14	43656334	43656563	230	*	230	43656425	20.87	9.82363	4.90798	5.91114	T47D.TRPS1_peak_622	84075	44504151	44507296	-	downstream	850962	847588	NearestLocation	FSCB	TSS distal region
626	chr14	43779283	43779500	218	*	218	43779352	28.39	15.3469	5.95766	11.1359	T47D.TRPS1_peak_623	84075	44504151	44507296	-	downstream	728013	724651	NearestLocation	FSCB	TSS distal region
627	chr14	44961991	44962338	348	*	348	44962149	62.62	19.6025	3.97645	15.2162	T47D.TRPS1_peak_624	23116	44962213	45074431	+	overlapStart	-222	125	NearestLocation	FAM179B	TSS proximal region
628	chr14	47625975	47626487	513	*	513	47626339	23.38	7.60524	3.48276	3.85651	T47D.TRPS1_peak_625	161357	46839625	47674954	-	inside	48979	48467	NearestLocation	MDGA2	TSS distal region
629	chr14	50003319	50003641	323	*	323	50003462	68.47	28.8999	5.34369	24.1928	T47D.TRPS1_peak_626	283551	49981712	50007520	-	inside	4201	3879	NearestLocation	LINC01588	TSS proximal region
630	chr14	50860584	50860803	220	*	220	50860708	34.23	15.306	5.03342	11.0965	T47D.TRPS1_peak_627	145447	50872160	50904970	+	upstream	-11576	11357	NearestLocation	ABHD12B	TSS distal region
631	chr14	52695713	52696172	460	*	460	52695979	75.98	55.7609	11.3277	50.4501	T47D.TRPS1_peak_628	30001	52641887	52695701	-	upstream	-12	12	NearestLocation	ERO1A	TSS proximal region
632	chr14	52707105	52707397	293	*	293	52707197	33.4	13.3384	4.51194	9.22435	T47D.TRPS1_peak_629	5706	52707178	52727998	+	overlapStart	-73	73	NearestLocation	PSMC6	TSS proximal region
633	chr14	55605809	55606153	345	*	345	55605983	37.57	27.8561	9.64347	23.1761	T47D.TRPS1_peak_630	3895	55580207	55684584	+	inside	25602	25602	NearestLocation	KTN1	TSS distal region
634	chr14	56660037	56660260	224	*	224	56660137	39.24	15.1687	4.47154	10.9633	T47D.TRPS1_peak_631	54916	56579620	56649514	+	downstream	80417	10523	NearestLocation	TMEM260	TSS distal region
635	chr14	58427647	58427854	208	*	208	58427777	29.22	15.1006	5.65254	10.9024	T47D.TRPS1_peak_632	26520	58408652	58427514	-	upstream	-133	133	NearestLocation	TIMM9	TSS proximal region
636	chr14	59507343	59507719	377	*	377	59507535	64.29	52.5812	12.7029	47.3216	T47D.TRPS1_peak_633	51528	59484443	59505406	+	downstream	22900	1937	NearestLocation	JKAMP	TSS distal region
637	chr14	59788329	59788535	207	*	207	59788427	25.88	10.5157	4.4807	6.55577	T47D.TRPS1_peak_634	6252	59595976	59870839	-	inside	82510	82304	NearestLocation	RTN1	TSS distal region
638	chr14	61269721	61269928	208	*	208	61269838	30.89	9.27005	3.54379	5.39256	T47D.TRPS1_peak_635	161291	61277371	61281812	-	downstream	12091	7443	NearestLocation	TMEM30B	TSS distal region
639	chr14	61711472	61711749	278	*	278	61711611	35.07	23.3845	7.98162	18.8573	T47D.TRPS1_peak_636	100750246	61681041	61695823	-	upstream	-15649	15649	NearestLocation	HIF1A-AS1	TSS distal region
640	chr14	67311998	67312333	336	*	336	67312157	47.59	23.5025	6.0742	18.9725	T47D.TRPS1_peak_637	51382	67337864	67360003	-	downstream	48005	25531	NearestLocation	ATP6V1D	TSS distal region
641	chr14	67977051	67978072	1022	*	1022	67977935	46.76	28.6849	7.95977	23.9818	T47D.TRPS1_peak_638	5890	67819779	68730218	+	inside	157272	157272	NearestLocation	RAD51B	TSS distal region
642	chr14	68146808	68147085	278	*	278	68146932	46.76	18.3822	4.77586	14.0435	T47D.TRPS1_peak_639	5890	67819779	68730218	+	inside	327029	327029	NearestLocation	RAD51B	TSS distal region
643	chr14	68177780	68178320	541	*	541	68177964	55.11	33.833	8.01548	28.9814	T47D.TRPS1_peak_640	5890	67819779	68730218	+	inside	358001	358001	NearestLocation	RAD51B	TSS distal region
644	chr14	68459056	68459299	244	*	244	68459126	34.23	10.4007	3.5234	6.45004	T47D.TRPS1_peak_641	677	68787655	68796243	-	downstream	337187	328356	NearestLocation	ZFP36L1	TSS distal region
645	chr14	68628630	68629047	418	*	418	68628923	38.41	12.893	3.94089	8.79947	T47D.TRPS1_peak_642	677	68787655	68796243	-	downstream	167613	158608	NearestLocation	ZFP36L1	TSS distal region
646	chr14	68774735	68775015	281	*	281	68774882	43.42	21.1543	5.84203	16.7049	T47D.TRPS1_peak_643	677	68787655	68796243	-	downstream	21508	12640	NearestLocation	ZFP36L1	TSS distal region
647	chr14	69151578	69151940	363	*	363	69151744	67.63	21.349	4.03723	16.8922	T47D.TRPS1_peak_644	8816	69050920	69153197	-	inside	1619	1257	NearestLocation	DCAF5	TSS proximal region
648	chr14	69531635	69531904	270	*	270	69531767	51.77	26.9403	6.59606	22.2906	T47D.TRPS1_peak_645	56936	69569814	69574883	-	downstream	43248	37910	NearestLocation	CCDC177	TSS distal region
649	chr14	70665379	70665623	245	*	245	70665485	52.6	19.1159	4.46695	14.7482	T47D.TRPS1_peak_646	23508	70641787	70675360	+	inside	23592	9737	NearestLocation	TTC9	TSS distal region
650	chr14	72924392	72924632	241	*	241	72924454	38.41	11.5287	3.58262	7.50759	T47D.TRPS1_peak_647	26094	72926332	72959649	+	upstream	-1940	1700	NearestLocation	DCAF4	TSS proximal region
651	chr14	73314687	73314893	207	*	207	73314765	20.04	11.265	5.42947	7.25479	T47D.TRPS1_peak_648	89932	73237497	73274639	+	downstream	77190	40048	NearestLocation	PAPLN	TSS distal region
652	chr14	73602162	73602562	401	*	401	73602406	86	57.188	9.66694	51.8507	T47D.TRPS1_peak_649	122970	73591706	73595766	+	downstream	10456	6396	NearestLocation	ACOT4	TSS distal region
653	chr14	75260298	75260509	212	*	212	75260446	28.39	12.409	4.75938	8.34126	T47D.TRPS1_peak_650	2353	75278778	75282234	+	upstream	-18480	18269	NearestLocation	FOS	TSS distal region
654	chr14	75737192	75737398	207	*	207	75737321	30.06	10.6508	3.88239	6.68289	T47D.TRPS1_peak_651	23093	75661208	75955082	+	inside	75984	75984	NearestLocation	TTLL5	TSS distal region
655	chr14	77040466	77040750	285	*	285	77040604	47.59	19.1112	4.85936	14.7439	T47D.TRPS1_peak_652	64207	77024543	77028699	-	upstream	-11767	11767	NearestLocation	IRF2BPL	TSS distal region
656	chr14	77622540	77622766	227	*	227	77622653	34.23	13.6832	4.49929	9.55231	T47D.TRPS1_peak_653	9517	77505997	77616767	-	upstream	-5773	5773	NearestLocation	SPTLC2	TSS distal region
657	chr14	77622978	77623397	420	*	420	77623037	35.07	12.4287	4.00766	8.35811	T47D.TRPS1_peak_654	9517	77505997	77616767	-	upstream	-6211	6211	NearestLocation	SPTLC2	TSS distal region
658	chr14	77699447	77699775	329	*	329	77699576	66.8	44.9915	9.68543	39.8715	T47D.TRPS1_peak_655	8846	77672406	77708013	-	inside	8566	8238	NearestLocation	ALKBH1	TSS distal region
659	chr14	95329164	95329419	256	*	256	95329297	45.09	22.62	5.99636	18.1199	T47D.TRPS1_peak_656	101929080	95329584	95335504	+	upstream	-420	165	NearestLocation	LOC101929080	TSS proximal region
660	chr14	95340206	95340678	473	*	473	95340462	146.96	98.0935	10.5683	92.0529	T47D.TRPS1_peak_657	101929080	95329584	95335504	+	downstream	10622	4702	NearestLocation	LOC101929080	TSS distal region
661	chr14	95774344	95774550	207	*	207	95774501	41.75	10.8929	3.28837	6.91679	T47D.TRPS1_peak_658	8115	95709967	95714196	-	upstream	-60148	60148	NearestLocation	TCL1A	TSS distal region
662	chr14	96065637	96065860	224	*	224	96065753	33.4	12.6167	4.27955	8.54084	T47D.TRPS1_peak_659	56967	96039324	96093971	+	inside	26313	26313	NearestLocation	C14orf132	TSS distal region
663	chr14	96357318	96357602	285	*	285	96357483	30.89	18.9593	7.29157	14.5952	T47D.TRPS1_peak_660	55102	96281258	96363341	-	inside	6023	5739	NearestLocation	ATG2B	TSS distal region
664	chr14	99574458	99574742	285	*	285	99574587	39.24	13.5438	4.02438	9.42064	T47D.TRPS1_peak_661	317762	99511266	99604390	-	inside	29932	29648	NearestLocation	CCDC85C	TSS distal region
665	chr14	99605630	99605916	287	*	287	99605813	41.75	13.7635	3.98441	9.63026	T47D.TRPS1_peak_662	317762	99511266	99604390	-	upstream	-1240	1240	NearestLocation	CCDC85C	TSS proximal region
666	chr14	100246799	100247183	385	*	385	100246999	59.28	31.1482	6.69814	26.3732	T47D.TRPS1_peak_663	7528	100238765	100279034	+	inside	8034	8034	NearestLocation	YY1	TSS distal region
667	chr14	100377763	100378024	262	*	262	100377898	46.76	24.1928	6.43907	19.6383	T47D.TRPS1_peak_664	79446	100376418	100530303	+	inside	1345	1345	NearestLocation	WDR25	TSS proximal region
668	chr14	103292732	103292966	235	*	235	103292848	44.25	18.6839	4.98773	14.3323	T47D.TRPS1_peak_665	1983	103334002	103345024	+	upstream	-41270	41036	NearestLocation	EIF5	TSS distal region
669	chr14	105090588	105090818	231	*	231	105090712	52.6	18.4544	4.32087	14.1137	T47D.TRPS1_peak_666	29933	105049389	105065550	-	upstream	-25038	25038	NearestLocation	GPR132	TSS distal region
670	chr14	105473701	105473974	274	*	274	105473804	51.77	20.9021	4.9759	16.4639	T47D.TRPS1_peak_667	1397	105472938	105480170	+	inside	763	763	NearestLocation	CRIP2	TSS proximal region
671	chr15	22257363	22257899	537	*	537	22257557	42.58	24.8447	7.26395	20.2675	T47D.TRPS1_peak_668	646396	22258614	22282880	+	upstream	-1251	715	NearestLocation	REREP3	TSS proximal region
672	chr15	27410823	27411143	321	*	321	27410998	25.88	8.87152	3.8406	5.01769	T47D.TRPS1_peak_669	2567	26971282	27533227	+	inside	439541	122084	NearestLocation	GABRG3	TSS distal region
673	chr15	33150001	33150207	207	*	207	33150063	21.71	11.9081	5.73454	7.86986	T47D.TRPS1_peak_670	100652857	33236476	33247555	-	downstream	97554	86269	NearestLocation	TMCO5B	TSS distal region
674	chr15	36348172	36348378	207	*	207	36348283	18.37	9.25272	4.84236	5.37853	T47D.TRPS1_peak_671	84529	36579611	36810248	+	upstream	-231439	231233	NearestLocation	C15orf41	TSS distal region
675	chr15	38873247	38873512	266	*	266	38873374	31.73	15.7342	5.68114	11.5096	T47D.TRPS1_peak_672	400359	38696598	38700038	+	downstream	176649	173209	NearestLocation	C15orf53	TSS distal region
676	chr15	38877423	38877839	417	*	417	38877643	41.75	26.1854	7.9949	21.5656	T47D.TRPS1_peak_673	400359	38696598	38700038	+	downstream	180825	177385	NearestLocation	C15orf53	TSS distal region
677	chr15	39668530	39668794	265	*	265	39668638	31.73	21.4139	8.18226	16.953	T47D.TRPS1_peak_674	7057	39581079	39597467	+	downstream	87451	71063	NearestLocation	THBS1	TSS distal region
678	chr15	39721073	39721291	219	*	219	39721174	20.87	11.265	5.64495	7.25479	T47D.TRPS1_peak_675	161835	39600031	39782838	-	inside	61765	61547	NearestLocation	FSIP1	TSS distal region
679	chr15	41544124	41544439	316	*	316	41544264	31.73	18.0422	6.63472	13.7134	T47D.TRPS1_peak_676	26015	41517176	41544277	-	overlapStart	153	153	NearestLocation	RPAP1	TSS proximal region
680	chr15	41928157	41928372	216	*	216	41928283	26.72	16.049	6.75255	11.8023	T47D.TRPS1_peak_677	51332	41848146	41894077	-	upstream	-34080	34080	NearestLocation	SPTBN5	TSS distal region
681	chr15	43285571	43285786	216	*	216	43285713	34.23	17.2078	5.70591	12.9134	T47D.TRPS1_peak_678	116179	43276281	43302255	-	inside	16684	9290	NearestLocation	TGM7	TSS distal region
682	chr15	45200458	45200848	391	*	391	45200661	44.25	18.8305	5.02819	14.4728	T47D.TRPS1_peak_679	90525	45167214	45201175	-	inside	717	327	NearestLocation	SHF	TSS proximal region
683	chr15	57506009	57506230	222	*	222	57506084	21.71	10.9801	5.26655	6.99429	T47D.TRPS1_peak_680	100820829	57591904	57685364	+	upstream	-85895	85674	NearestLocation	MYZAP	TSS distal region
684	chr15	57506009	57506230	222	*	222	57506084	21.71	10.9801	5.26655	6.99429	T47D.TRPS1_peak_680	145781	57591904	57717557	+	upstream	-85895	85674	NearestLocation	GCOM1	TSS distal region
685	chr15	58604613	58604820	208	*	208	58604732	20.04	11.265	5.42947	7.25479	T47D.TRPS1_peak_681	664618	58690473	58693607	-	downstream	88994	85653	NearestLocation	HSP90AB4P	TSS distal region
686	chr15	61750519	61750860	342	*	342	61750680	57.61	29.4032	6.51259	24.6814	T47D.TRPS1_peak_682	54832	61852391	62060465	-	downstream	309946	101531	NearestLocation	VPS13C	TSS distal region
687	chr15	63503275	63503674	400	*	400	63503474	28.39	9.3646	3.67364	5.48235	T47D.TRPS1_peak_683	9960	63504511	63594640	+	upstream	-1236	837	NearestLocation	USP3	TSS proximal region
688	chr15	64460280	64460555	276	*	276	64460420	40.08	15.8809	4.56431	11.6436	T47D.TRPS1_peak_684	23060	64499420	64686067	+	upstream	-39140	38865	NearestLocation	ZNF609	TSS distal region
689	chr15	65792235	65792540	306	*	306	65792378	55.94	34.5874	8.37895	29.7177	T47D.TRPS1_peak_685	10260	65660619	65792293	-	overlapStart	58	58	NearestLocation	DENND4A	TSS proximal region
690	chr15	65870444	65870707	264	*	264	65870618	21.71	11.7967	5.67734	7.76346	T47D.TRPS1_peak_686	8766	65869459	65891991	+	inside	985	985	NearestLocation	RAB11A	TSS proximal region
691	chr15	68691756	68691990	235	*	235	68691880	35.9	18.5163	6.15065	14.1694	T47D.TRPS1_peak_687	100422971	68801850	68801925	-	downstream	110169	109860	NearestLocation	MIR4312	TSS distal region
692	chr15	69462782	69463104	323	*	323	69462886	42.58	30.7773	9.64455	26.0141	T47D.TRPS1_peak_688	145837	69463107	69571440	+	upstream	-325	3	NearestLocation	DRAIC	TSS proximal region
693	chr15	69594414	69594652	239	*	239	69594514	29.22	7.55824	3.02241	3.81381	T47D.TRPS1_peak_689	145837	69463107	69571440	+	downstream	131307	22974	NearestLocation	DRAIC	TSS distal region
694	chr15	69996984	69997411	428	*	428	69997230	34.23	19.8326	6.71955	15.4394	T47D.TRPS1_peak_690	693214	70079372	70079468	-	downstream	82484	81961	NearestLocation	MIR629	TSS distal region
695	chr15	70093534	70093913	380	*	380	70093750	41.75	25.0583	7.55612	20.4771	T47D.TRPS1_peak_691	7090	70047791	70097917	-	inside	4383	4004	NearestLocation	TLE3	TSS proximal region
696	chr15	70462835	70463292	458	*	458	70463088	112.72	98.9765	16.239	92.9234	T47D.TRPS1_peak_692	55075	70654554	70763511	-	downstream	300676	191262	NearestLocation	UACA	TSS distal region
697	chr15	70825099	70825499	401	*	401	70825296	121.91	131.266	24.5813	124.706	T47D.TRPS1_peak_693	54839	70853239	71050097	+	upstream	-28140	27740	NearestLocation	LRRC49	TSS distal region
698	chr15	71079469	71079683	215	*	215	71079617	23.38	11.0053	4.87586	7.01583	T47D.TRPS1_peak_694	196993	71110244	71115500	-	downstream	36031	30561	NearestLocation	CT62	TSS distal region
699	chr15	71096599	71097048	450	*	450	71096852	80.99	73.7118	16.3985	68.0955	T47D.TRPS1_peak_695	196993	71110244	71115500	-	downstream	18901	13196	NearestLocation	CT62	TSS distal region
700	chr15	79993444	79993663	220	*	220	79993562	23.38	11.0053	4.87586	7.01583	T47D.TRPS1_peak_696	597	79960890	79971301	-	upstream	-22143	22143	NearestLocation	BCL2A1	TSS distal region
701	chr15	82952895	82953107	213	*	213	82952946	21.71	7.73977	3.78489	3.98141	T47D.TRPS1_peak_697	9455	82848977	82952724	-	upstream	-171	171	NearestLocation	HOMER2	TSS proximal region
702	chr15	90184067	90184286	220	*	220	90184218	29.22	10.0007	3.77802	6.0773	T47D.TRPS1_peak_698	10509	90184920	90229660	+	upstream	-853	634	NearestLocation	SEMA4B	TSS proximal region
703	chr15	90717036	90717390	355	*	355	90717210	69.3	37.1313	7.03029	32.193	T47D.TRPS1_peak_699	641	90717327	90815462	+	overlapStart	-291	63	NearestLocation	BLM	TSS proximal region
704	chr15	91431319	91431696	378	*	378	91431561	29.22	16.0393	6.04483	11.7933	T47D.TRPS1_peak_700	101926928	91463339	91494850	+	upstream	-32020	31643	NearestLocation	CRAT37	TSS distal region
705	chr15	92645017	92645223	207	*	207	92645119	26.72	11.7265	4.81153	7.69699	T47D.TRPS1_peak_701	100144604	92567818	92572263	-	upstream	-72754	72754	NearestLocation	LINC00930	TSS distal region
706	chr15	92869256	92870057	802	*	802	92869725	25.88	12.6201	5.37685	8.54084	T47D.TRPS1_peak_702	100507217	92882843	92898747	+	upstream	-13587	12786	NearestLocation	LINC01578	TSS distal region
707	chr15	96326034	96326360	327	*	327	96326161	45.92	24.4922	6.70338	19.9258	T47D.TRPS1_peak_703	7026	96325928	96340263	+	inside	106	106	NearestLocation	NR2F2	TSS proximal region
708	chr15	97960216	97960583	368	*	368	97960382	76.82	76.604	18.9568	70.9466	T47D.TRPS1_peak_704	91947	97919554	97973838	+	inside	40662	13255	NearestLocation	ARRDC4	TSS distal region
709	chr15	98779661	98779944	284	*	284	98779822	42.58	28.5885	8.71675	23.8887	T47D.TRPS1_peak_705	100616432	98784426	98784502	+	upstream	-4765	4482	NearestLocation	MIR4714	TSS proximal region
710	chr16	1651257	1651994	738	*	738	1651864	65.96	27.8817	5.40678	23.2016	T47D.TRPS1_peak_706	90861	1678277	1702072	+	upstream	-27020	26283	NearestLocation	HN1L	TSS distal region
711	chr16	3010015	3010304	290	*	290	3010127	48.43	21.7693	5.44787	17.2994	T47D.TRPS1_peak_707	9080	3012456	3014505	+	upstream	-2441	2152	NearestLocation	CLDN9	TSS proximal region
712	chr16	4152222	4152505	284	*	284	4152417	35.9	19.1815	6.40582	14.8125	T47D.TRPS1_peak_708	115	3962649	4116185	-	upstream	-36037	36037	NearestLocation	ADCY9	TSS distal region
713	chr16	4272818	4273264	447	*	447	4273108	41.75	16.8549	4.82165	12.5767	T47D.TRPS1_peak_709	7023	4257186	4273000	-	overlapStart	182	182	NearestLocation	TFAP4	TSS proximal region
714	chr16	5709969	5710179	211	*	211	5710073	36.74	21.0927	6.95033	16.6452	T47D.TRPS1_peak_710	102465867	5632467	5632566	+	downstream	77502	77403	NearestLocation	MIR8065	TSS distal region
715	chr16	10628213	10628471	259	*	259	10628330	34.23	16.6986	5.52084	12.4293	T47D.TRPS1_peak_711	2013	10528422	10580682	-	upstream	-47531	47531	NearestLocation	EMP2	TSS distal region
716	chr16	11618247	11618482	236	*	236	11618333	26.72	11.7265	4.81153	7.69699	T47D.TRPS1_peak_712	9516	11547722	11587466	-	upstream	-30781	30781	NearestLocation	LITAF	TSS distal region
717	chr16	11641416	11641717	302	*	302	11641614	29.22	13.6204	5.06436	9.49218	T47D.TRPS1_peak_713	8303	11668433	11679161	+	upstream	-27017	26716	NearestLocation	SNN	TSS distal region
718	chr16	23557498	23557836	339	*	339	23557650	63.46	32.1412	6.51026	27.3322	T47D.TRPS1_peak_714	56061	23557541	23574389	+	overlapStart	-43	43	NearestLocation	UBFD1	TSS proximal region
719	chr16	28950636	28950980	345	*	345	28950805	87.67	57.914	9.77322	52.5697	T47D.TRPS1_peak_715	84901	28950807	28966446	+	overlapStart	-171	171	NearestLocation	NFATC2IP	TSS proximal region
720	chr16	30558345	30558590	246	*	246	30558461	43.42	18.0784	4.93541	13.7479	T47D.TRPS1_peak_716	92595	30553764	30558321	-	upstream	-24	24	NearestLocation	ZNF764	TSS proximal region
721	chr16	30896060	30896293	234	*	234	30896134	41.75	10.8929	3.28837	6.91679	T47D.TRPS1_peak_717	1489	30896607	30903560	+	upstream	-547	314	NearestLocation	CTF1	TSS proximal region
722	chr16	30949926	30950202	277	*	277	30950118	25.05	8.28543	3.5121	4.48214	T47D.TRPS1_peak_718	93129	30949084	30954938	+	inside	842	842	NearestLocation	ORAI3	TSS proximal region
723	chr16	47141881	47142100	220	*	220	47142011	26.72	13.452	5.54384	9.33151	T47D.TRPS1_peak_719	81831	47081520	47144025	-	inside	2144	1925	NearestLocation	NETO2	TSS proximal region
724	chr16	48250648	48251288	641	*	641	48251085	50.93	44.0238	13.4021	38.9221	T47D.TRPS1_peak_720	85320	48166911	48247568	-	upstream	-3080	3080	NearestLocation	ABCC11	TSS proximal region
725	chr16	50214003	50214237	235	*	235	50214133	29.22	16.0393	6.04483	11.7933	T47D.TRPS1_peak_721	113	50266540	50318134	+	upstream	-52537	52303	NearestLocation	ADCY7	TSS distal region
726	chr16	50706340	50706620	281	*	281	50706427	39.24	25.7871	8.15808	21.179	T47D.TRPS1_peak_722	64127	50693603	50733076	+	inside	12737	12737	NearestLocation	NOD2	TSS distal region
727	chr16	53099485	53099715	231	*	231	53099567	26.72	13.1069	5.39284	9.00031	T47D.TRPS1_peak_723	80205	53055033	53327502	+	inside	44452	44452	NearestLocation	CHD9	TSS distal region
728	chr16	53373494	53373700	207	*	207	53373538	20.04	8.71601	4.20788	4.88143	T47D.TRPS1_peak_724	643802	53369362	53371129	-	upstream	-2365	2365	NearestLocation	LOC643802	TSS proximal region
729	chr16	53775436	53775946	511	*	511	53775673	89.34	86.3357	18.3139	80.5176	T47D.TRPS1_peak_725	79068	53703963	54114467	+	inside	71473	71473	NearestLocation	FTO	TSS distal region
730	chr16	53776016	53776314	299	*	299	53776113	26.72	11.2515	4.61987	7.25101	T47D.TRPS1_peak_726	79068	53703963	54114467	+	inside	72053	72053	NearestLocation	FTO	TSS distal region
731	chr16	53886186	53886437	252	*	252	53886292	18.37	9.55265	4.99852	5.65304	T47D.TRPS1_peak_727	100505692	54039393	54040373	+	upstream	-153207	152956	NearestLocation	FTO-IT1	TSS distal region
732	chr16	54178509	54178722	214	*	214	54178611	21.71	12.0256	5.79512	7.97811	T47D.TRPS1_peak_728	79191	54283300	54286466	-	downstream	107957	104578	NearestLocation	IRX3	TSS distal region
733	chr16	54424153	54424457	305	*	305	54424283	40.08	22.9833	6.84647	18.4707	T47D.TRPS1_peak_729	79191	54283300	54286466	-	upstream	-137687	137687	NearestLocation	IRX3	TSS distal region
734	chr16	54425578	54426321	744	*	744	54425866	166.99	198.925	32.6838	191.486	T47D.TRPS1_peak_730	79191	54283300	54286466	-	upstream	-139112	139112	NearestLocation	IRX3	TSS distal region
735	chr16	54426476	54426801	326	*	326	54426664	35.07	14.0966	4.50862	9.94443	T47D.TRPS1_peak_731	79191	54283300	54286466	-	upstream	-140010	140010	NearestLocation	IRX3	TSS distal region
736	chr16	54927166	54927495	330	*	330	54927340	43.42	25.7904	7.40312	21.181	T47D.TRPS1_peak_732	643911	54918863	54929189	-	inside	2023	1694	NearestLocation	CRNDE	TSS proximal region
737	chr16	56370970	56371191	222	*	222	56371057	23.38	13.5895	6.09482	9.46163	T47D.TRPS1_peak_733	267	56361452	56425538	-	inside	54568	9518	NearestLocation	AMFR	TSS distal region
738	chr16	56383000	56383235	236	*	236	56383104	36.74	16.8787	5.39127	12.5982	T47D.TRPS1_peak_734	267	56361452	56425538	-	inside	42538	21548	NearestLocation	AMFR	TSS distal region
739	chr16	67170478	67170816	339	*	339	67170663	80.16	47.3278	8.11576	42.1619	T47D.TRPS1_peak_735	8996	67170497	67175737	+	overlapStart	-19	19	NearestLocation	NOL3	TSS proximal region
740	chr16	67562297	67562704	408	*	408	67562490	92.68	62.2424	10.0951	56.8146	T47D.TRPS1_peak_736	10664	67562407	67639185	+	overlapStart	-110	110	NearestLocation	CTCF	TSS proximal region
741	chr16	68234231	68234458	228	*	228	68234371	40.91	15.3864	4.51657	11.174	T47D.TRPS1_peak_737	102466194	68233426	68233499	-	upstream	-732	732	NearestLocation	MIR6773	TSS proximal region
742	chr16	68237571	68237850	280	*	280	68237730	65.96	33.602	6.6963	28.7573	T47D.TRPS1_peak_738	80004	68228547	68236233	-	upstream	-1338	1338	NearestLocation	ESRP2	TSS proximal region
743	chr16	70428303	70428586	284	*	284	70428449	36.74	17.8459	5.72756	13.5214	T47D.TRPS1_peak_739	6483	70379435	70439088	-	inside	10785	10502	NearestLocation	ST3GAL2	TSS distal region
744	chr16	72924957	72925307	351	*	351	72925154	65.13	42.1952	8.91574	37.1367	T47D.TRPS1_peak_740	463	72782887	73058635	-	inside	133678	133328	NearestLocation	ZFHX3	TSS distal region
745	chr16	72997107	72997314	208	*	208	72997173	34.23	14.8713	4.88682	10.6843	T47D.TRPS1_peak_741	463	72782887	73058635	-	inside	61528	61321	NearestLocation	ZFHX3	TSS distal region
746	chr16	78099335	78099674	340	*	340	78099552	50.93	29.0576	7.41907	24.3437	T47D.TRPS1_peak_742	51741	78099430	79212667	+	overlapStart	-95	95	NearestLocation	WWOX	TSS proximal region
747	chr16	80837712	80837939	228	*	228	80837805	20.04	9.08417	4.37519	5.22446	T47D.TRPS1_peak_743	124359	80603779	80804278	-	upstream	-33434	33434	NearestLocation	CDYL2	TSS distal region
748	chr16	82040410	82040655	246	*	246	82040530	40.91	18.2005	5.35229	13.8677	T47D.TRPS1_peak_744	3294	82035253	82098534	+	inside	5157	5157	NearestLocation	HSD17B2	TSS distal region
749	chr16	82137130	82137663	534	*	534	82137398	71.81	46.6282	9.29739	41.4749	T47D.TRPS1_peak_745	10200	82148162	82170224	-	downstream	33094	10499	NearestLocation	MPHOSPH6	TSS distal region
750	chr16	82196244	82196474	231	*	231	82196372	33.4	11.1278	3.82211	7.13359	T47D.TRPS1_peak_746	10200	82148162	82170224	-	upstream	-26020	26020	NearestLocation	MPHOSPH6	TSS distal region
751	chr16	85322065	85322438	374	*	374	85322254	55.11	18.0051	4.00774	13.6775	T47D.TRPS1_peak_747	100847022	85306226	85306325	-	upstream	-15740	15740	NearestLocation	MIR5093	TSS distal region
752	chr16	85458766	85459236	471	*	471	85458941	124.41	49.0046	5.23048	43.8081	T47D.TRPS1_peak_748	23199	85611423	85676206	+	upstream	-152657	152187	NearestLocation	GSE1	TSS distal region
753	chr16	85462508	85462749	242	*	242	85462647	66.8	17.0616	3.40002	12.7729	T47D.TRPS1_peak_749	23199	85611423	85676206	+	upstream	-148915	148674	NearestLocation	GSE1	TSS distal region
754	chr16	85472113	85472410	298	*	298	85472282	65.96	16.4459	3.34815	12.1832	T47D.TRPS1_peak_750	23199	85611423	85676206	+	upstream	-139310	139013	NearestLocation	GSE1	TSS distal region
755	chr16	85515118	85515366	249	*	249	85515210	55.94	9.95377	2.62412	6.03328	T47D.TRPS1_peak_751	23199	85611423	85676206	+	upstream	-96305	96057	NearestLocation	GSE1	TSS distal region
756	chr16	85520941	85521232	292	*	292	85521052	88.51	20.3982	3.19669	15.9776	T47D.TRPS1_peak_752	23199	85611423	85676206	+	upstream	-90482	90191	NearestLocation	GSE1	TSS distal region
757	chr16	85524550	85524889	340	*	340	85524717	89.34	25.5085	3.76787	20.9084	T47D.TRPS1_peak_753	23199	85611423	85676206	+	upstream	-86873	86534	NearestLocation	GSE1	TSS distal region
758	chr16	85553889	85554191	303	*	303	85554066	60.12	7.87377	2.18279	4.10582	T47D.TRPS1_peak_754	23199	85611423	85676206	+	upstream	-57534	57232	NearestLocation	GSE1	TSS distal region
759	chr16	85555240	85555475	236	*	236	85555375	45.92	10.6662	3.07032	6.69702	T47D.TRPS1_peak_755	23199	85611423	85676206	+	upstream	-56183	55948	NearestLocation	GSE1	TSS distal region
760	chr16	85558237	85558492	256	*	256	85558363	53.44	14.2316	3.4024	10.074	T47D.TRPS1_peak_756	23199	85611423	85676206	+	upstream	-53186	52931	NearestLocation	GSE1	TSS distal region
761	chr16	85570480	85570722	243	*	243	85570607	67.63	15.3359	3.1036	11.1253	T47D.TRPS1_peak_757	23199	85611423	85676206	+	upstream	-40943	40701	NearestLocation	GSE1	TSS distal region
762	chr16	85613198	85613536	339	*	339	85613391	72.64	19.8649	3.59971	15.4705	T47D.TRPS1_peak_758	23199	85611423	85676206	+	inside	1775	1775	NearestLocation	GSE1	TSS proximal region
763	chr16	86318202	86318491	290	*	290	86318355	36.74	14.8223	4.71736	10.6365	T47D.TRPS1_peak_759	732275	86331850	86345679	-	downstream	27477	13359	NearestLocation	LINC00917	TSS distal region
764	chr16	87392144	87392545	402	*	402	87392334	91.85	47.9443	7.1388	42.7674	T47D.TRPS1_peak_760	81631	87392195	87404774	+	overlapStart	-51	51	NearestLocation	MAP1LC3B	TSS proximal region
765	chr16	88455703	88456144	442	*	442	88455976	47.59	17.3383	4.4176	13.0401	T47D.TRPS1_peak_761	161882	88453606	88535166	+	inside	2097	2097	NearestLocation	ZFPM1	TSS proximal region
766	chr16	88763600	88763865	266	*	266	88763744	50.93	19.4413	4.72123	15.06	T47D.TRPS1_peak_762	9780	88715338	88784964	-	inside	21364	21099	NearestLocation	PIEZO1	TSS distal region
767	chr16	89575441	89575657	217	*	217	89575561	34.23	11.3666	3.79676	7.35209	T47D.TRPS1_peak_763	27132	89575768	89597246	+	upstream	-327	111	NearestLocation	CPNE7	TSS proximal region
768	chr17	2011615	2011902	288	*	288	2011750	49.26	28.1175	7.17743	23.4339	T47D.TRPS1_peak_764	146760	1934677	2024884	-	inside	13269	12982	NearestLocation	RTN4RL1	TSS distal region
769	chr17	2347739	2348077	339	*	339	2347883	51.77	29.9965	7.53835	25.2562	T47D.TRPS1_peak_765	9905	2337512	2381054	+	inside	10227	10227	NearestLocation	SGSM2	TSS distal region
770	chr17	4215457	4215702	246	*	246	4215594	30.06	20.3845	7.76478	15.9642	T47D.TRPS1_peak_766	51479	4163371	4263979	-	inside	48522	48277	NearestLocation	ANKFY1	TSS distal region
771	chr17	4810933	4811242	310	*	310	4811076	45.09	21.8364	5.76108	17.3626	T47D.TRPS1_peak_767	5338	4807101	4823432	+	inside	3832	3832	NearestLocation	PLD2	TSS proximal region
772	chr17	5255235	5255451	217	*	217	5255391	16.7	7.92796	4.56757	4.15185	T47D.TRPS1_peak_768	388325	5208921	5234860	-	upstream	-20375	20375	NearestLocation	SCIMP	TSS distal region
773	chr17	7004860	7005121	262	*	262	7004935	18.37	9.2492	4.84055	5.37853	T47D.TRPS1_peak_769	100506713	6985123	7012334	-	inside	7474	7213	NearestLocation	ALOX12-AS1	TSS distal region
774	chr17	7307218	7307644	427	*	427	7307411	43.42	20.2072	5.55234	15.7964	T47D.TRPS1_peak_770	1984	7306999	7312463	+	inside	219	219	NearestLocation	EIF5A	TSS proximal region
775	chr17	7483463	7483739	277	*	277	7483549	20.04	10.9285	5.25985	6.94619	T47D.TRPS1_peak_771	57659	7459366	7484249	-	inside	786	510	NearestLocation	ZBTB4	TSS proximal region
776	chr17	7572254	7572555	302	*	302	7572419	35.9	11.0066	3.69039	7.01583	T47D.TRPS1_peak_772	652965	7574713	7574847	+	upstream	-2459	2158	NearestLocation	SNORA48	TSS proximal region
777	chr17	7688065	7688481	417	*	417	7688310	31.73	15.1537	5.45484	10.9512	T47D.TRPS1_peak_773	7157	7661779	7687550	-	upstream	-515	515	NearestLocation	TP53	TSS proximal region
778	chr17	8052761	8053069	309	*	309	8052919	23.38	13.7125	6.15623	9.58115	T47D.TRPS1_peak_774	247	8039040	8049133	+	downstream	13721	3628	NearestLocation	ALOX15B	TSS distal region
779	chr17	8173227	8173716	490	*	490	8173476	165.33	213.049	38.5726	205.447	T47D.TRPS1_peak_775	727676	8173453	8173588	-	includeFeature	361	128	NearestLocation	SNORD118	TSS proximal region
780	chr17	8192436	8192671	236	*	236	8192519	29.22	13.175	4.8946	9.06686	T47D.TRPS1_peak_776	54785	8188333	8190246	-	upstream	-2190	2190	NearestLocation	BORCS6	TSS proximal region
781	chr17	9644580	9644891	312	*	312	9644745	25.05	14.91	6.25117	10.7206	T47D.TRPS1_peak_777	124739	9645263	9729686	+	upstream	-683	372	NearestLocation	USP43	TSS proximal region
782	chr17	14738039	14738370	332	*	332	14738204	25.88	15.8808	6.9378	11.6436	T47D.TRPS1_peak_778	94150	15030975	15031957	+	upstream	-292936	292605	NearestLocation	CDRT7	TSS distal region
783	chr17	21126599	21126905	307	*	307	21126740	35.9	25.1668	8.98999	20.5813	T47D.TRPS1_peak_779	25979	21126928	21191972	+	upstream	-329	23	NearestLocation	DHRS7B	TSS proximal region
784	chr17	28251387	28251809	423	*	423	28251669	35.9	12.4287	4.10044	8.35811	T47D.TRPS1_peak_780	23614	28247444	28248289	+	downstream	3943	3098	NearestLocation	PPY2P	TSS proximal region
785	chr17	28536761	28537081	321	*	321	28536907	50.93	22.433	5.47417	17.9393	T47D.TRPS1_peak_781	9094	28546707	28552628	-	downstream	15867	9626	NearestLocation	UNC119	TSS distal region
786	chr17	29739992	29740211	220	*	220	29740091	33.4	19.6848	6.8798	15.2949	T47D.TRPS1_peak_782	84940	29614756	29621423	-	upstream	-118569	118569	NearestLocation	CORO6	TSS distal region
787	chr17	30824787	30825004	218	*	218	30824847	34.23	10.4007	3.5234	6.45004	T47D.TRPS1_peak_783	51379	30782684	30824760	-	upstream	-27	27	NearestLocation	CRLF3	TSS proximal region
788	chr17	32157288	32157538	251	*	251	32157412	45.09	29.3063	8.26747	24.5885	T47D.TRPS1_peak_784	503640	32150368	32151571	-	upstream	-5717	5717	NearestLocation	ARGFXP2	TSS distal region
789	chr17	32342090	32342317	228	*	228	32342179	43.42	18.0784	4.93541	13.7479	T47D.TRPS1_peak_785	64149	32328441	32342209	-	overlapStart	119	108	NearestLocation	C17orf75	TSS proximal region
790	chr17	34499587	34499870	284	*	284	34499754	50.1	28.3849	7.08717	23.6959	T47D.TRPS1_peak_786	400591	34574123	34579369	-	downstream	79782	74253	NearestLocation	C17orf102	TSS distal region
791	chr17	34917439	34917660	222	*	222	34917570	32.56	8.1324	3.05128	4.34071	T47D.TRPS1_peak_787	10693	34927859	34961509	-	downstream	44070	10199	NearestLocation	CCT6B	TSS distal region
792	chr17	35063567	35063863	297	*	297	35063737	35.9	11.0066	3.69039	7.01583	T47D.TRPS1_peak_788	117584	35009112	35089329	-	inside	25762	25466	NearestLocation	RFFL	TSS distal region
793	chr17	39244762	39245132	371	*	371	39244966	53.44	38.447	10.0642	33.4728	T47D.TRPS1_peak_789	342667	39210536	39225787	-	upstream	-18975	18975	NearestLocation	STAC2	TSS distal region
794	chr17	40013728	40014050	323	*	323	40013888	54.27	22.3616	5.02485	17.8697	T47D.TRPS1_peak_790	1440	40015361	40017813	+	upstream	-1633	1311	NearestLocation	CSF3	TSS proximal region
795	chr17	40111590	40111971	382	*	382	40111775	64.29	42.9009	9.32758	37.8267	T47D.TRPS1_peak_791	339287	40122537	40136791	+	upstream	-10947	10566	NearestLocation	MSL1	TSS distal region
796	chr17	40448669	40448938	270	*	270	40448822	37.57	14.717	4.56388	10.5358	T47D.TRPS1_peak_792	3487	40443424	40457730	+	inside	5245	5245	NearestLocation	IGFBP4	TSS distal region
797	chr17	40617923	40618245	323	*	323	40618096	60.95	35.1427	7.74415	30.2591	T47D.TRPS1_peak_793	6605	40627728	40647851	-	downstream	29928	9483	NearestLocation	SMARCE1	TSS distal region
798	chr17	40618790	40619218	429	*	429	40618919	27.55	11.4989	4.56297	7.47947	T47D.TRPS1_peak_794	6605	40627728	40647851	-	downstream	29061	8510	NearestLocation	SMARCE1	TSS distal region
799	chr17	41784373	41784585	213	*	213	41784503	36.74	14.0069	4.46509	9.86023	T47D.TRPS1_peak_795	3728	41523617	41786712	-	inside	2339	2127	NearestLocation	JUP	TSS proximal region
800	chr17	42388687	42388945	259	*	259	42388839	32.56	10.4957	3.72934	6.54169	T47D.TRPS1_peak_796	6774	42313325	42388495	-	upstream	-192	192	NearestLocation	STAT3	TSS proximal region
801	chr17	42678438	42678757	320	*	320	42678602	56.78	18.6492	4.12702	14.2987	T47D.TRPS1_peak_797	79990	42667915	42677030	-	upstream	-1408	1408	NearestLocation	PLEKHH3	TSS proximal region
802	chr17	42998148	42998392	245	*	245	42998285	35.9	12.4287	4.10044	8.35811	T47D.TRPS1_peak_798	6155	42998429	43002954	+	upstream	-281	37	NearestLocation	RPL27	TSS proximal region
803	chr17	43309811	43310176	366	*	366	43309992	105.21	83.4896	13.2759	77.7281	T47D.TRPS1_peak_799	100130581	43369845	43388898	-	downstream	79087	59669	NearestLocation	LINC00910	TSS distal region
804	chr17	43389274	43389658	385	*	385	43389415	35.07	16.0799	5.1505	11.8317	T47D.TRPS1_peak_800	100130581	43369845	43388898	-	upstream	-376	376	NearestLocation	LINC00910	TSS proximal region
805	chr17	43983933	43984256	324	*	324	43984092	59.28	26.1856	5.48029	21.5656	T47D.TRPS1_peak_801	5697	43952739	44004469	-	inside	20536	20213	NearestLocation	PYY	TSS distal region
806	chr17	44503495	44503738	244	*	244	44503609	38.41	15.4383	4.66267	11.2242	T47D.TRPS1_peak_802	23131	44395277	44503589	-	overlapStart	94	94	NearestLocation	GPATCH8	TSS proximal region
807	chr17	45130037	45130332	296	*	296	45130170	44.25	18.6839	4.98773	14.3323	T47D.TRPS1_peak_803	113026	45111640	45132524	-	inside	2487	2192	NearestLocation	PLCD3	TSS proximal region
808	chr17	45135397	45135790	394	*	394	45135456	34.23	13.3826	4.40425	9.26583	T47D.TRPS1_peak_804	79777	45132600	45144176	+	inside	2797	2797	NearestLocation	ACBD4	TSS proximal region
809	chr17	45161370	45161739	370	*	370	45161533	61.79	32.1149	6.76596	27.3064	T47D.TRPS1_peak_805	124790	45160897	45170039	+	inside	473	473	NearestLocation	HEXIM2	TSS proximal region
810	chr17	45294572	45294778	207	*	207	45294657	25.88	9.40346	4.04207	5.52013	T47D.TRPS1_peak_806	9020	45263121	45317048	-	inside	22476	22270	NearestLocation	MAP3K14	TSS distal region
811	chr17	46922700	46923102	403	*	403	46922881	78.49	53.1892	9.93596	47.921	T47D.TRPS1_peak_807	9570	46923120	47027629	+	upstream	-420	18	NearestLocation	GOSR2	TSS proximal region
812	chr17	49191862	49192068	207	*	207	49191949	23.38	9.50476	4.23178	5.61471	T47D.TRPS1_peak_808	51225	49210227	49223225	+	upstream	-18365	18159	NearestLocation	ABI3	TSS distal region
813	chr17	50307624	50307970	347	*	347	50307797	48.43	27.2051	7.06122	22.5488	T47D.TRPS1_peak_809	162461	50271406	50281485	+	downstream	36218	26139	NearestLocation	TMEM92	TSS distal region
814	chr17	50944455	50944866	412	*	412	50944664	71.81	42.1885	8.08976	37.1309	T47D.TRPS1_peak_810	10140	50862226	50867978	-	upstream	-76477	76477	NearestLocation	TOB1	TSS distal region
815	chr17	52419296	52419674	379	*	379	52419487	52.6	34.7149	8.9339	29.8417	T47D.TRPS1_peak_811	56934	51630313	52160017	-	upstream	-259279	259279	NearestLocation	CA10	TSS distal region
816	chr17	55433224	55433509	286	*	286	55433406	38.41	16.3077	4.92611	12.0495	T47D.TRPS1_peak_812	23531	55392613	55421980	-	upstream	-11244	11244	NearestLocation	MMD	TSS distal region
817	chr17	56173915	56174216	302	*	302	56174030	34.23	14.8713	4.88682	10.6843	T47D.TRPS1_peak_813	162282	56153475	56482646	+	inside	20440	20440	NearestLocation	ANKFN1	TSS distal region
818	chr17	56940062	56940290	229	*	229	56940154	27.55	17.6032	7.24836	13.2975	T47D.TRPS1_peak_814	8161	56938200	56961050	-	inside	20988	1862	NearestLocation	COIL	TSS distal region
819	chr17	57892706	57893023	318	*	318	57892898	40.91	12.7502	3.81034	8.66226	T47D.TRPS1_peak_815	51649	57838926	57850072	-	upstream	-42634	42634	NearestLocation	MRPS23	TSS distal region
820	chr17	57899749	57900112	364	*	364	57899916	70.14	44.9234	8.89224	39.8055	T47D.TRPS1_peak_816	51649	57838926	57850072	-	upstream	-49677	49677	NearestLocation	MRPS23	TSS distal region
821	chr17	57948428	57948673	246	*	246	57948533	35.07	14.4077	4.60592	10.2391	T47D.TRPS1_peak_817	404093	57861243	57955323	-	inside	6895	6650	NearestLocation	CUEDC1	TSS distal region
822	chr17	57949130	57949372	243	*	243	57949289	30.06	10.6508	3.88239	6.68289	T47D.TRPS1_peak_818	404093	57861243	57955323	-	inside	6193	5951	NearestLocation	CUEDC1	TSS distal region
823	chr17	58007147	58007845	699	*	699	58007658	93.52	63.2979	10.185	57.8504	T47D.TRPS1_peak_819	6426	58000919	58007346	-	overlapStart	199	199	NearestLocation	SRSF1	TSS proximal region
824	chr17	58387888	58388097	210	*	210	58388014	30.89	17.9714	6.8385	13.6456	T47D.TRPS1_peak_820	54894	58353676	58417570	-	inside	29682	29473	NearestLocation	RNF43	TSS distal region
825	chr17	58631550	58631844	295	*	295	58631690	46.76	25.3875	6.82266	20.7904	T47D.TRPS1_peak_821	56155	58556677	58692055	-	inside	60505	60211	NearestLocation	TEX14	TSS distal region
826	chr17	59155047	59155319	273	*	273	59155153	33.4	9.80686	3.4399	5.89502	T47D.TRPS1_peak_822	348235	59109947	59155439	-	inside	392	120	NearestLocation	SKA2	TSS proximal region
827	chr17	59492136	59492450	315	*	315	59492302	50.93	26.5376	6.63178	21.9009	T47D.TRPS1_peak_823	79665	59565525	59608352	+	upstream	-73389	73075	NearestLocation	DHX40	TSS distal region
828	chr17	59837413	59837925	513	*	513	59837572	60.95	38.7999	8.85045	33.8186	T47D.TRPS1_peak_824	406991	59841266	59841337	+	upstream	-3853	3341	NearestLocation	MIR21	TSS proximal region
829	chr17	59847637	59847978	342	*	342	59847792	60.95	24.8733	5.16276	20.2951	T47D.TRPS1_peak_825	406991	59841266	59841337	+	downstream	6371	6300	NearestLocation	MIR21	TSS distal region
830	chr17	62968529	62968842	314	*	314	62968664	43.42	29.2072	8.71194	24.4908	T47D.TRPS1_peak_826	693218	62944215	62944312	+	downstream	24314	24217	NearestLocation	MIR633	TSS distal region
831	chr17	63621850	63622229	380	*	380	63622084	55.11	26.9702	6.04616	22.3202	T47D.TRPS1_peak_827	4215	63622415	63696310	+	upstream	-565	186	NearestLocation	MAP3K3	TSS proximal region
832	chr17	63752823	63753078	256	*	256	63752954	30.89	8.10064	3.18941	4.31144	T47D.TRPS1_peak_828	92335	63702832	63741970	-	upstream	-10853	10853	NearestLocation	STRADA	TSS distal region
833	chr17	63916891	63917135	245	*	245	63917087	23.38	9.50476	4.23178	5.61471	T47D.TRPS1_peak_829	2688	63917203	63918838	-	downstream	1947	68	NearestLocation	GH1	TSS proximal region
834	chr17	64147257	64147569	313	*	313	64147389	35.07	21.4574	7.16151	16.9961	T47D.TRPS1_peak_830	677842	64146339	64146471	+	downstream	918	786	NearestLocation	SNORA50C	TSS proximal region
835	chr17	68019769	68020125	357	*	357	68019929	69.3	42.9755	8.52673	37.8992	T47D.TRPS1_peak_831	3838	68035732	68046854	+	upstream	-15963	15607	NearestLocation	KPNA2	TSS distal region
836	chr17	68296226	68296541	316	*	316	68296400	39.24	9.80723	3.09568	5.89502	T47D.TRPS1_peak_832	9120	68267026	68291264	-	upstream	-4962	4962	NearestLocation	SLC16A6	TSS proximal region
837	chr17	68297144	68297378	235	*	235	68297278	28.39	11.2405	4.32448	7.24257	T47D.TRPS1_peak_833	9120	68267026	68291264	-	upstream	-5880	5880	NearestLocation	SLC16A6	TSS distal region
838	chr17	68328884	68329117	234	*	234	68328949	32.56	10.4957	3.72934	6.54169	T47D.TRPS1_peak_834	9120	68267026	68291264	-	upstream	-37620	37620	NearestLocation	SLC16A6	TSS distal region
839	chr17	68436286	68436739	454	*	454	68436522	59.28	37.792	8.61189	32.8388	T47D.TRPS1_peak_835	693220	68424451	68424548	-	upstream	-11738	11738	NearestLocation	MIR635	TSS distal region
840	chr17	68441286	68441670	385	*	385	68441537	25.05	11.8249	4.87175	7.78755	T47D.TRPS1_peak_836	55062	68421281	68457512	-	inside	16226	15842	NearestLocation	WIPI1	TSS distal region
841	chr17	68457959	68458169	211	*	211	68458081	23.38	6.41011	3.04741	2.78067	T47D.TRPS1_peak_837	55062	68421281	68457512	-	upstream	-447	447	NearestLocation	WIPI1	TSS proximal region
842	chr17	69414427	69414690	264	*	264	69414570	43.42	23.3044	6.53601	18.78	T47D.TRPS1_peak_838	5608	69414697	69542329	+	upstream	-270	7	NearestLocation	MAP2K6	TSS proximal region
843	chr17	73191413	73191714	302	*	302	73191544	45.92	27.7107	7.8206	23.0354	T47D.TRPS1_peak_839	9382	73193034	73208506	+	upstream	-1621	1320	NearestLocation	COG1	TSS proximal region
844	chr17	75472230	75472452	223	*	223	75472310	34.23	13.3826	4.40425	9.26583	T47D.TRPS1_peak_840	9772	75456583	75500452	+	inside	15647	15647	NearestLocation	TMEM94	TSS distal region
845	chr17	75549787	75550150	364	*	364	75549919	37.57	13.006	4.06597	8.90876	T47D.TRPS1_peak_841	3993	75525702	75575209	+	inside	24085	24085	NearestLocation	LLGL2	TSS distal region
846	chr17	76383519	76383757	239	*	239	76383588	31.73	10.9387	3.96956	6.95531	T47D.TRPS1_peak_842	8877	76376661	76387860	+	inside	6858	4103	NearestLocation	SPHK1	TSS distal region
847	chr17	77088455	77088800	346	*	346	77088622	60.95	30.1234	6.39088	25.3787	T47D.TRPS1_peak_843	6397	77088643	77217099	+	overlapStart	-188	157	NearestLocation	SEC14L1	TSS proximal region
848	chr17	78421340	78421764	425	*	425	78421446	35.07	6.18749	2.4046	2.587	T47D.TRPS1_peak_844	9489	78378654	78424558	+	inside	42686	2794	NearestLocation	PGS1	TSS distal region
849	chr17	80131148	80131354	207	*	207	80131207	20.87	7.09102	3.64573	3.39453	T47D.TRPS1_peak_845	9775	80135214	80147183	-	downstream	16035	3860	NearestLocation	EIF4A3	TSS distal region
850	chr17	82065770	82065976	207	*	207	82065871	42.58	15.0491	4.22528	10.8525	T47D.TRPS1_peak_846	64118	82057872	82065821	-	overlapStart	51	51	NearestLocation	DUS1L	TSS proximal region
851	chr18	14784152	14784441	290	*	290	14784264	39.24	30.783	10.3854	26.0167	T47D.TRPS1_peak_847	374860	14748240	14852738	+	inside	35912	35912	NearestLocation	ANKRD30B	TSS distal region
852	chr18	21184439	21184709	271	*	271	21184580	30.89	20.3845	7.97352	15.9642	T47D.TRPS1_peak_848	80000	21242242	21522830	+	upstream	-57803	57533	NearestLocation	GREB1L	TSS distal region
853	chr18	22871870	22872236	367	*	367	22872046	24.21	14.8457	6.46852	10.6591	T47D.TRPS1_peak_849	5932	22933332	23026486	+	upstream	-61462	61096	NearestLocation	RBBP8	TSS distal region
854	chr18	23281760	23282183	424	*	424	23281921	60.95	48.6881	12.3906	43.4973	T47D.TRPS1_peak_850	91768	23134564	23260470	+	downstream	147196	21290	NearestLocation	CABLES1	TSS distal region
855	chr18	24215623	24215859	237	*	237	24215772	33.4	19.6848	6.8798	15.2949	T47D.TRPS1_peak_851	26256	24138956	24161600	+	downstream	76667	54023	NearestLocation	CABYR	TSS distal region
856	chr18	25921601	25921807	207	*	207	25921715	21.71	9.46042	4.54187	5.57319	T47D.TRPS1_peak_852	6760	26016253	26091200	-	downstream	169599	94446	NearestLocation	SS18	TSS distal region
857	chr18	33232132	33232360	229	*	229	33232229	27.55	17.8456	7.36875	13.5214	T47D.TRPS1_peak_853	374864	32937402	33440721	-	inside	208589	208361	NearestLocation	CCDC178	TSS distal region
858	chr18	43789562	43789835	274	*	274	43789704	25.05	15.8808	6.72232	11.6436	T47D.TRPS1_peak_854	6860	43267892	43277650	-	upstream	-511912	511912	NearestLocation	SYT4	TSS distal region
859	chr18	43876502	43876938	437	*	437	43876788	27.55	17.7584	7.32534	13.4439	T47D.TRPS1_peak_855	6860	43267892	43277650	-	upstream	-598852	598852	NearestLocation	SYT4	TSS distal region
860	chr18	45359397	45359679	283	*	283	45359530	29.22	17.5072	6.68823	13.2041	T47D.TRPS1_peak_856	101927980	45438186	45503824	-	downstream	144427	78507	NearestLocation	SLC14A2-AS1	TSS distal region
861	chr18	48948443	48948756	314	*	314	48948563	33.4	19.9061	6.97324	15.5062	T47D.TRPS1_peak_857	4092	48919853	48950711	-	inside	2268	1955	NearestLocation	SMAD7	TSS proximal region
862	chr18	53657295	53657604	310	*	310	53657463	38.41	24.5208	7.88177	19.9519	T47D.TRPS1_peak_858	101928167	53579623	53581056	-	upstream	-76239	76239	NearestLocation	LOC101928167	TSS distal region
863	chr18	58052088	58052313	226	*	226	58052208	20.87	11.265	5.64495	7.25479	T47D.TRPS1_peak_859	23327	58044378	58401540	+	inside	7710	7710	NearestLocation	NEDD4L	TSS distal region
864	chr18	58097310	58097677	368	*	368	58097476	23.38	13.5895	6.09482	9.46163	T47D.TRPS1_peak_860	23327	58044378	58401540	+	inside	52932	52932	NearestLocation	NEDD4L	TSS distal region
865	chr18	59005318	59005616	299	*	299	59005454	38.41	21.8922	6.84063	17.4159	T47D.TRPS1_peak_861	390858	59035739	59053214	+	upstream	-30421	30123	NearestLocation	OACYLP	TSS distal region
866	chr18	59013513	59013855	343	*	343	59013687	38.41	29.6388	10.1699	24.9065	T47D.TRPS1_peak_862	390858	59035739	59053214	+	upstream	-22226	21884	NearestLocation	OACYLP	TSS distal region
867	chr18	59053136	59053822	687	*	687	59053543	89.34	84.4197	17.5763	78.6398	T47D.TRPS1_peak_863	390858	59035739	59053214	+	overlapEnd	17397	78	NearestLocation	OACYLP	TSS distal region
868	chr18	62187009	62187302	294	*	294	62187184	38.41	14.4672	4.37876	10.2955	T47D.TRPS1_peak_864	57614	62187291	62307122	+	overlapStart	-282	11	NearestLocation	KIAA1468	TSS proximal region
869	chr19	434200	434421	222	*	222	434337	36.74	8.258	2.90299	4.45559	T47D.TRPS1_peak_865	126567	405443	409170	-	upstream	-25030	25030	NearestLocation	C2CD4C	TSS distal region
870	chr19	489164	489370	207	*	207	489283	28.39	12.0013	4.60501	7.95691	T47D.TRPS1_peak_866	8174	496490	505343	+	upstream	-7326	7120	NearestLocation	MADCAM1	TSS distal region
871	chr19	727169	727423	255	*	255	727346	26.72	10.9209	4.48894	6.94267	T47D.TRPS1_peak_867	5064	708953	748330	+	inside	18216	18216	NearestLocation	PALM	TSS distal region
872	chr19	1490470	1490857	388	*	388	1490713	60.12	37.1977	8.24029	32.2544	T47D.TRPS1_peak_868	54760	1481428	1490450	-	upstream	-20	20	NearestLocation	PCSK4	TSS proximal region
873	chr19	2787200	2787438	239	*	239	2787313	36.74	21.9864	7.31275	17.5035	T47D.TRPS1_peak_869	7064	2785508	2813601	+	inside	1692	1692	NearestLocation	THOP1	TSS proximal region
874	chr19	4066944	4067354	411	*	411	4067168	20.04	10.0107	4.81	6.08691	T47D.TRPS1_peak_870	51341	4045218	4066818	-	upstream	-126	126	NearestLocation	ZBTB7A	TSS proximal region
875	chr19	4991578	4992387	810	*	810	4991771	87.67	62.9042	11.084	57.4627	T47D.TRPS1_peak_871	23030	4969113	5153597	+	inside	22465	22465	NearestLocation	KDM4B	TSS distal region
876	chr19	5903724	5904371	648	*	648	5903895	26.72	16.8554	7.15328	12.5767	T47D.TRPS1_peak_872	126328	5891276	5904013	-	overlapStart	289	289	NearestLocation	NDUFA11	TSS proximal region
877	chr19	5903724	5904371	648	*	648	5903895	26.72	16.8554	7.15328	12.5767	T47D.TRPS1_peak_872	2527	5865826	5904013	-	overlapStart	289	289	NearestLocation	FUT5	TSS proximal region
878	chr19	6125558	6125764	207	*	207	6125702	24.21	11.8043	5.04286	7.76877	T47D.TRPS1_peak_873	81616	6135633	6193103	+	upstream	-10075	9869	NearestLocation	ACSBG2	TSS distal region
879	chr19	6516019	6516225	207	*	207	6516111	36.74	16.8719	5.38896	12.5928	T47D.TRPS1_peak_874	10382	6494319	6502848	-	upstream	-13171	13171	NearestLocation	TUBB4A	TSS distal region
880	chr19	6516990	6517223	234	*	234	6517115	29.22	16.2314	6.12693	11.9775	T47D.TRPS1_peak_875	8744	6530999	6535928	+	upstream	-14009	13776	NearestLocation	TNFSF9	TSS distal region
881	chr19	6530091	6530671	581	*	581	6530460	31.73	15.1537	5.45484	10.9512	T47D.TRPS1_peak_876	8744	6530999	6535928	+	upstream	-908	328	NearestLocation	TNFSF9	TSS proximal region
882	chr19	6737566	6738574	1009	*	1009	6738069	51.77	33.6887	8.79474	28.8413	T47D.TRPS1_peak_877	56927	6729914	6737622	-	overlapStart	56	56	NearestLocation	GPR108	TSS proximal region
883	chr19	6862779	6863119	341	*	341	6862947	47.59	40.3014	12.5402	35.285	T47D.TRPS1_peak_878	2015	6887549	6940453	+	upstream	-24770	24430	NearestLocation	ADGRE1	TSS distal region
884	chr19	7605456	7605910	455	*	455	7605581	38.41	14.4672	4.37876	10.2955	T47D.TRPS1_peak_879	57662	7595902	7618310	+	inside	9554	9554	NearestLocation	CAMSAP3	TSS distal region
885	chr19	8208509	8209053	545	*	545	8208705	29.22	10.0007	3.77802	6.0773	T47D.TRPS1_peak_880	79603	8209333	8262420	+	upstream	-824	280	NearestLocation	CERS4	TSS proximal region
886	chr19	8444624	8444874	251	*	251	8444776	38.41	24.5208	7.88177	19.9519	T47D.TRPS1_peak_881	4670	8444919	8489118	+	upstream	-295	45	NearestLocation	HNRNPM	TSS proximal region
887	chr19	8578785	8578999	215	*	215	8578939	22.54	11.3048	5.21007	7.29289	T47D.TRPS1_peak_882	4542	8520790	8577447	-	upstream	-1338	1338	NearestLocation	MYO1F	TSS proximal region
888	chr19	10086565	10086819	255	*	255	10086690	36.74	13.0969	4.19321	8.99116	T47D.TRPS1_peak_883	55337	10086130	10093252	+	inside	435	435	NearestLocation	C19orf66	TSS proximal region
889	chr19	10119928	10120134	207	*	207	10120042	25.88	14.7805	6.38808	10.5978	T47D.TRPS1_peak_884	8666	10115014	10119923	-	upstream	-5	5	NearestLocation	EIF3G	TSS proximal region
890	chr19	10654028	10654326	299	*	299	10654171	60.95	35.1427	7.74415	30.2591	T47D.TRPS1_peak_885	3609	10654261	10692419	+	overlapStart	-233	65	NearestLocation	ILF3	TSS proximal region
891	chr19	10717454	10717699	246	*	246	10717543	34.23	13.3826	4.40425	9.26583	T47D.TRPS1_peak_886	693223	10718404	10718503	+	upstream	-950	705	NearestLocation	MIR638	TSS proximal region
892	chr19	11383518	11383724	207	*	207	11383613	19.2	8.11067	4.09577	4.31987	T47D.TRPS1_peak_887	2057	11377205	11384342	-	inside	824	618	NearestLocation	EPOR	TSS proximal region
893	chr19	11400984	11401216	233	*	233	11401065	32.56	23.0138	8.6616	18.4966	T47D.TRPS1_peak_888	2057	11377205	11384342	-	upstream	-16642	16642	NearestLocation	EPOR	TSS distal region
894	chr19	12035712	12036206	495	*	495	12035937	32.56	15.9754	5.594	11.7329	T47D.TRPS1_peak_889	163059	12014717	12035710	-	upstream	-2	2	NearestLocation	ZNF433	TSS proximal region
895	chr19	12736696	12737119	424	*	424	12736902	45.92	27.7107	7.8206	23.0354	T47D.TRPS1_peak_890	439	12737492	12748323	+	upstream	-796	373	NearestLocation	ASNA1	TSS proximal region
896	chr19	12786546	12786759	214	*	214	12786652	30.06	16.1237	5.87695	11.8713	T47D.TRPS1_peak_891	100847071	12787128	12787192	+	upstream	-582	369	NearestLocation	MIR5684	TSS proximal region
897	chr19	12832452	12832908	457	*	457	12832581	34.23	15.306	5.03342	11.0965	T47D.TRPS1_peak_892	83546	12825477	12835428	-	inside	2976	2520	NearestLocation	RTBDN	TSS proximal region
898	chr19	14419476	14419776	301	*	301	14419589	34.23	17.6571	5.87233	13.3488	T47D.TRPS1_peak_893	10212	14408798	14419383	-	upstream	-93	93	NearestLocation	DDX39A	TSS proximal region
899	chr19	14518683	14518940	258	*	258	14518790	22.54	10.2238	4.70887	6.28685	T47D.TRPS1_peak_894	3337	14514770	14529237	-	inside	10554	3913	NearestLocation	DNAJB1	TSS distal region
900	chr19	14574218	14574498	281	*	281	14574345	35.07	25.6604	9.01724	21.054	T47D.TRPS1_peak_895	4713	14566078	14572077	-	upstream	-2141	2141	NearestLocation	NDUFB7	TSS proximal region
901	chr19	15073280	15073625	346	*	346	15073457	20.04	11.265	5.42947	7.25479	T47D.TRPS1_peak_896	126370	15087066	15088133	+	upstream	-13786	13441	NearestLocation	OR1I1	TSS distal region
902	chr19	15418816	15419341	526	*	526	15419137	55.94	46.8547	13.0802	41.6977	T47D.TRPS1_peak_897	26993	15380048	15419022	-	overlapStart	206	206	NearestLocation	AKAP8L	TSS proximal region
903	chr19	15488624	15489181	558	*	558	15488988	64.29	56.9036	14.4486	51.5755	T47D.TRPS1_peak_898	114770	15468646	15479504	-	upstream	-9120	9120	NearestLocation	PGLYRP2	TSS distal region
904	chr19	16463783	16464370	588	*	588	16464101	81.83	61.4253	11.8274	56.0131	T47D.TRPS1_peak_899	58513	16355244	16472012	-	inside	8229	7642	NearestLocation	EPS15L1	TSS distal region
905	chr19	18364918	18365277	360	*	360	18365079	30.06	16.9306	6.21182	12.6449	T47D.TRPS1_peak_900	9518	18386158	18389176	+	upstream	-21240	20881	NearestLocation	GDF15	TSS distal region
906	chr19	18571698	18572034	337	*	337	18571849	34.23	17.6571	5.87233	13.3488	T47D.TRPS1_peak_901	7311	18571804	18577460	+	overlapStart	-106	106	NearestLocation	UBA52	TSS proximal region
907	chr19	18898595	18898869	275	*	275	18898746	29.22	16.0393	6.04483	11.7933	T47D.TRPS1_peak_902	10715	18877909	18896727	-	upstream	-1868	1868	NearestLocation	CERS1	TSS proximal region
908	chr19	20315591	20315846	256	*	256	20315722	30.06	20.9049	8.01518	16.4639	T47D.TRPS1_peak_903	100302179	20399272	20399354	-	downstream	83763	83426	NearestLocation	MIR1270	TSS distal region
909	chr19	23395348	23395712	365	*	365	23395538	78.49	53.1892	9.93596	47.921	T47D.TRPS1_peak_904	7644	23357696	23395467	-	overlapStart	119	119	NearestLocation	ZNF91	TSS proximal region
910	chr19	23687146	23687434	289	*	289	23687250	46.76	32.8153	9.55172	27.9905	T47D.TRPS1_peak_905	171392	23652906	23687215	-	overlapStart	69	69	NearestLocation	ZNF675	TSS proximal region
911	chr19	37982141	37982413	273	*	273	37982256	32.56	15.9754	5.594	11.7329	T47D.TRPS1_peak_906	23094	37907228	38208368	+	inside	74913	74913	NearestLocation	SIPA1L3	TSS distal region
912	chr19	38315605	38315939	335	*	335	38315740	40.91	25.1992	7.83875	20.6086	T47D.TRPS1_peak_907	90522	38303560	38315966	-	inside	361	27	NearestLocation	YIF1B	TSS proximal region
913	chr19	39551554	39551823	270	*	270	39551707	28.39	18.8509	7.58423	14.4892	T47D.TRPS1_peak_908	163126	39538806	39540198	-	upstream	-11356	11356	NearestLocation	EID2	TSS distal region
914	chr19	40896471	40896735	265	*	265	40896613	21.71	6.40804	3.24419	2.78059	T47D.TRPS1_peak_909	22952	40890826	40900508	+	inside	5645	3773	NearestLocation	CYP2G1P	TSS distal region
915	chr19	40920954	40921283	330	*	330	40921120	39.24	30.0967	10.061	25.3526	T47D.TRPS1_peak_910	1556	40924265	40950660	+	upstream	-3311	2982	NearestLocation	CYP2B7P	TSS proximal region
916	chr19	41310217	41310423	207	*	207	41310294	28.39	15.1622	5.87783	10.9577	T47D.TRPS1_peak_911	90324	41310189	41324883	+	inside	28	28	NearestLocation	CCDC97	TSS proximal region
917	chr19	41884010	41884408	399	*	399	41884260	68.47	39.3418	7.71866	34.3488	T47D.TRPS1_peak_912	9138	41883200	41930144	+	inside	810	810	NearestLocation	ARHGEF1	TSS proximal region
918	chr19	42480690	42480939	250	*	250	42480831	21.71	12.1516	5.86042	8.0966	T47D.TRPS1_peak_913	284340	42428543	42442984	-	upstream	-37706	37706	NearestLocation	CXCL17	TSS distal region
919	chr19	44602210	44602535	326	*	326	44602339	35.07	18.5163	6.01149	14.1694	T47D.TRPS1_peak_914	147710	44613630	44636781	+	upstream	-11420	11095	NearestLocation	IGSF23	TSS distal region
920	chr19	44741864	44742205	342	*	342	44742071	39.24	19.3229	5.74912	14.949	T47D.TRPS1_peak_915	602	44748721	44760044	+	upstream	-6857	6516	NearestLocation	BCL3	TSS distal region
921	chr19	44890436	44891054	619	*	619	44890828	50.1	36.4856	9.94134	31.5662	T47D.TRPS1_peak_916	10452	44891220	44903689	+	upstream	-784	166	NearestLocation	TOMM40	TSS proximal region
922	chr19	45569881	45570155	275	*	275	45570032	35.9	16.0864	5.27199	11.835	T47D.TRPS1_peak_917	2828	45589765	45602208	-	downstream	32327	19610	NearestLocation	GPR4	TSS distal region
923	chr19	45677836	45678125	290	*	290	45677997	27.55	15.6568	6.31869	11.4332	T47D.TRPS1_peak_918	100500845	45674932	45675008	-	upstream	-2828	2828	NearestLocation	MIR642B	TSS proximal region
924	chr19	46864003	46864328	326	*	326	46864157	45.09	27.7107	7.68144	23.0354	T47D.TRPS1_peak_919	1175	46838166	46850946	-	upstream	-13057	13057	NearestLocation	AP2S1	TSS distal region
925	chr19	47079466	47079672	207	*	207	47079567	23.38	13.5895	6.09482	9.46163	T47D.TRPS1_peak_920	54958	47045909	47048624	-	upstream	-30842	30842	NearestLocation	TMEM160	TSS distal region
926	chr19	47648253	47648592	340	*	340	47648426	35.9	16.0864	5.27199	11.835	T47D.TRPS1_peak_921	29998	47608196	47703277	+	inside	40057	40057	NearestLocation	GLTSCR1	TSS distal region
927	chr19	48872324	48872579	256	*	256	48872469	23.38	11.0053	4.87586	7.01583	T47D.TRPS1_peak_922	23645	48872392	48876062	+	overlapStart	-68	68	NearestLocation	PPP1R15A	TSS proximal region
928	chr19	49084984	49085309	326	*	326	49085124	43.42	16.2502	4.44187	11.995	T47D.TRPS1_peak_923	6625	49085208	49108613	+	overlapStart	-224	101	NearestLocation	SNRNP70	TSS proximal region
929	chr19	49151911	49152159	249	*	249	49152028	35.07	14.0966	4.50862	9.94443	T47D.TRPS1_peak_924	3270	49151199	49155424	-	inside	3513	712	NearestLocation	HRC	TSS proximal region
930	chr19	49766726	49767000	275	*	275	49766833	22.54	7.25934	3.46444	3.53773	T47D.TRPS1_peak_925	160	49766923	49807112	+	overlapStart	-197	77	NearestLocation	AP2A1	TSS proximal region
931	chr19	49987239	49987452	214	*	214	49987328	29.22	10.0007	3.77802	6.0773	T47D.TRPS1_peak_926	400709	49969655	49975819	+	downstream	17584	11420	NearestLocation	SIGLEC16	TSS distal region
932	chr19	50329297	50329611	315	*	315	50329451	33.4	17.944	6.17056	13.6185	T47D.TRPS1_peak_927	3748	50311942	50329377	-	overlapStart	80	80	NearestLocation	KCNC3	TSS proximal region
933	chr19	50658083	50658714	632	*	632	50658320	121.07	110.644	17.4388	104.406	T47D.TRPS1_peak_928	342918	50649445	50659310	+	inside	8638	596	NearestLocation	C19orf81	TSS distal region
934	chr19	50790918	50791220	303	*	303	50791085	35.9	15.2112	4.97559	11.0045	T47D.TRPS1_peak_929	93650	50790415	50795224	+	inside	503	503	NearestLocation	ACPT	TSS proximal region
935	chr19	51070606	51070915	310	*	310	51070758	24.21	14.1827	6.14233	10.0278	T47D.TRPS1_peak_930	26085	51056206	51065110	-	upstream	-5496	5496	NearestLocation	KLK13	TSS distal region
936	chr19	51804857	51805085	229	*	229	51805010	27.55	17.8456	7.36875	13.5214	T47D.TRPS1_peak_931	2359	51795158	51826081	+	inside	9699	9699	NearestLocation	FPR3	TSS distal region
937	chr19	51807093	51807500	408	*	408	51807231	31.73	11.3145	4.09113	7.30068	T47D.TRPS1_peak_932	2359	51795158	51826081	+	inside	11935	11935	NearestLocation	FPR3	TSS distal region
938	chr19	51919559	51919947	389	*	389	51919762	47.59	33.8953	9.71871	29.0417	T47D.TRPS1_peak_933	79898	51927435	51945758	+	upstream	-7876	7488	NearestLocation	ZNF613	TSS distal region
939	chr19	52139734	52140105	372	*	372	52139939	39.24	27.5443	8.90547	22.8793	T47D.TRPS1_peak_934	90317	52114400	52139938	-	overlapStart	204	167	NearestLocation	ZNF616	TSS proximal region
940	chr19	56638071	56638338	268	*	268	56638212	31.73	19.4142	7.24254	15.0343	T47D.TRPS1_peak_935	147670	56643159	56657246	+	upstream	-5088	4821	NearestLocation	SMIM17	TSS distal region
941	chr1_KI270713v1_random	21618	21957	340	*	340	21782	37.57	15.5595	4.82173	11.338	T47D.TRPS1_peak_936	NA	NA	NA	NA	NA	NA	NA	NA	NA
942	chr2	361283	363027	1745	*	1745	361907	57.61	50.6843	14.0657	45.4551	T47D.TRPS1_peak_937	285016	279561	288308	-	upstream	-72975	72975	NearestLocation	FAM150B	TSS distal region
943	chr2	11498656	11498864	209	*	209	11498734	21.71	12.1516	5.86042	8.0966	T47D.TRPS1_peak_938	1876	11444375	11466177	-	upstream	-32479	32479	NearestLocation	E2F6	TSS distal region
944	chr2	11532479	11532776	298	*	298	11532581	28.39	15.1622	5.87783	10.9577	T47D.TRPS1_peak_939	9687	11534116	11642786	+	upstream	-1637	1340	NearestLocation	GREB1	TSS proximal region
945	chr2	11744149	11744469	321	*	321	11744265	47.59	26.2919	6.94194	21.6621	T47D.TRPS1_peak_940	100422862	11767444	11767525	+	upstream	-23295	22975	NearestLocation	MIR548S	TSS distal region
946	chr2	14125674	14125922	249	*	249	14125730	23.38	11.0053	4.87586	7.01583	T47D.TRPS1_peak_941	100499171	14228874	14400958	-	downstream	275284	102952	NearestLocation	LINC00276	TSS distal region
947	chr2	18800427	18800680	254	*	254	18800550	32.56	11.9912	4.1955	7.94808	T47D.TRPS1_peak_942	100526794	18554723	18589580	-	upstream	-210847	210847	NearestLocation	NT5C1B-RDH14	TSS distal region
948	chr2	18800427	18800680	254	*	254	18800550	32.56	11.9912	4.1955	7.94808	T47D.TRPS1_peak_942	93034	18562871	18589580	-	upstream	-210847	210847	NearestLocation	NT5C1B	TSS distal region
949	chr2	19138314	19138696	383	*	383	19138429	25.88	15.1077	6.54914	10.9083	T47D.TRPS1_peak_943	100616307	19348429	19348505	+	upstream	-210115	209733	NearestLocation	MIR4757	TSS distal region
950	chr2	20472268	20472799	532	*	532	20472598	32.56	20.1632	7.32663	15.7549	T47D.TRPS1_peak_944	388	20447074	20449440	+	downstream	25194	22828	NearestLocation	RHOB	TSS distal region
951	chr2	24047271	24047662	392	*	392	24047435	63.46	58.9387	15.7023	53.576	T47D.TRPS1_peak_945	80304	24029336	24047426	-	overlapStart	155	155	NearestLocation	C2orf44	TSS proximal region
952	chr2	24083710	24083989	280	*	280	24083858	31.73	17.4162	6.36752	13.1149	T47D.TRPS1_peak_946	9540	24077433	24085215	-	inside	1505	1226	NearestLocation	TP53I3	TSS proximal region
953	chr2	27050575	27050851	277	*	277	27050742	31.73	19.4142	7.24254	15.0343	T47D.TRPS1_peak_947	100874031	27049683	27050264	-	upstream	-311	311	NearestLocation	AGBL5-AS1	TSS proximal region
954	chr2	27663432	27663904	473	*	473	27663776	34.23	17.6571	5.87233	13.3488	T47D.TRPS1_peak_948	22950	27663471	27694980	+	overlapStart	-39	39	NearestLocation	SLC4A1AP	TSS proximal region
955	chr2	28894360	28894703	344	*	344	28894522	39.24	30.0967	10.061	25.3526	T47D.TRPS1_peak_949	23160	28894667	28948214	+	overlapStart	-307	36	NearestLocation	WDR43	TSS proximal region
956	chr2	30217945	30218160	216	*	216	30218030	28.39	15.1622	5.87783	10.9577	T47D.TRPS1_peak_950	81606	30231531	30260033	+	upstream	-13586	13371	NearestLocation	LBH	TSS distal region
957	chr2	32165799	32166072	274	*	274	32165885	40.91	20.1593	5.98768	15.751	T47D.TRPS1_peak_951	55676	32165841	32224112	+	overlapStart	-42	42	NearestLocation	SLC30A6	TSS proximal region
958	chr2	34012894	34013138	245	*	245	34012983	30.06	20.3845	7.76478	15.9642	T47D.TRPS1_peak_952	151325	33726061	33728217	-	upstream	-284677	284677	NearestLocation	MYADML	TSS distal region
959	chr2	35297473	35297764	292	*	292	35297596	34.23	20.6283	7.04679	16.2011	T47D.TRPS1_peak_953	100616475	35471405	35471486	+	upstream	-173932	173641	NearestLocation	MIR548AD	TSS distal region
960	chr2	35298590	35298986	397	*	397	35298725	33.4	19.6848	6.8798	15.2949	T47D.TRPS1_peak_954	100616475	35471405	35471486	+	upstream	-172815	172419	NearestLocation	MIR548AD	TSS distal region
961	chr2	38377053	38377619	567	*	567	38377377	182.86	233.155	38.9038	223.655	T47D.TRPS1_peak_955	64225	38294887	38377290	-	overlapStart	237	237	NearestLocation	ATL2	TSS proximal region
962	chr2	40554727	40554983	257	*	257	40554884	32.56	22.4566	8.39101	17.9608	T47D.TRPS1_peak_956	6546	40112146	40512435	-	upstream	-42292	42292	NearestLocation	SLC8A1	TSS distal region
963	chr2	43420363	43420726	364	*	364	43420527	49.26	28.1271	7.1805	23.4421	T47D.TRPS1_peak_957	63892	43230836	43596046	-	inside	175683	175320	NearestLocation	THADA	TSS distal region
964	chr2	45752589	45752861	273	*	273	45752687	40.08	21.8338	6.43667	17.3622	T47D.TRPS1_peak_958	5581	45651904	46187990	+	inside	100685	100685	NearestLocation	PRKCE	TSS distal region
965	chr2	46408716	46408924	209	*	209	46408863	24.21	9.79599	4.20238	5.88551	T47D.TRPS1_peak_959	101805491	46429190	46441833	+	upstream	-20474	20266	NearestLocation	LOC101805491	TSS distal region
966	chr2	46918872	46919166	295	*	295	46918994	42.58	34.2788	11.2473	29.4159	T47D.TRPS1_peak_960	57217	46916129	47076136	+	inside	2743	2743	NearestLocation	TTC7A	TSS proximal region
967	chr2	47176487	47176782	296	*	296	47176651	55.11	30.5097	7.01354	25.7542	T47D.TRPS1_peak_961	285051	47065941	47176601	-	overlapStart	114	114	NearestLocation	C2orf61	TSS proximal region
968	chr2	47176487	47176782	296	*	296	47176651	55.11	30.5097	7.01354	25.7542	T47D.TRPS1_peak_961	805	47160082	47176601	-	overlapStart	114	114	NearestLocation	CALM2	TSS proximal region
969	chr2	47906489	47906925	437	*	437	47906683	46.76	31.2645	8.93185	26.4828	T47D.TRPS1_peak_962	80204	47806920	47905793	-	upstream	-696	696	NearestLocation	FBXO11	TSS proximal region
970	chr2	55779769	55780001	233	*	233	55779847	18.37	9.55265	4.99852	5.65304	T47D.TRPS1_peak_963	87178	55634063	55693910	-	upstream	-85859	85859	NearestLocation	PNPT1	TSS distal region
971	chr2	57140566	57140964	399	*	399	57140744	40.08	22.9833	6.84647	18.4707	T47D.TRPS1_peak_964	7444	57907651	58159920	+	upstream	-767085	766687	NearestLocation	VRK2	TSS distal region
972	chr2	60908051	60908386	336	*	336	60908236	27.55	17.8456	7.36875	13.5214	T47D.TRPS1_peak_965	5966	60881617	60923043	+	inside	26434	14657	NearestLocation	REL	TSS distal region
973	chr2	61017004	61017210	207	*	207	61017130	20.04	10.6579	5.12531	6.68884	T47D.TRPS1_peak_966	5194	61017562	61051990	+	upstream	-558	352	NearestLocation	PEX13	TSS proximal region
974	chr2	62705181	62705434	254	*	254	62705300	39.24	19.3229	5.74912	14.949	T47D.TRPS1_peak_967	23301	62673851	63046486	+	inside	31330	31330	NearestLocation	EHBP1	TSS distal region
975	chr2	62858324	62858745	422	*	422	62858571	42.58	33.5372	10.8959	28.6952	T47D.TRPS1_peak_968	23301	62673851	63046486	+	inside	184473	184473	NearestLocation	EHBP1	TSS distal region
976	chr2	63588447	63589003	557	*	557	63588821	91.85	78.6376	15.036	72.953	T47D.TRPS1_peak_969	4190	63588609	63607196	+	overlapStart	-162	162	NearestLocation	MDH1	TSS proximal region
977	chr2	65129939	65130166	228	*	228	65129997	29.22	7.55824	3.02241	3.81381	T47D.TRPS1_peak_970	5861	65086854	65130301	-	inside	362	135	NearestLocation	RAB1A	TSS proximal region
978	chr2	65316165	65316478	314	*	314	65316304	36.74	22.8708	7.68253	18.3631	T47D.TRPS1_peak_971	10097	65227695	65271256	+	downstream	88470	44909	NearestLocation	ACTR2	TSS distal region
979	chr2	65432641	65432867	227	*	227	65432744	26.72	16.049	6.75255	11.8023	T47D.TRPS1_peak_972	200734	65310851	65432522	-	upstream	-119	119	NearestLocation	SPRED2	TSS proximal region
980	chr2	73071624	73071922	299	*	299	73071765	50.1	19.4413	4.64532	15.06	T47D.TRPS1_peak_973	94097	72942036	73071836	-	overlapStart	212	86	NearestLocation	SFXN5	TSS proximal region
981	chr2	85259261	85259522	262	*	262	85259418	35.9	18.5163	6.15065	14.1694	T47D.TRPS1_peak_974	10618	85318018	85328296	-	downstream	69035	58496	NearestLocation	TGOLN2	TSS distal region
982	chr2	85260021	85260276	256	*	256	85260160	29.22	15.4817	5.80999	11.2634	T47D.TRPS1_peak_975	10618	85318018	85328296	-	downstream	68275	57742	NearestLocation	TGOLN2	TSS distal region
983	chr2	85421697	85421910	214	*	214	85421841	23.38	11.0053	4.87586	7.01583	T47D.TRPS1_peak_976	284948	85418931	85437031	+	inside	2766	2766	NearestLocation	SH2D6	TSS proximal region
984	chr2	86440912	86441194	283	*	283	86441020	42.58	21.863	6.22625	17.3871	T47D.TRPS1_peak_977	55818	86441148	86492716	+	overlapStart	-236	46	NearestLocation	KDM3A	TSS proximal region
985	chr2	86808443	86808788	346	*	346	86808518	28.39	11.6123	4.46034	7.58687	T47D.TRPS1_peak_978	925	86784605	86808396	-	upstream	-47	47	NearestLocation	CD8A	TSS proximal region
986	chr2	88016009	88016674	666	*	666	88016490	35.07	21.584	7.21379	17.1179	T47D.TRPS1_peak_979	51315	88027205	88055729	-	downstream	39720	10531	NearestLocation	KRCC1	TSS distal region
987	chr2	98869940	98870184	245	*	245	98870035	25.05	10.5749	4.36482	6.61242	T47D.TRPS1_peak_980	343990	98793846	98936221	-	inside	66281	66037	NearestLocation	KIAA1211L	TSS distal region
988	chr2	99609809	99610083	275	*	275	99609907	16.7	7.92796	4.56757	4.15185	T47D.TRPS1_peak_981	51455	99400475	99490018	-	upstream	-119791	119791	NearestLocation	REV1	TSS distal region
989	chr2	99636619	99637020	402	*	402	99636823	102.7	94.1519	17.2837	88.19	T47D.TRPS1_peak_982	51455	99400475	99490018	-	upstream	-146601	146601	NearestLocation	REV1	TSS distal region
990	chr2	99657008	99657346	339	*	339	99657161	35.9	26.2729	9.52351	21.6448	T47D.TRPS1_peak_983	51455	99400475	99490018	-	upstream	-166990	166990	NearestLocation	REV1	TSS distal region
991	chr2	99662840	99663989	1150	*	1150	99663254	40.91	31.9379	10.8164	27.1336	T47D.TRPS1_peak_984	51455	99400475	99490018	-	upstream	-172822	172822	NearestLocation	REV1	TSS distal region
992	chr2	99688710	99688978	269	*	269	99688884	36.74	23.5762	7.98538	19.0398	T47D.TRPS1_peak_985	51455	99400475	99490018	-	upstream	-198692	198692	NearestLocation	REV1	TSS distal region
993	chr2	99806835	99807092	258	*	258	99806929	30.89	12.3086	4.5563	8.24326	T47D.TRPS1_peak_986	51455	99400475	99490018	-	upstream	-316817	316817	NearestLocation	REV1	TSS distal region
994	chr2	99810213	99810550	338	*	338	99810372	37.57	23.0219	7.50465	18.5039	T47D.TRPS1_peak_987	51455	99400475	99490018	-	upstream	-320195	320195	NearestLocation	REV1	TSS distal region
995	chr2	100056196	100056689	494	*	494	100056547	27.55	15.9766	6.4668	11.734	T47D.TRPS1_peak_988	3899	99547254	100142575	-	inside	86379	85886	NearestLocation	AFF3	TSS distal region
996	chr2	100066722	100067392	671	*	671	100067109	32.56	22.0077	8.17638	17.5239	T47D.TRPS1_peak_989	3899	99547254	100142575	-	inside	75853	75183	NearestLocation	AFF3	TSS distal region
997	chr2	110204815	110205064	250	*	250	110204947	27.55	13.9396	5.55529	9.79939	T47D.TRPS1_peak_990	4867	110123336	110205062	-	overlapStart	247	2	NearestLocation	NPHP1	TSS proximal region
998	chr2	112055223	112055457	235	*	235	112055391	25.05	5.53144	2.60492	2.00789	T47D.TRPS1_peak_991	84910	112055223	112119318	+	inside	0	0	NearestLocation	TMEM87B	TSS proximal region
999	chr2	112056266	112056514	249	*	249	112056380	28.39	15.1622	5.87783	10.9577	T47D.TRPS1_peak_992	84910	112055223	112119318	+	inside	1043	1043	NearestLocation	TMEM87B	TSS proximal region
1000	chr2	112345626	112345927	302	*	302	112345807	37.57	19.2158	6.04417	14.8449	T47D.TRPS1_peak_993	376940	112275601	112340063	+	downstream	70025	5563	NearestLocation	ZC3H6	TSS distal region
1001	chr2	112591469	112591686	218	*	218	112591629	22.54	11.3048	5.21007	7.29289	T47D.TRPS1_peak_994	84269	112584459	112589273	+	downstream	7010	2196	NearestLocation	CHCHD5	TSS distal region
1002	chr2	120066994	120067543	550	*	550	120067384	33.4	24.0878	8.87708	19.5354	T47D.TRPS1_peak_995	57669	120013028	120179121	+	inside	53966	53966	NearestLocation	EPB41L5	TSS distal region
1003	chr2	125710501	125711006	506	*	506	125710733	36.74	26.7525	9.43472	22.1085	T47D.TRPS1_peak_996	2995	126655935	126696675	+	upstream	-945434	944929	NearestLocation	GYPC	TSS distal region
1004	chr2	143165615	143165846	232	*	232	143165715	19.2	10.3984	5.214	6.44888	T47D.TRPS1_peak_997	55843	143129330	143768352	+	inside	36285	36285	NearestLocation	ARHGAP15	TSS distal region
1005	chr2	143334784	143335214	431	*	431	143334963	25.05	15.4524	6.51231	11.2345	T47D.TRPS1_peak_998	55843	143129330	143768352	+	inside	205454	205454	NearestLocation	ARHGAP15	TSS distal region
1006	chr2	143336852	143337231	380	*	380	143337041	72.64	53.4881	11.1766	48.2159	T47D.TRPS1_peak_999	55843	143129330	143768352	+	inside	207522	207522	NearestLocation	ARHGAP15	TSS distal region
1007	chr2	143365229	143365581	353	*	353	143365516	25.05	15.4524	6.51231	11.2345	T47D.TRPS1_peak_1000	55843	143129330	143768352	+	inside	235899	235899	NearestLocation	ARHGAP15	TSS distal region
1008	chr2	149989541	149989827	287	*	287	149989638	20.04	11.265	5.42947	7.25479	T47D.TRPS1_peak_1001	27249	149569633	149587816	-	upstream	-401725	401725	NearestLocation	MMADHC	TSS distal region
1009	chr2	149991092	149991495	404	*	404	149991217	20.04	11.265	5.42947	7.25479	T47D.TRPS1_peak_1002	27249	149569633	149587816	-	upstream	-403276	403276	NearestLocation	MMADHC	TSS distal region
1010	chr2	149991658	149992036	379	*	379	149991831	39.24	30.0967	10.061	25.3526	T47D.TRPS1_peak_1003	27249	149569633	149587816	-	upstream	-403842	403842	NearestLocation	MMADHC	TSS distal region
1011	chr2	152171751	152171966	216	*	216	152171859	20.04	11.265	5.42947	7.25479	T47D.TRPS1_peak_1004	10254	152116801	152175992	-	inside	4241	4026	NearestLocation	STAM2	TSS proximal region
1012	chr2	160252343	160252629	287	*	287	160252498	31.73	21.9527	8.44613	17.4704	T47D.TRPS1_peak_1005	100505984	160257719	160271895	-	downstream	19552	5090	NearestLocation	LOC100505984	TSS distal region
1013	chr2	160632496	160632840	345	*	345	160632756	23.38	11.1536	4.94208	7.15844	T47D.TRPS1_peak_1006	5937	160272151	160493807	-	upstream	-138689	138689	NearestLocation	RBMS1	TSS distal region
1014	chr2	163367667	163367942	276	*	276	163367767	25.05	15.4524	6.51231	11.2345	T47D.TRPS1_peak_1007	55137	163607608	163736003	-	downstream	368336	239666	NearestLocation	FIGN	TSS distal region
1015	chr2	163368909	163369402	494	*	494	163369199	32.56	22.4566	8.39101	17.9608	T47D.TRPS1_peak_1008	55137	163607608	163736003	-	downstream	367094	238206	NearestLocation	FIGN	TSS distal region
1016	chr2	168964328	168964668	341	*	341	168964485	30.89	14.3451	5.31568	10.1784	T47D.TRPS1_peak_1009	10170	169064789	169096167	+	upstream	-100461	100121	NearestLocation	DHRS9	TSS distal region
1017	chr2	169528251	169528521	271	*	271	169528401	33.4	23.5121	8.59975	18.98	T47D.TRPS1_peak_1010	79675	169529751	169573921	-	downstream	45670	1230	NearestLocation	FASTKD1	TSS distal region
1018	chr2	171564568	171564841	274	*	274	171564704	24.21	14.9225	6.50685	10.7287	T47D.TRPS1_peak_1011	79901	171522247	171558133	+	downstream	42321	6435	NearestLocation	CYBRD1	TSS distal region
1019	chr2	189486387	189486859	473	*	473	189486555	32.56	22.2711	8.30197	17.7814	T47D.TRPS1_peak_1012	84128	189441433	189475538	+	downstream	44954	10849	NearestLocation	WDR75	TSS distal region
1020	chr2	189487247	189488118	872	*	872	189487766	71.81	45.9363	9.10098	40.7978	T47D.TRPS1_peak_1013	84128	189441433	189475538	+	downstream	45814	11709	NearestLocation	WDR75	TSS distal region
1021	chr2	189541091	189542645	1555	*	1555	189541658	46.76	25.3875	6.82266	20.7904	T47D.TRPS1_peak_1014	30061	189560590	189583758	-	downstream	42667	17945	NearestLocation	SLC40A1	TSS distal region
1022	chr2	189661083	189661353	271	*	271	189661233	30.06	16.9306	6.21182	12.6449	T47D.TRPS1_peak_1015	54529	189661399	189670831	+	upstream	-316	46	NearestLocation	ASNSD1	TSS proximal region
1023	chr2	189751165	189751421	257	*	257	189751300	33.4	24.0878	8.87708	19.5354	T47D.TRPS1_peak_1016	101409258	189762780	189765556	+	upstream	-11615	11359	NearestLocation	OSGEPL1-AS1	TSS distal region
1024	chr2	190534511	190534724	214	*	214	190534605	26.72	13.452	5.54384	9.33151	T47D.TRPS1_peak_1017	100131211	190506893	190534742	-	inside	231	18	NearestLocation	NEMP2	TSS proximal region
1025	chr2	199455736	199455996	261	*	261	199455834	28.39	18.7603	7.53955	14.4046	T47D.TRPS1_peak_1018	150538	199468098	199472758	+	upstream	-12362	12102	NearestLocation	SATB2-AS1	TSS distal region
1026	chr2	211435313	211435688	376	*	376	211435507	54.27	41.6954	11.0547	36.6501	T47D.TRPS1_peak_1019	29034	210617571	210619875	+	downstream	817742	815438	NearestLocation	CPS1-IT1	TSS distal region
1027	chr2	211473089	211473985	897	*	897	211473233	31.73	21.4139	8.18226	16.953	T47D.TRPS1_peak_1020	29034	210617571	210619875	+	downstream	855518	853214	NearestLocation	CPS1-IT1	TSS distal region
1028	chr2	214378297	214378812	516	*	516	214378466	35.9	21.584	7.38079	17.1179	T47D.TRPS1_peak_1021	402117	214411737	214575929	+	upstream	-33440	32925	NearestLocation	VWC2L	TSS distal region
1029	chr2	214378882	214379181	300	*	300	214379026	28.39	18.8509	7.58423	14.4892	T47D.TRPS1_peak_1022	402117	214411737	214575929	+	upstream	-32855	32556	NearestLocation	VWC2L	TSS distal region
1030	chr2	215058328	215058702	375	*	375	215058499	35.07	25.6604	9.01724	21.054	T47D.TRPS1_peak_1023	26154	214931542	215138428	-	inside	80100	79726	NearestLocation	ABCA12	TSS distal region
1031	chr2	215216834	215217144	311	*	311	215216996	40.91	31.9379	10.8164	27.1336	T47D.TRPS1_peak_1024	26154	214931542	215138428	-	upstream	-78406	78406	NearestLocation	ABCA12	TSS distal region
1032	chr2	216693355	216693573	219	*	219	216693440	25.88	10.5157	4.4807	6.55577	T47D.TRPS1_peak_1025	3488	216672105	216695549	-	inside	2194	1976	NearestLocation	IGFBP5	TSS proximal region
1033	chr2	217055635	217056291	657	*	657	217055779	42.58	31.7141	10.0593	26.9244	T47D.TRPS1_peak_1026	7141	216859459	216860059	-	upstream	-195576	195576	NearestLocation	TNP1	TSS distal region
1034	chr2	217092766	217093159	394	*	394	217092992	35.9	26.1582	9.4674	21.539	T47D.TRPS1_peak_1027	7141	216859459	216860059	-	upstream	-232707	232707	NearestLocation	TNP1	TSS distal region
1035	chr2	217326054	217326271	218	*	218	217326122	21.71	10.0255	4.80519	6.10103	T47D.TRPS1_peak_1028	729582	217284023	217756593	-	inside	430539	42031	NearestLocation	DIRC3	TSS distal region
1036	chr2	217365958	217366382	425	*	425	217366155	47.59	40.3014	12.5402	35.285	T47D.TRPS1_peak_1029	729582	217284023	217756593	-	inside	390635	81935	NearestLocation	DIRC3	TSS distal region
1037	chr2	217366927	217367265	339	*	339	217367095	32.56	23.0138	8.6616	18.4966	T47D.TRPS1_peak_1030	729582	217284023	217756593	-	inside	389666	82904	NearestLocation	DIRC3	TSS distal region
1038	chr2	217388017	217388301	285	*	285	217388161	25.05	12.6201	5.20985	8.54084	T47D.TRPS1_peak_1031	729582	217284023	217756593	-	inside	368576	103994	NearestLocation	DIRC3	TSS distal region
1039	chr2	218397861	218398201	341	*	341	218398170	23.38	9.61594	4.2779	5.71451	T47D.TRPS1_peak_1032	58190	218398338	218405941	+	upstream	-477	137	NearestLocation	CTDSP1	TSS proximal region
1040	chr2	220076897	220077238	342	*	342	220077012	40.91	30.2315	10.0085	25.4837	T47D.TRPS1_peak_1033	100422959	219906502	219906565	-	upstream	-170332	170332	NearestLocation	MIR4268	TSS distal region
1041	chr2	220077397	220077683	287	*	287	220077527	33.4	23.693	8.6864	19.1528	T47D.TRPS1_peak_1034	100422959	219906502	219906565	-	upstream	-170832	170832	NearestLocation	MIR4268	TSS distal region
1042	chr2	220090164	220090404	241	*	241	220090224	24.21	8.23007	3.60204	4.4285	T47D.TRPS1_peak_1035	100422959	219906502	219906565	-	upstream	-183599	183599	NearestLocation	MIR4268	TSS distal region
1043	chr2	220199028	220199288	261	*	261	220199144	29.22	16.0393	6.04483	11.7933	T47D.TRPS1_peak_1036	100422959	219906502	219906565	-	upstream	-292463	292463	NearestLocation	MIR4268	TSS distal region
1044	chr2	220225209	220225536	328	*	328	220225387	49.26	39.8878	11.6567	34.8835	T47D.TRPS1_peak_1037	100422959	219906502	219906565	-	upstream	-318644	318644	NearestLocation	MIR4268	TSS distal region
1045	chr2	220277677	220278037	361	*	361	220277918	28.39	16.5747	6.50346	12.309	T47D.TRPS1_peak_1038	100422959	219906502	219906565	-	upstream	-371112	371112	NearestLocation	MIR4268	TSS distal region
1046	chr2	225615593	225615882	290	*	290	225615727	40.91	31.9379	10.8164	27.1336	T47D.TRPS1_peak_1039	57624	225400886	225730755	+	inside	214707	114873	NearestLocation	NYAP2	TSS distal region
1047	chr2	225616344	225616701	358	*	358	225616542	37.57	23.5306	7.71478	18.9964	T47D.TRPS1_peak_1040	57624	225400886	225730755	+	inside	215458	114054	NearestLocation	NYAP2	TSS distal region
1048	chr2	226403427	226403641	215	*	215	226403455	15.86	7.15143	4.3521	3.43472	T47D.TRPS1_peak_1041	100847053	226658710	226658793	-	downstream	255366	255069	NearestLocation	MIR5702	TSS distal region
1049	chr2	229921896	229922271	376	*	376	229922097	50.93	42.4173	12.6513	37.3535	T47D.TRPS1_peak_1042	9320	229763837	229922009	-	overlapStart	113	113	NearestLocation	TRIP12	TSS proximal region
1050	chr2	231715269	231715546	278	*	278	231715384	45.09	14.4988	3.84072	10.3258	T47D.TRPS1_peak_1043	5757	231708525	231713540	+	downstream	6744	1729	NearestLocation	PTMA	TSS distal region
1051	chr2	232295983	232296296	314	*	314	232296110	30.89	14.3451	5.31568	10.1784	T47D.TRPS1_peak_1044	250	232378638	232382889	+	upstream	-82655	82342	NearestLocation	ALPP	TSS distal region
1052	chr2	232550348	232550732	385	*	385	232550622	35.07	17.526	5.65167	13.2219	T47D.TRPS1_peak_1045	9470	232550587	232583645	+	overlapStart	-239	145	NearestLocation	EIF4E2	TSS proximal region
1053	chr2	237027559	237027774	216	*	216	237027656	30.06	12.3086	4.43701	8.24326	T47D.TRPS1_peak_1046	10920	237085441	237098846	+	upstream	-57882	57667	NearestLocation	COPS8	TSS distal region
1054	chr20	842141	842361	221	*	221	842203	30.06	9.99696	3.67476	6.07529	T47D.TRPS1_peak_1047	83541	833697	846279	+	inside	8444	3918	NearestLocation	FAM110A	TSS distal region
1055	chr20	1503655	1503887	233	*	233	1503747	23.38	10.8365	4.80106	6.86402	T47D.TRPS1_peak_1048	284759	1474591	1491587	-	upstream	-12068	12068	NearestLocation	SIRPB2	TSS distal region
1056	chr20	2352164	2352395	232	*	232	2352248	20.87	9.50873	4.75344	5.6185	T47D.TRPS1_peak_1049	343641	2380908	2432753	+	upstream	-28744	28513	NearestLocation	TGM6	TSS distal region
1057	chr20	2509165	2509439	275	*	275	2509267	39.24	19.3155	5.74665	14.9431	T47D.TRPS1_peak_1050	79175	2481821	2524522	-	inside	15357	15083	NearestLocation	ZNF343	TSS distal region
1058	chr20	15298101	15298320	220	*	220	15298242	23.38	9.88252	4.3895	5.96442	T47D.TRPS1_peak_1051	100379174	14884253	14929518	-	upstream	-368583	368583	NearestLocation	MACROD2-AS1	TSS distal region
1059	chr20	17594531	17594878	348	*	348	17594679	24.21	12.461	5.33523	8.38952	T47D.TRPS1_peak_1052	11034	17569954	17608007	+	inside	24577	13129	NearestLocation	DSTN	TSS distal region
1060	chr20	19396797	19397622	826	*	826	19397386	42.58	32.4829	10.4073	27.6674	T47D.TRPS1_peak_1053	100130264	19242302	19284596	-	upstream	-112201	112201	NearestLocation	LOC100130264	TSS distal region
1061	chr20	19784003	19784386	384	*	384	19784229	74.31	53.6034	10.759	48.3275	T47D.TRPS1_peak_1054	54453	19886521	20002459	+	upstream	-102518	102135	NearestLocation	RIN2	TSS distal region
1062	chr20	19861455	19862044	590	*	590	19861651	60.95	47.5905	11.9568	42.4212	T47D.TRPS1_peak_1055	54453	19886521	20002459	+	upstream	-25066	24477	NearestLocation	RIN2	TSS distal region
1063	chr20	20205387	20205743	357	*	357	20205580	40.91	25.1992	7.83875	20.6086	T47D.TRPS1_peak_1056	51340	20034361	20056046	-	upstream	-149341	149341	NearestLocation	CRNKL1	TSS distal region
1064	chr20	20548611	20548990	380	*	380	20548858	26.72	11.2515	4.61987	7.25101	T47D.TRPS1_peak_1057	57186	20389628	20712623	-	inside	164012	158983	NearestLocation	RALGAPA2	TSS distal region
1065	chr20	25017455	25017690	236	*	236	25017570	40.91	15.8809	4.65709	11.6436	T47D.TRPS1_peak_1058	57136	24962944	24992789	-	upstream	-24666	24666	NearestLocation	APMAP	TSS distal region
1066	chr20	25065914	25066156	243	*	243	25065974	29.22	13.3064	4.94432	9.19469	T47D.TRPS1_peak_1059	84532	25006230	25058182	-	upstream	-7732	7732	NearestLocation	ACSS1	TSS distal region
1067	chr20	31572788	31573091	304	*	304	31572946	57.61	20.8919	4.50871	16.4594	T47D.TRPS1_peak_1060	100874042	31567707	31573263	-	inside	475	172	NearestLocation	HM13-AS1	TSS proximal region
1068	chr20	31678670	31678897	228	*	228	31678714	35.9	12.8333	4.22155	8.74145	T47D.TRPS1_peak_1061	84701	31637888	31644997	+	downstream	40782	33673	NearestLocation	COX4I2	TSS distal region
1069	chr20	31704687	31704897	211	*	211	31704791	28.39	10.8898	4.19845	6.91436	T47D.TRPS1_peak_1062	598	31664458	31722853	-	inside	18166	17956	NearestLocation	BCL2L1	TSS distal region
1070	chr20	32336966	32337256	291	*	291	32337112	49.26	28.1271	7.1805	23.4421	T47D.TRPS1_peak_1063	171023	32358344	32439319	+	upstream	-21378	21088	NearestLocation	ASXL1	TSS distal region
1071	chr20	32743872	32744126	255	*	255	32744005	40.08	11.4739	3.42323	7.45577	T47D.TRPS1_peak_1064	149951	32702691	32744008	-	overlapStart	136	118	NearestLocation	COMMD7	TSS proximal region
1072	chr20	32744941	32745195	255	*	255	32745006	27.55	10.202	4.07917	6.26791	T47D.TRPS1_peak_1065	149951	32702691	32744008	-	upstream	-933	933	NearestLocation	COMMD7	TSS proximal region
1073	chr20	33731987	33732279	293	*	293	33732255	40.08	6.89951	2.4164	3.2331	T47D.TRPS1_peak_1066	84905	33731760	33792269	+	inside	227	227	NearestLocation	ZNF341	TSS proximal region
1074	chr20	33908408	33908694	287	*	287	33908594	58.45	27.68	5.94483	23.0108	T47D.TRPS1_peak_1067	22913	33993652	34083185	+	upstream	-85244	84958	NearestLocation	RALY	TSS distal region
1075	chr20	34312728	34313090	363	*	363	34312924	121.07	92.1537	12.5925	86.2393	T47D.TRPS1_peak_1068	191	34280265	34311802	-	upstream	-926	926	NearestLocation	AHCY	TSS proximal region
1076	chr20	34875927	34876270	344	*	344	34876126	64.29	31.3669	6.20539	26.5837	T47D.TRPS1_peak_1069	55902	34874963	34927966	+	inside	964	964	NearestLocation	ACSS2	TSS proximal region
1077	chr20	35742489	35742785	297	*	297	35742652	57.61	22.3298	4.81305	17.8388	T47D.TRPS1_peak_1070	9584	35703609	35742336	-	upstream	-153	153	NearestLocation	RBM39	TSS proximal region
1078	chr20	35762552	35762768	217	*	217	35762686	29.22	12.7505	4.73584	8.66226	T47D.TRPS1_peak_1071	51230	35772001	35950366	+	upstream	-9449	9233	NearestLocation	PHF20	TSS distal region
1079	chr20	35791714	35792070	357	*	357	35791903	51.77	29.9965	7.53835	25.2562	T47D.TRPS1_peak_1072	51230	35772001	35950366	+	inside	19713	19713	NearestLocation	PHF20	TSS distal region
1080	chr20	35954517	35954915	399	*	399	35954784	52.6	27.7122	6.66875	23.0369	T47D.TRPS1_peak_1073	51282	35953617	35955359	-	inside	842	444	NearestLocation	SCAND1	TSS proximal region
1081	chr20	36384034	36384296	263	*	263	36384199	45.92	22.3049	6.00792	17.8141	T47D.TRPS1_peak_1074	22839	36306381	36528637	+	inside	77653	77653	NearestLocation	DLGAP4	TSS distal region
1082	chr20	37178125	37178543	419	*	419	37178404	36.74	19.3873	6.28982	15.0089	T47D.TRPS1_peak_1075	6185	37179053	37241622	+	upstream	-928	510	NearestLocation	RPN2	TSS proximal region
1083	chr20	40287056	40287402	347	*	347	40287337	33.4	12.6807	4.29988	8.59752	T47D.TRPS1_peak_1076	100505663	40004461	40008529	+	downstream	282595	278527	NearestLocation	LINC01370	TSS distal region
1084	chr20	40677408	40677664	257	*	257	40677519	35.9	15.6369	5.11844	11.4142	T47D.TRPS1_peak_1077	9935	40685848	40689240	-	downstream	11832	8184	NearestLocation	MAFB	TSS distal region
1085	chr20	41078513	41078771	259	*	259	41078620	40.08	25.3521	7.74254	20.7576	T47D.TRPS1_peak_1078	7150	41028822	41124486	+	inside	49691	45715	NearestLocation	TOP1	TSS distal region
1086	chr20	41340258	41340548	291	*	291	41340439	32.56	7.9885	3.01212	4.21032	T47D.TRPS1_peak_1079	64900	41340920	41360582	+	upstream	-662	372	NearestLocation	LPIN3	TSS proximal region
1087	chr20	43457330	43457644	315	*	315	43457500	55.94	26.4577	6.00225	21.825	T47D.TRPS1_peak_1080	6431	43457864	43463604	+	upstream	-534	220	NearestLocation	SRSF6	TSS proximal region
1088	chr20	44182139	44182365	227	*	227	44182238	50.1	21.9871	5.27115	17.5039	T47D.TRPS1_peak_1081	57158	44111697	44187578	-	inside	5439	5213	NearestLocation	JPH2	TSS distal region
1089	chr20	44388566	44388828	263	*	263	44388693	38.41	12.893	3.94089	8.79947	T47D.TRPS1_peak_1082	101927219	44372867	44402869	-	inside	14303	14041	NearestLocation	HNF4A-AS1	TSS distal region
1090	chr20	44960471	44960742	272	*	272	44960559	39.24	10.8988	3.35365	6.92191	T47D.TRPS1_peak_1083	10953	44942130	44960473	-	overlapStart	2	2	NearestLocation	TOMM34	TSS proximal region
1091	chr20	45323019	45323229	211	*	211	45323094	30.89	10.6508	3.98676	6.68289	T47D.TRPS1_peak_1084	8785	45293446	45308529	-	upstream	-14490	14490	NearestLocation	MATN4	TSS distal region
1092	chr20	47359198	47359531	334	*	334	47359348	62.62	26.3851	5.30193	21.754	T47D.TRPS1_peak_1085	23613	47209214	47356889	-	upstream	-2309	2309	NearestLocation	ZMYND8	TSS proximal region
1093	chr20	47360654	47360875	222	*	222	47360811	26.72	9.18231	3.83354	5.316	T47D.TRPS1_peak_1086	23613	47209214	47356889	-	upstream	-3765	3765	NearestLocation	ZMYND8	TSS proximal region
1094	chr20	47455278	47455499	222	*	222	47455385	31.73	15.1537	5.45484	10.9512	T47D.TRPS1_peak_1087	8202	47501857	47656877	+	upstream	-46579	46358	NearestLocation	NCOA3	TSS distal region
1095	chr20	48864469	48864692	224	*	224	48864605	35.9	6.92955	2.63599	3.25509	T47D.TRPS1_peak_1088	57580	48624255	48827883	-	upstream	-36586	36586	NearestLocation	PREX1	TSS distal region
1096	chr20	48864773	48865002	230	*	230	48864891	28.39	8.76443	3.47718	4.92082	T47D.TRPS1_peak_1089	57580	48624255	48827883	-	upstream	-36890	36890	NearestLocation	PREX1	TSS distal region
1097	chr20	50116000	50116248	249	*	249	50116108	47.59	18.9083	4.80744	14.5446	T47D.TRPS1_peak_1090	7335	50081124	50115959	-	upstream	-41	41	NearestLocation	UBE2V1	TSS proximal region
1098	chr20	50151131	50151369	239	*	239	50151198	37.57	9.78053	3.21449	5.87279	T47D.TRPS1_peak_1091	387521	50123737	50153798	-	inside	2667	2429	NearestLocation	TMEM189	TSS proximal region
1099	chr20	50151131	50151369	239	*	239	50151198	37.57	9.78053	3.21449	5.87279	T47D.TRPS1_peak_1091	387522	50081124	50153798	-	inside	2667	2429	NearestLocation	TMEM189-UBE2V1	TSS proximal region
1100	chr20	50451258	50451579	322	*	322	50451485	28.39	7.02967	2.93892	3.34504	T47D.TRPS1_peak_1092	5770	50510321	50584762	+	upstream	-59063	58742	NearestLocation	PTPN1	TSS distal region
1101	chr20	50670623	50670829	207	*	207	50670737	32.56	11.409	4.01042	7.393	T47D.TRPS1_peak_1093	140876	50586110	50691379	-	inside	20756	20550	NearestLocation	FAM65C	TSS distal region
1102	chr20	50709077	50709450	374	*	374	50709276	48.43	28.6108	7.52532	23.9104	T47D.TRPS1_peak_1094	140876	50586110	50691379	-	upstream	-17698	17698	NearestLocation	FAM65C	TSS distal region
1103	chr20	50727388	50727970	583	*	583	50727647	121.07	100.343	14.5858	94.2663	T47D.TRPS1_peak_1095	84612	50731544	50753741	+	upstream	-4156	3574	NearestLocation	PARD6B	TSS proximal region
1104	chr20	50761463	50761669	207	*	207	50761546	30.89	8.10064	3.18941	4.31144	T47D.TRPS1_peak_1096	84612	50731544	50753741	+	downstream	29919	7722	NearestLocation	PARD6B	TSS distal region
1105	chr20	51889421	51889657	237	*	237	51889590	18.37	5.85335	3.22824	2.28705	T47D.TRPS1_peak_1097	101927678	51831797	51862913	-	upstream	-26508	26508	NearestLocation	LINC01429	TSS distal region
1106	chr20	53786145	53786377	233	*	233	53786212	30.89	16.5261	6.20507	12.2619	T47D.TRPS1_peak_1098	391257	53874501	53875709	-	downstream	89564	88124	NearestLocation	SUMO1P1	TSS distal region
1107	chr20	53939774	53940030	257	*	257	53939886	37.57	16.3123	5.05953	12.0539	T47D.TRPS1_peak_1099	391257	53874501	53875709	-	upstream	-64065	64065	NearestLocation	SUMO1P1	TSS distal region
1108	chr20	54123808	54124092	285	*	285	54123950	50.1	28.3849	7.08717	23.6959	T47D.TRPS1_peak_1100	1591	54153449	54173977	-	downstream	50169	29357	NearestLocation	CYP24A1	TSS distal region
1109	chr20	56392305	56392687	383	*	383	56392499	95.19	66.3894	10.6015	60.8859	T47D.TRPS1_peak_1101	1477	56392371	56404526	+	overlapStart	-66	66	NearestLocation	CSTF1	TSS proximal region
1110	chr20	56734969	56735747	779	*	779	56735462	141.11	97.3603	10.9316	91.3373	T47D.TRPS1_peak_1102	7022	56629302	56639282	+	downstream	105667	95687	NearestLocation	TFAP2C	TSS distal region
1111	chr20	56758719	56759105	387	*	387	56758934	61.79	35.891	7.79135	30.9863	T47D.TRPS1_peak_1103	7022	56629302	56639282	+	downstream	129417	119437	NearestLocation	TFAP2C	TSS distal region
1112	chr20	57013845	57014071	227	*	227	57013911	36.74	10.3504	3.43081	6.40746	T47D.TRPS1_peak_1104	655	57168753	57266651	-	downstream	252806	154682	NearestLocation	BMP7	TSS distal region
1113	chr21	8994305	8994565	261	*	261	8994441	60.12	19.7612	4.07455	15.3704	T47D.TRPS1_peak_1105	100132288	9068356	9129760	-	downstream	135455	73791	NearestLocation	TEKT4P2	TSS distal region
1114	chr21	8995228	8995466	239	*	239	8995356	43.42	16.2502	4.44187	11.995	T47D.TRPS1_peak_1106	100132288	9068356	9129760	-	downstream	134532	72890	NearestLocation	TEKT4P2	TSS distal region
1115	chr21	8998580	8999249	670	*	670	8998724	30.06	16.9306	6.21182	12.6449	T47D.TRPS1_peak_1107	100132288	9068356	9129760	-	downstream	131180	69107	NearestLocation	TEKT4P2	TSS distal region
1116	chr21	8999584	8999920	337	*	337	8999727	32.56	22.4566	8.39101	17.9608	T47D.TRPS1_peak_1108	100132288	9068356	9129760	-	downstream	130176	68436	NearestLocation	TEKT4P2	TSS distal region
1117	chr21	14306170	14306528	359	*	359	14306343	68.47	47.1078	9.92399	41.9442	T47D.TRPS1_peak_1109	150000	14273799	14338016	+	inside	32371	31488	NearestLocation	ABCC13	TSS distal region
1118	chr21	14383090	14383597	508	*	508	14383333	69.3	40.2846	7.81144	35.2702	T47D.TRPS1_peak_1110	6782	14371116	14383188	-	overlapStart	98	98	NearestLocation	HSPA13	TSS proximal region
1119	chr21	14700149	14700422	274	*	274	14700273	31.73	20.8963	7.93297	16.4637	T47D.TRPS1_peak_1111	388813	14592163	14643107	-	upstream	-57042	57042	NearestLocation	LOC388813	TSS distal region
1120	chr21	15200467	15200763	297	*	297	15200622	24.21	11.8043	5.04286	7.76877	T47D.TRPS1_peak_1112	8204	14961235	15065910	-	upstream	-134557	134557	NearestLocation	NRIP1	TSS distal region
1121	chr21	16563850	16564056	207	*	207	16563947	21.71	11.7967	5.67734	7.76346	T47D.TRPS1_peak_1113	406885	16539828	16539911	+	downstream	24022	23939	NearestLocation	MIRLET7C	TSS distal region
1122	chr21	17105862	17106101	240	*	240	17105944	17.53	7.15471	3.97403	3.43787	T47D.TRPS1_peak_1114	100505929	17438890	17449185	+	upstream	-333028	332789	NearestLocation	LINC01549	TSS distal region
1123	chr21	21025794	21026168	375	*	375	21025972	35.9	21.584	7.38079	17.1179	T47D.TRPS1_peak_1115	4685	20998315	21540196	+	inside	27479	27479	NearestLocation	NCAM2	TSS distal region
1124	chr21	21029106	21029411	306	*	306	21029265	45.09	31.7444	9.21773	26.9515	T47D.TRPS1_peak_1116	4685	20998315	21540196	+	inside	30791	30791	NearestLocation	NCAM2	TSS distal region
1125	chr21	21030408	21030634	227	*	227	21030484	22.54	12.6839	5.88608	8.5989	T47D.TRPS1_peak_1117	4685	20998315	21540196	+	inside	32093	32093	NearestLocation	NCAM2	TSS distal region
1126	chr21	21238738	21239291	554	*	554	21238983	122.74	149.91	31.933	143.162	T47D.TRPS1_peak_1118	4685	20998315	21540196	+	inside	240423	240423	NearestLocation	NCAM2	TSS distal region
1127	chr21	21268941	21269147	207	*	207	21269008	16.7	7.66459	4.42488	3.91144	T47D.TRPS1_peak_1119	4685	20998315	21540196	+	inside	270626	270626	NearestLocation	NCAM2	TSS distal region
1128	chr21	21897374	21897807	434	*	434	21897603	94.35	76.6675	13.6217	71.0076	T47D.TRPS1_peak_1120	101927821	21746985	21797415	+	downstream	150389	99959	NearestLocation	LINC01425	TSS distal region
1129	chr21	21921418	21921810	393	*	393	21921610	33.4	16.81	5.73317	12.5363	T47D.TRPS1_peak_1121	101927821	21746985	21797415	+	downstream	174433	124003	NearestLocation	LINC01425	TSS distal region
1130	chr21	26388945	26389233	289	*	289	26389085	36.74	16.8787	5.39127	12.5982	T47D.TRPS1_peak_1122	116159	26466209	26573262	-	downstream	184317	76976	NearestLocation	CYYR1	TSS distal region
1131	chr21	26389858	26390549	692	*	692	26390255	45.09	33.0458	9.75215	28.2148	T47D.TRPS1_peak_1123	116159	26466209	26573262	-	downstream	183404	75660	NearestLocation	CYYR1	TSS distal region
1132	chr21	28201449	28201690	242	*	242	28201588	29.22	19.8708	7.7997	15.4719	T47D.TRPS1_peak_1124	246705	28013363	28023209	+	downstream	188086	178240	NearestLocation	LINC00314	TSS distal region
1133	chr21	28243742	28244053	312	*	312	28243927	31.73	21.9527	8.44613	17.4704	T47D.TRPS1_peak_1125	246705	28013363	28023209	+	downstream	230379	220533	NearestLocation	LINC00314	TSS distal region
1134	chr21	28641836	28642069	234	*	234	28641985	37.57	20.7897	6.62429	16.3599	T47D.TRPS1_peak_1126	118421	28539318	28540355	+	downstream	102518	101481	NearestLocation	LINC00161	TSS distal region
1135	chr21	28832172	28832378	207	*	207	28832245	27.55	12.0029	4.75903	7.95691	T47D.TRPS1_peak_1127	29104	28872191	28885373	-	downstream	53201	39813	NearestLocation	N6AMT1	TSS distal region
1136	chr21	29378746	29379124	379	*	379	29378943	95.19	72.8208	12.2829	67.2205	T47D.TRPS1_peak_1128	100874322	29372501	29373774	+	downstream	6245	4972	NearestLocation	BACH1-IT2	TSS distal region
1137	chr21	29433385	29433868	484	*	484	29433567	22.54	12.0991	5.59447	8.04974	T47D.TRPS1_peak_1129	100874322	29372501	29373774	+	downstream	60884	59611	NearestLocation	BACH1-IT2	TSS distal region
1138	chr21	34201910	34202167	258	*	258	34202023	34.23	14.8713	4.88682	10.6843	T47D.TRPS1_peak_1130	114036	34180677	34189919	+	downstream	21233	11991	NearestLocation	LINC00310	TSS distal region
1139	chr21	34728205	34728627	423	*	423	34728429	32.56	14.6264	5.09395	10.4473	T47D.TRPS1_peak_1131	54064	34723807	34737182	-	inside	8977	4398	NearestLocation	LINC00160	TSS distal region
1140	chr21	34736994	34737499	506	*	506	34737249	43.42	25.7904	7.40312	21.181	T47D.TRPS1_peak_1132	54064	34723807	34737182	-	overlapStart	188	188	NearestLocation	LINC00160	TSS proximal region
1141	chr21	34888520	34888961	442	*	442	34888831	54.27	36.044	8.95115	31.1368	T47D.TRPS1_peak_1133	100506385	34745825	34784871	+	downstream	142695	103649	NearestLocation	LINC01426	TSS distal region
1142	chr21	35963940	35964234	295	*	295	35964076	40.08	22.4447	6.65244	17.9506	T47D.TRPS1_peak_1134	101928269	34886843	36004667	-	inside	40727	40433	NearestLocation	LOC101928269	TSS distal region
1143	chr21	36188100	36188484	385	*	385	36188365	55.11	27.6877	6.23426	23.0157	T47D.TRPS1_peak_1135	9980	36164541	36294274	+	inside	23559	23559	NearestLocation	DOPEY2	TSS distal region
1144	chr21	37565179	37565406	228	*	228	37565231	31.73	13.0386	4.67558	8.93906	T47D.TRPS1_peak_1136	1859	37367557	37515376	+	downstream	197622	49803	NearestLocation	DYRK1A	TSS distal region
1145	chr21	38139924	38140502	579	*	579	38140312	29.22	18.7326	7.25304	14.3797	T47D.TRPS1_peak_1137	84677	38121451	38156511	+	inside	18473	16009	NearestLocation	DSCR8	TSS distal region
1146	chr21	39321916	39322169	254	*	254	39322118	22.54	7.82927	3.68918	4.06261	T47D.TRPS1_peak_1138	100874093	39315707	39323218	+	inside	6209	1049	NearestLocation	BRWD1-AS1	TSS distal region
1147	chr21	39349381	39349732	352	*	352	39349538	35.07	20.4295	6.74564	16.0077	T47D.TRPS1_peak_1139	3150	39342315	39349121	-	upstream	-260	260	NearestLocation	HMGN1	TSS proximal region
1148	chr21	40318652	40318939	288	*	288	40318776	39.24	25.522	8.04877	20.9202	T47D.TRPS1_peak_1140	100506492	40383083	40385358	+	upstream	-64431	64144	NearestLocation	DSCAM-AS1	TSS distal region
1149	chr21	40320703	40321508	806	*	806	40321310	58.45	50.1261	13.4635	44.9063	T47D.TRPS1_peak_1141	100506492	40383083	40385358	+	upstream	-62380	61575	NearestLocation	DSCAM-AS1	TSS distal region
1150	chr21	40324462	40324763	302	*	302	40324608	23.38	12.5753	5.60006	8.50147	T47D.TRPS1_peak_1142	100506492	40383083	40385358	+	upstream	-58621	58320	NearestLocation	DSCAM-AS1	TSS distal region
1151	chr21	40334130	40334440	311	*	311	40334296	65.13	39.9516	8.26601	34.9437	T47D.TRPS1_peak_1143	100506492	40383083	40385358	+	upstream	-48953	48643	NearestLocation	DSCAM-AS1	TSS distal region
1152	chr21	40348156	40348393	238	*	238	40348209	42.58	18.4296	5.15662	14.0904	T47D.TRPS1_peak_1144	100506492	40383083	40385358	+	upstream	-34927	34690	NearestLocation	DSCAM-AS1	TSS distal region
1153	chr21	40348463	40348732	270	*	270	40348565	35.07	14.0966	4.50862	9.94443	T47D.TRPS1_peak_1145	100506492	40383083	40385358	+	upstream	-34620	34351	NearestLocation	DSCAM-AS1	TSS distal region
1154	chr21	40380514	40380789	276	*	276	40380658	28.39	9.3646	3.67364	5.48235	T47D.TRPS1_peak_1146	100506492	40383083	40385358	+	upstream	-2569	2294	NearestLocation	DSCAM-AS1	TSS proximal region
1155	chr21	41024325	41024574	250	*	250	41024432	41.75	19.4651	5.60713	15.0833	T47D.TRPS1_peak_1147	284835	41141500	41148064	-	downstream	123739	116926	NearestLocation	LINC00323	TSS distal region
1156	chr21	42955627	42956039	413	*	413	42955903	35.07	24.245	8.36478	19.6883	T47D.TRPS1_peak_1148	100847013	42950928	42951014	-	upstream	-4613	4613	NearestLocation	MIR5692B	TSS proximal region
1157	chr21	46048234	46048523	290	*	290	46048429	30.06	8.10064	3.10591	4.31144	T47D.TRPS1_peak_1149	1292	46098119	46132849	+	upstream	-49885	49596	NearestLocation	COL6A2	TSS distal region
1158	chr22	17628881	17629131	251	*	251	17628997	26.72	11.2515	4.61987	7.25101	T47D.TRPS1_peak_1150	23786	17628916	17730855	+	overlapStart	-35	35	NearestLocation	BCL2L13	TSS proximal region
1159	chr22	20885660	20886136	477	*	477	20885931	79.32	46.3729	8.03226	41.2254	T47D.TRPS1_peak_1151	9342	20859004	20891213	+	inside	26656	5077	NearestLocation	SNAP29	TSS distal region
1160	chr22	26461206	26461458	253	*	253	26461362	38.41	21.1635	6.56814	16.7123	T47D.TRPS1_peak_1152	89781	26450883	26483863	-	inside	22657	10323	NearestLocation	HPS4	TSS distal region
1161	chr22	28808672	28809041	370	*	370	28808851	32.56	22.4566	8.39101	17.9608	T47D.TRPS1_peak_1153	7494	28794560	28800572	-	upstream	-8100	8100	NearestLocation	XBP1	TSS distal region
1162	chr22	28813736	28813943	208	*	208	28813788	20.04	11.265	5.42947	7.25479	T47D.TRPS1_peak_1154	7494	28794560	28800572	-	upstream	-13164	13164	NearestLocation	XBP1	TSS distal region
1163	chr22	28818667	28818984	318	*	318	28818836	58.45	44.3441	11.1181	39.2372	T47D.TRPS1_peak_1155	7494	28794560	28800572	-	upstream	-18095	18095	NearestLocation	XBP1	TSS distal region
1164	chr22	28819396	28819767	372	*	372	28819574	46.76	28.6849	7.95977	23.9818	T47D.TRPS1_peak_1156	7494	28794560	28800572	-	upstream	-18824	18824	NearestLocation	XBP1	TSS distal region
1165	chr22	28823065	28823504	440	*	440	28823313	40.91	31.9379	10.8164	27.1336	T47D.TRPS1_peak_1157	7494	28794560	28800572	-	upstream	-22493	22493	NearestLocation	XBP1	TSS distal region
1166	chr22	29799150	29799416	267	*	267	29799312	26.72	6.98403	3.07991	3.30494	T47D.TRPS1_peak_1158	29796	29767369	29770413	+	downstream	31781	28737	NearestLocation	UQCR10	TSS distal region
1167	chr22	29821469	29821698	230	*	230	29821641	21.71	9.18939	4.41816	5.32234	T47D.TRPS1_peak_1159	84164	29788608	29838304	-	inside	16835	16606	NearestLocation	ASCC2	TSS distal region
1168	chr22	29838247	29838616	370	*	370	29838410	71.81	42.1885	8.08976	37.1309	T47D.TRPS1_peak_1160	84164	29788608	29838304	-	overlapStart	57	57	NearestLocation	ASCC2	TSS proximal region
1169	chr22	35540551	35540774	224	*	224	35540659	33.4	14.5376	4.91414	10.3598	T47D.TRPS1_peak_1161	23551	35541305	35553998	+	upstream	-754	531	NearestLocation	RASD2	TSS proximal region
1170	chr22	39319762	39320153	392	*	392	39319937	21.71	10.9801	5.26655	6.99429	T47D.TRPS1_peak_1162	6122	39312882	39320386	-	inside	624	233	NearestLocation	RPL3	TSS proximal region
1171	chr22	40487724	40488007	284	*	284	40487849	26.72	16.8554	7.15328	12.5767	T47D.TRPS1_peak_1163	101927257	40521800	40526707	+	upstream	-34076	33793	NearestLocation	LOC101927257	TSS distal region
1172	chr22	41288345	41288619	275	*	275	41288464	27.55	10.202	4.07917	6.26791	T47D.TRPS1_peak_1164	5905	41244777	41286251	-	upstream	-2094	2094	NearestLocation	RANGAP1	TSS proximal region
1173	chr22	41446817	41447067	251	*	251	41446925	32.56	15.0805	5.25917	10.8832	T47D.TRPS1_peak_1165	10766	41433488	41447023	-	overlapStart	206	44	NearestLocation	TOB2	TSS proximal region
1174	chr22	41589960	41590298	339	*	339	41590139	50.1	36.4856	9.94134	31.5662	T47D.TRPS1_peak_1166	5372	41576886	41589867	-	upstream	-93	93	NearestLocation	PMM1	TSS proximal region
1175	chr22	43449232	43449567	336	*	336	43449395	63.46	41.8655	9.2083	36.8167	T47D.TRPS1_peak_1167	758	43412014	43506920	+	inside	37218	37218	NearestLocation	MPPED1	TSS distal region
1176	chr22	49979617	49979904	288	*	288	49979792	36.74	27.3835	9.73898	22.722	T47D.TRPS1_peak_1168	102465493	49962866	49962939	+	downstream	16751	16678	NearestLocation	MIR6821	TSS distal region
1177	chr22	50168080	50168502	423	*	423	50168196	20.87	10.1545	5.07291	6.2247	T47D.TRPS1_peak_1169	56666	50170731	50180295	+	upstream	-2651	2229	NearestLocation	PANX2	TSS proximal region
1178	chr3	3636860	3637243	384	*	384	3636970	45.92	27.7107	7.8206	23.0354	T47D.TRPS1_peak_1170	57633	3799437	3847703	+	upstream	-162577	162194	NearestLocation	LRRN1	TSS distal region
1179	chr3	4687231	4687615	385	*	385	4687413	119.4	103.143	15.7924	97.0241	T47D.TRPS1_peak_1171	100126791	4749194	4751590	-	downstream	64359	61579	NearestLocation	EGOT	TSS distal region
1180	chr3	4688309	4688817	509	*	509	4688500	72.64	53.4881	11.1766	48.2159	T47D.TRPS1_peak_1172	100126791	4749194	4751590	-	downstream	63281	60377	NearestLocation	EGOT	TSS distal region
1181	chr3	4744466	4744732	267	*	267	4744558	31.73	14.9383	5.37229	10.7444	T47D.TRPS1_peak_1173	100126791	4749194	4751590	-	downstream	7124	4462	NearestLocation	EGOT	TSS distal region
1182	chr3	8294273	8294479	207	*	207	8294344	28.39	9.3646	3.67364	5.48235	T47D.TRPS1_peak_1174	100288428	8194250	8501658	-	inside	207385	100023	NearestLocation	LMCD1-AS1	TSS distal region
1183	chr3	8484821	8485090	270	*	270	8484938	28.39	12.409	4.75938	8.34126	T47D.TRPS1_peak_1175	100288428	8194250	8501658	-	inside	16837	16568	NearestLocation	LMCD1-AS1	TSS distal region
1184	chr3	9194487	9194791	305	*	305	9194688	36.74	16.8787	5.39127	12.5982	T47D.TRPS1_peak_1176	100288831	9216895	9219508	+	upstream	-22408	22104	NearestLocation	SRGAP3-AS3	TSS distal region
1185	chr3	9353318	9353525	208	*	208	9353452	23.38	8.80669	3.94806	4.96156	T47D.TRPS1_peak_1177	25917	9363033	9386791	+	upstream	-9715	9508	NearestLocation	THUMPD3	TSS distal region
1186	chr3	9649163	9649531	369	*	369	9649351	68.47	28.8999	5.34369	24.1928	T47D.TRPS1_peak_1178	64419	9649433	9702394	+	overlapStart	-270	98	NearestLocation	MTMR14	TSS proximal region
1187	chr3	14651325	14651778	454	*	454	14651585	146.12	113.55	13.3746	107.264	T47D.TRPS1_peak_1179	51244	14651746	14672659	+	overlapStart	-421	32	NearestLocation	CCDC174	TSS proximal region
1188	chr3	17973545	17973818	274	*	274	17973689	21.71	11.7967	5.67734	7.76346	T47D.TRPS1_peak_1180	339862	17962572	18268918	+	inside	10973	10973	NearestLocation	LOC339862	TSS distal region
1189	chr3	18758161	18758367	207	*	207	18758232	24.21	9.79599	4.20238	5.88551	T47D.TRPS1_peak_1181	6304	18347641	18438773	-	upstream	-319388	319388	NearestLocation	SATB1	TSS distal region
1190	chr3	18768124	18768330	207	*	207	18768175	35.9	12.4287	4.10044	8.35811	T47D.TRPS1_peak_1182	6304	18347641	18438773	-	upstream	-329351	329351	NearestLocation	SATB1	TSS distal region
1191	chr3	18773084	18773296	213	*	213	18773204	24.21	9.79599	4.20238	5.88551	T47D.TRPS1_peak_1183	6304	18347641	18438773	-	upstream	-334311	334311	NearestLocation	SATB1	TSS distal region
1192	chr3	18840612	18840877	266	*	266	18840756	39.24	17.0669	5.03048	12.777	T47D.TRPS1_peak_1184	131096	19148525	19535643	+	upstream	-307913	307648	NearestLocation	KCNH8	TSS distal region
1193	chr3	18841505	18841772	268	*	268	18841631	28.39	16.9753	6.68726	12.6888	T47D.TRPS1_peak_1185	131096	19148525	19535643	+	upstream	-307020	306753	NearestLocation	KCNH8	TSS distal region
1194	chr3	18843109	18843689	581	*	581	18843248	25.88	12.2898	5.23039	8.22919	T47D.TRPS1_peak_1186	131096	19148525	19535643	+	upstream	-305416	304836	NearestLocation	KCNH8	TSS distal region
1195	chr3	18843864	18844449	586	*	586	18844215	56.78	43.9965	11.5557	38.8975	T47D.TRPS1_peak_1187	131096	19148525	19535643	+	upstream	-304661	304076	NearestLocation	KCNH8	TSS distal region
1196	chr3	23320912	23321388	477	*	477	23321103	37.57	13.7765	4.28599	9.64183	T47D.TRPS1_peak_1188	7325	23203162	23590805	+	inside	117750	117750	NearestLocation	UBE2E2	TSS distal region
1197	chr3	24773785	24774110	326	*	326	24773921	35.9	21.584	7.38079	17.1179	T47D.TRPS1_peak_1189	100616448	24521362	24521435	-	upstream	-252350	252350	NearestLocation	MIR4792	TSS distal region
1198	chr3	27317238	27317453	216	*	216	27317334	25.88	13.4713	5.76432	9.35042	T47D.TRPS1_peak_1190	152110	27110903	27369421	-	inside	52183	51968	NearestLocation	NEK10	TSS distal region
1199	chr3	33482274	33482525	252	*	252	33482374	30.89	20.3845	7.97352	15.9642	T47D.TRPS1_peak_1191	7342	33388336	33440405	-	upstream	-41869	41869	NearestLocation	UBP1	TSS distal region
1200	chr3	33659085	33659526	442	*	442	33659388	26.72	10.547	4.34334	6.58578	T47D.TRPS1_peak_1192	23122	33496246	33718213	-	inside	59128	58687	NearestLocation	CLASP2	TSS distal region
1201	chr3	34367627	34367918	292	*	292	34367744	35.07	22.9748	7.80291	18.4655	T47D.TRPS1_peak_1193	10015	33798571	33869707	+	downstream	569056	497920	NearestLocation	PDCD6IP	TSS distal region
1202	chr3	39101125	39101400	276	*	276	39101284	43.42	12.0187	3.41682	7.97126	T47D.TRPS1_peak_1194	199223	39107661	39138903	+	upstream	-6536	6261	NearestLocation	TTC21A	TSS distal region
1203	chr3	39716889	39717191	303	*	303	39717052	28.39	15.1622	5.87783	10.9577	T47D.TRPS1_peak_1195	25924	39808914	40260320	+	upstream	-92025	91723	NearestLocation	MYRIP	TSS distal region
1204	chr3	40468040	40468426	387	*	387	40468229	55.94	50.394	14.6949	45.1678	T47D.TRPS1_peak_1196	285267	40477113	40490237	+	upstream	-9073	8687	NearestLocation	ZNF619	TSS distal region
1205	chr3	43295138	43295378	241	*	241	43295215	23.38	13.2744	5.93893	9.16364	T47D.TRPS1_peak_1197	54861	43286512	43351142	+	inside	8626	8626	NearestLocation	SNRK	TSS distal region
1206	chr3	48465510	48465735	226	*	226	48465634	33.4	17.6572	6.05808	13.3488	T47D.TRPS1_peak_1198	11277	48459787	48467645	+	inside	5723	1910	NearestLocation	TREX1	TSS distal region
1207	chr3	51669223	51669442	220	*	220	51669332	35.9	19.1815	6.40582	14.8125	T47D.TRPS1_peak_1199	51368	51671175	51704323	+	upstream	-1952	1733	NearestLocation	TEX264	TSS proximal region
1208	chr3	52934793	52935003	211	*	211	52934867	24.21	14.5125	6.30357	10.3373	T47D.TRPS1_peak_1200	100526772	52833115	52897581	-	upstream	-37212	37212	NearestLocation	TMEM110-MUSTN1	TSS distal region
1209	chr3	52934793	52935003	211	*	211	52934867	24.21	14.5125	6.30357	10.3373	T47D.TRPS1_peak_1200	375346	52836756	52897581	-	upstream	-37212	37212	NearestLocation	TMEM110	TSS distal region
1210	chr3	53566834	53567106	273	*	273	53566949	36.74	13.0969	4.19321	8.99116	T47D.TRPS1_peak_1201	776	53495049	53812465	+	inside	71785	71785	NearestLocation	CACNA1D	TSS distal region
1211	chr3	53664879	53665117	239	*	239	53665047	27.55	17.8456	7.36875	13.5214	T47D.TRPS1_peak_1202	776	53495049	53812465	+	inside	169830	147348	NearestLocation	CACNA1D	TSS distal region
1212	chr3	53891765	53892018	254	*	254	53891900	31.73	17.8356	6.54581	13.5168	T47D.TRPS1_peak_1203	58515	53885199	53891962	-	overlapStart	197	56	NearestLocation	SELK	TSS proximal region
1213	chr3	54322449	54322712	264	*	264	54322516	26.72	9.529	3.95989	5.63617	T47D.TRPS1_peak_1204	55799	54122666	55074557	+	inside	199783	199783	NearestLocation	CACNA2D3	TSS distal region
1214	chr3	54353488	54354224	737	*	737	54353742	29.22	11.5922	4.31773	7.56749	T47D.TRPS1_peak_1205	55799	54122666	55074557	+	inside	230822	230822	NearestLocation	CACNA2D3	TSS distal region
1215	chr3	58467350	58467581	232	*	232	58467418	31.73	17.8356	6.54581	13.5168	T47D.TRPS1_peak_1206	200845	58492096	58502360	+	upstream	-24746	24515	NearestLocation	KCTD6	TSS distal region
1216	chr3	58471054	58471470	417	*	417	58471197	24.21	11.8043	5.04286	7.76877	T47D.TRPS1_peak_1207	200845	58492096	58502360	+	upstream	-21042	20626	NearestLocation	KCTD6	TSS distal region
1217	chr3	58522145	58522382	238	*	238	58522220	26.72	13.1069	5.39284	9.00031	T47D.TRPS1_peak_1208	8309	58505136	58537202	-	inside	15057	14820	NearestLocation	ACOX2	TSS distal region
1218	chr3	65953130	65953804	675	*	675	65953430	43.42	35.4643	11.4628	30.5694	T47D.TRPS1_peak_1209	100873983	65893816	65925297	+	downstream	59314	27833	NearestLocation	MAGI1-AS1	TSS distal region
1219	chr3	66712166	66712561	396	*	396	66712400	43.42	34.7042	11.1047	29.8324	T47D.TRPS1_peak_1210	26018	66378797	66500421	-	upstream	-211745	211745	NearestLocation	LRIG1	TSS distal region
1220	chr3	77563075	77563322	248	*	248	77563212	30.06	20.9049	8.01518	16.4639	T47D.TRPS1_peak_1211	6092	77040143	77649963	+	inside	522932	86641	NearestLocation	ROBO2	TSS distal region
1221	chr3	77693178	77693432	255	*	255	77693280	27.55	17.8456	7.36875	13.5214	T47D.TRPS1_peak_1212	6092	77040143	77649963	+	downstream	653035	43215	NearestLocation	ROBO2	TSS distal region
1222	chr3	78613538	78613795	258	*	258	78613673	22.54	13.0572	6.0759	8.95346	T47D.TRPS1_peak_1213	101927374	79411727	79435227	+	upstream	-798189	797932	NearestLocation	LOC101927374	TSS distal region
1223	chr3	94110161	94110480	320	*	320	94110318	44.25	36.6595	11.6783	31.7336	T47D.TRPS1_peak_1214	200895	94057922	94063223	-	upstream	-46938	46938	NearestLocation	DHFRL1	TSS distal region
1224	chr3	94961654	94962060	407	*	407	94961989	19.2	10.3984	5.214	6.44888	T47D.TRPS1_peak_1215	255025	94938263	95176239	+	inside	23391	23391	NearestLocation	LINC00879	TSS distal region
1225	chr3	97927674	97927986	313	*	313	97927832	45.92	31.7444	9.38473	26.9515	T47D.TRPS1_peak_1216	84864	97941817	97972451	-	downstream	44777	13831	NearestLocation	MINA	TSS distal region
1226	chr3	98593623	98593933	311	*	311	98593773	41.75	18.6168	5.34359	14.267	T47D.TRPS1_peak_1217	1371	98579446	98593611	-	upstream	-12	12	NearestLocation	CPOX	TSS proximal region
1227	chr3	103406411	103406827	417	*	417	103406507	22.54	13.0572	6.0759	8.95346	T47D.TRPS1_peak_1218	100616336	103524033	103524116	-	downstream	117705	117206	NearestLocation	MIR548AB	TSS distal region
1228	chr3	104612185	104612472	288	*	288	104612321	32.56	21.1697	7.78386	16.7182	T47D.TRPS1_peak_1219	214	105366713	105576913	+	upstream	-754528	754241	NearestLocation	ALCAM	TSS distal region
1229	chr3	111978585	111978862	278	*	278	111978783	28.39	10.8898	4.19845	6.91436	T47D.TRPS1_peak_1220	55347	111978876	111993368	+	upstream	-291	14	NearestLocation	ABHD10	TSS proximal region
1230	chr3	113535992	113536283	292	*	292	113536127	38.41	22.6949	7.14887	18.1925	T47D.TRPS1_peak_1221	54847	113532371	113629575	+	inside	3621	3621	NearestLocation	SIDT1	TSS proximal region
1231	chr3	113536881	113537208	328	*	328	113537035	36.74	21.2262	7.00373	16.7726	T47D.TRPS1_peak_1222	54847	113532371	113629575	+	inside	4510	4510	NearestLocation	SIDT1	TSS proximal region
1232	chr3	115147314	115148079	766	*	766	115147639	110.22	104.812	18.5361	98.67	T47D.TRPS1_peak_1223	26137	114338101	115147280	-	upstream	-34	34	NearestLocation	ZBTB20	TSS proximal region
1233	chr3	120661643	120662293	651	*	651	120662156	37.57	17.6823	5.51055	13.3707	T47D.TRPS1_peak_1224	3081	120628168	120682571	-	inside	20928	20278	NearestLocation	HGD	TSS distal region
1234	chr3	124837784	124838021	238	*	238	124837917	27.55	10.202	4.07917	6.26791	T47D.TRPS1_peak_1225	3693	124762948	124887297	-	inside	49513	49276	NearestLocation	ITGB5	TSS distal region
1235	chr3	125063093	125063345	253	*	253	125063238	34.23	11.6647	3.88339	7.63672	T47D.TRPS1_peak_1226	57493	124965710	125055958	-	upstream	-7135	7135	NearestLocation	HEG1	TSS distal region
1236	chr3	125164289	125164511	223	*	223	125164400	35.07	14.0279	4.4873	9.88006	T47D.TRPS1_peak_1227	100847039	125151465	125151552	-	upstream	-12737	12737	NearestLocation	MIR5092	TSS distal region
1237	chr3	128478317	128478796	480	*	480	128478614	35.9	15.6369	5.11844	11.4142	T47D.TRPS1_peak_1228	165721	128462432	128467248	-	upstream	-11069	11069	NearestLocation	DNAJB8	TSS distal region
1238	chr3	133423551	133423794	244	*	244	133423680	39.24	17.0669	5.03048	12.777	T47D.TRPS1_peak_1229	8419	133399995	133475212	+	inside	23556	23556	NearestLocation	BFSP2	TSS distal region
1239	chr3	133452987	133453271	285	*	285	133453145	39.24	18.8139	5.58167	14.4574	T47D.TRPS1_peak_1230	8419	133399995	133475212	+	inside	52992	21941	NearestLocation	BFSP2	TSS distal region
1240	chr3	133456060	133456345	286	*	286	133456172	35.07	13.6616	4.37465	9.53184	T47D.TRPS1_peak_1231	8419	133399995	133475212	+	inside	56065	18867	NearestLocation	BFSP2	TSS distal region
1241	chr3	133457028	133457334	307	*	307	133457164	55.11	33.833	8.01548	28.9814	T47D.TRPS1_peak_1232	8419	133399995	133475212	+	inside	57033	17878	NearestLocation	BFSP2	TSS distal region
1242	chr3	133663823	133664099	277	*	277	133663944	45.92	19.5921	5.21374	15.2059	T47D.TRPS1_peak_1233	11073	133600605	133661893	-	upstream	-1930	1930	NearestLocation	TOPBP1	TSS proximal region
1243	chr3	134473911	134474149	239	*	239	134474015	33.4	16.81	5.73317	12.5363	T47D.TRPS1_peak_1234	80254	134485733	134575013	+	upstream	-11822	11584	NearestLocation	CEP63	TSS distal region
1244	chr3	139916431	139916950	520	*	520	139916851	37.57	13.3264	4.15667	9.21286	T47D.TRPS1_peak_1235	64084	139935185	140568077	+	upstream	-18754	18235	NearestLocation	CLSTN2	TSS distal region
1245	chr3	141366343	141366612	270	*	270	141366457	40.91	15.8809	4.65709	11.6436	T47D.TRPS1_peak_1236	253461	141324213	141449790	+	inside	42130	42130	NearestLocation	ZBTB38	TSS distal region
1246	chr3	141737891	141738166	276	*	276	141738000	27.55	10.1971	4.07742	6.26589	T47D.TRPS1_peak_1237	9616	141738209	141746803	+	upstream	-318	43	NearestLocation	RNF7	TSS proximal region
1247	chr3	143001257	143001471	215	*	215	143001356	40.91	14.2051	4.19138	10.0481	T47D.TRPS1_peak_1238	100289361	143000845	143001467	-	overlapStart	210	4	NearestLocation	LOC100289361	TSS proximal region
1248	chr3	150737293	150737543	251	*	251	150737396	50.93	24.8741	6.14452	20.2957	T47D.TRPS1_peak_1239	6478	150741123	150763476	-	downstream	26183	3580	NearestLocation	SIAH2	TSS distal region
1249	chr3	150787731	150788154	424	*	424	150787948	135.27	133.545	20.746	126.956	T47D.TRPS1_peak_1240	6478	150741123	150763476	-	upstream	-24255	24255	NearestLocation	SIAH2	TSS distal region
1250	chr3	152471982	152472247	266	*	266	152472144	24.21	9.79599	4.20238	5.88551	T47D.TRPS1_peak_1241	645843	152339698	152340990	-	upstream	-130992	130992	NearestLocation	TMEM14EP	TSS distal region
1251	chr3	153161127	153161451	325	*	325	153161285	35.9	15.2112	4.97559	11.0045	T47D.TRPS1_peak_1242	5912	153162212	153170624	+	upstream	-1085	761	NearestLocation	RAP2B	TSS proximal region
1252	chr3	155806221	155806541	321	*	321	155806372	51.77	18.431	4.39737	14.0913	T47D.TRPS1_peak_1243	285315	155762612	155806266	-	overlapStart	45	45	NearestLocation	C3orf33	TSS proximal region
1253	chr3	156555154	156555428	275	*	275	156555281	39.24	18.3317	5.42589	13.9964	T47D.TRPS1_peak_1244	6747	156540140	156555184	-	overlapStart	30	30	NearestLocation	SSR3	TSS proximal region
1254	chr3	157514796	157515105	310	*	310	157514904	19.2	10.0802	5.05111	6.15266	T47D.TRPS1_peak_1245	79674	157259743	157503626	-	upstream	-11170	11170	NearestLocation	VEPH1	TSS distal region
1255	chr3	159045345	159045563	219	*	219	159045510	25.88	11.3856	4.84052	7.3698	T47D.TRPS1_peak_1246	100505385	159069252	159897366	+	upstream	-23907	23689	NearestLocation	IQCJ-SCHIP1	TSS distal region
1256	chr3	159045345	159045563	219	*	219	159045510	25.88	11.3856	4.84052	7.3698	T47D.TRPS1_peak_1246	654502	159069252	159266307	+	upstream	-23907	23689	NearestLocation	IQCJ	TSS distal region
1257	chr3	160784875	160785117	243	*	243	160784965	19.2	7.99138	4.04088	4.21032	T47D.TRPS1_peak_1247	151742	160756208	161071029	+	inside	28667	28667	NearestLocation	PPM1L	TSS distal region
1258	chr3	165852843	165853138	296	*	296	165852969	40.91	25.9805	8.15443	21.3673	T47D.TRPS1_peak_1248	590	165772904	165837465	-	upstream	-15378	15378	NearestLocation	BCHE	TSS distal region
1259	chr3	167814532	167814792	261	*	261	167814689	33.4	14.5376	4.91414	10.3598	T47D.TRPS1_peak_1249	5274	167735644	167825569	+	inside	78888	10777	NearestLocation	SERPINI1	TSS distal region
1260	chr3	169147274	169147569	296	*	296	169147474	41.75	14.8768	4.27487	10.6891	T47D.TRPS1_peak_1250	100507661	168901945	168921993	+	downstream	245329	225281	NearestLocation	LOC100507661	TSS distal region
1261	chr3	169242426	169242692	267	*	267	169242515	34.23	17.2078	5.70591	12.9134	T47D.TRPS1_peak_1251	100507661	168901945	168921993	+	downstream	340481	320433	NearestLocation	LOC100507661	TSS distal region
1262	chr3	169769479	169769886	408	*	408	169769562	38.41	9.28	3.03145	5.40205	T47D.TRPS1_peak_1252	84517	169766923	169769895	-	inside	416	9	NearestLocation	ACTRT3	TSS proximal region
1263	chr3	170037658	170038062	405	*	405	170037831	40.08	15.4942	4.45642	11.2758	T47D.TRPS1_peak_1253	26996	170037947	170085395	+	overlapStart	-289	115	NearestLocation	GPR160	TSS proximal region
1264	chr3	170358256	170358503	248	*	248	170358395	55.11	14.2279	3.30049	10.0705	T47D.TRPS1_peak_1254	6498	170357685	170396849	+	inside	571	571	NearestLocation	SKIL	TSS proximal region
1265	chr3	170759842	170760470	629	*	629	170760099	40.91	20.1517	5.98512	15.7468	T47D.TRPS1_peak_1255	200916	170864876	170870256	-	downstream	110414	104406	NearestLocation	RPL22L1	TSS distal region
1266	chr3	170806616	170806937	322	*	322	170806813	37.57	16.7047	5.18626	12.4352	T47D.TRPS1_peak_1256	200916	170864876	170870256	-	downstream	63640	57939	NearestLocation	RPL22L1	TSS distal region
1267	chr3	172140759	172141054	296	*	296	172140833	35.9	10.0942	3.43964	6.16635	T47D.TRPS1_peak_1257	64778	172039628	172400702	+	inside	101131	101131	NearestLocation	FNDC3B	TSS distal region
1268	chr3	172156629	172156866	238	*	238	172156723	36.74	13.8641	4.42177	9.7267	T47D.TRPS1_peak_1258	64778	172039628	172400702	+	inside	117001	117001	NearestLocation	FNDC3B	TSS distal region
1269	chr3	172666736	172667054	319	*	319	172666898	53.44	16.7398	3.88846	12.4696	T47D.TRPS1_peak_1259	57552	172630645	172711218	-	inside	44482	36091	NearestLocation	NCEH1	TSS distal region
1270	chr3	172696383	172696626	244	*	244	172696468	32.56	13.8166	4.80702	9.67971	T47D.TRPS1_peak_1260	57552	172630645	172711218	-	inside	14835	14592	NearestLocation	NCEH1	TSS distal region
1271	chr3	174125385	174125593	209	*	209	174125476	40.91	15.8809	4.65709	11.6436	T47D.TRPS1_peak_1261	22871	173398448	174283349	+	inside	726937	157756	NearestLocation	NLGN1	TSS distal region
1272	chr3	174355505	174355824	320	*	320	174355629	39.24	24.9835	7.82954	20.403	T47D.TRPS1_peak_1262	254827	174859321	175805640	+	upstream	-503816	503497	NearestLocation	NAALADL2	TSS distal region
1273	chr3	174438569	174438895	327	*	327	174438710	49.26	25.9508	6.5045	21.3393	T47D.TRPS1_peak_1263	254827	174859321	175805640	+	upstream	-420752	420426	NearestLocation	NAALADL2	TSS distal region
1274	chr3	174480697	174481382	686	*	686	174481016	87.67	65.9775	11.9553	60.4852	T47D.TRPS1_peak_1264	254827	174859321	175805640	+	upstream	-378624	377939	NearestLocation	NAALADL2	TSS distal region
1275	chr3	174859840	174860092	253	*	253	174859986	34.23	16.8489	5.57508	12.5742	T47D.TRPS1_peak_1265	254827	174859321	175805640	+	inside	519	519	NearestLocation	NAALADL2	TSS proximal region
1276	chr3	174949669	174950028	360	*	360	174949843	35.07	12.4287	4.00766	8.35811	T47D.TRPS1_peak_1266	254827	174859321	175805640	+	inside	90348	90348	NearestLocation	NAALADL2	TSS distal region
1277	chr3	174955424	174956371	948	*	948	174955667	81.83	62.9432	12.3001	57.5011	T47D.TRPS1_peak_1267	254827	174859321	175805640	+	inside	96103	96103	NearestLocation	NAALADL2	TSS distal region
1278	chr3	175127070	175127498	429	*	429	175127264	101.03	73.307	11.3369	67.6982	T47D.TRPS1_peak_1268	100862679	175079312	175115242	-	upstream	-11828	11828	NearestLocation	NAALADL2-AS3	TSS distal region
1279	chr3	175735961	175736204	244	*	244	175736087	43.42	23.3044	6.53601	18.78	T47D.TRPS1_peak_1269	100616395	175369540	175369621	+	downstream	366421	366340	NearestLocation	MIR4789	TSS distal region
1280	chr3	176855341	176856522	1182	*	1182	176856019	140.28	112.61	14.1276	106.343	T47D.TRPS1_peak_1270	100505547	176604148	176635532	-	upstream	-219809	219809	NearestLocation	LINC01208	TSS distal region
1281	chr3	176872896	176873138	243	*	243	176872981	57.61	10.6137	2.66424	6.64996	T47D.TRPS1_peak_1271	100505547	176604148	176635532	-	upstream	-237364	237364	NearestLocation	LINC01208	TSS distal region
1282	chr3	176953769	176954104	336	*	336	176953952	44.25	12.596	3.48105	8.52148	T47D.TRPS1_peak_1272	79718	177020754	177197260	-	downstream	243491	66650	NearestLocation	TBL1XR1	TSS distal region
1283	chr3	177050785	177051105	321	*	321	177050950	50.1	34.2771	9.09857	29.4159	T47D.TRPS1_peak_1273	79718	177020754	177197260	-	inside	146475	30031	NearestLocation	TBL1XR1	TSS distal region
1284	chr3	177154857	177155068	212	*	212	177154926	24.21	11.3082	4.82773	7.29624	T47D.TRPS1_peak_1274	79718	177020754	177197260	-	inside	42403	42192	NearestLocation	TBL1XR1	TSS distal region
1285	chr3	177285999	177286231	233	*	233	177286182	28.39	8.09834	3.26546	4.31144	T47D.TRPS1_peak_1275	100820709	177294442	177323435	+	upstream	-8443	8211	NearestLocation	LINC00501	TSS distal region
1286	chr3	177345727	177345935	209	*	209	177345815	35.9	11.0066	3.69039	7.01583	T47D.TRPS1_peak_1276	100820709	177294442	177323435	+	downstream	51285	22292	NearestLocation	LINC00501	TSS distal region
1287	chr3	177358315	177358545	231	*	231	177358449	47.59	13.1377	3.47097	9.03028	T47D.TRPS1_peak_1277	100820709	177294442	177323435	+	downstream	63873	34880	NearestLocation	LINC00501	TSS distal region
1288	chr3	177478470	177478747	278	*	278	177478630	40.91	15.8809	4.65709	11.6436	T47D.TRPS1_peak_1278	100505566	177441921	177752704	+	inside	36549	36549	NearestLocation	LINC00578	TSS distal region
1289	chr3	177596971	177597177	207	*	207	177597081	37.57	11.0131	3.52724	7.02231	T47D.TRPS1_peak_1279	100505566	177441921	177752704	+	inside	155050	155050	NearestLocation	LINC00578	TSS distal region
1290	chr3	177635374	177635995	622	*	622	177635717	55.94	40.128	10.3297	35.1159	T47D.TRPS1_peak_1280	102724550	177816865	177899224	+	upstream	-181491	180870	NearestLocation	KCCAT211	TSS distal region
1291	chr3	177810202	177810412	211	*	211	177810281	28.39	11.499	4.41869	7.47956	T47D.TRPS1_peak_1281	102724550	177816865	177899224	+	upstream	-6663	6453	NearestLocation	KCCAT211	TSS distal region
1292	chr3	178382387	178382670	284	*	284	178382511	36.74	9.23779	3.14491	5.36753	T47D.TRPS1_peak_1282	100874330	178419201	178457305	+	upstream	-36814	36531	NearestLocation	LINC01014	TSS distal region
1293	chr3	178382387	178382670	284	*	284	178382511	36.74	9.23779	3.14491	5.36753	T47D.TRPS1_peak_1282	10242	178419201	178844429	+	upstream	-36814	36531	NearestLocation	KCNMB2	TSS distal region
1294	chr3	179147183	179147457	275	*	275	179147353	56.78	26.0516	5.77783	21.4361	T47D.TRPS1_peak_1283	5290	179148523	179234709	+	upstream	-1340	1066	NearestLocation	PIK3CA	TSS proximal region
1295	chr3	180306757	180307019	263	*	263	180306800	30.06	7.09779	2.82355	3.39921	T47D.TRPS1_peak_1284	51555	179794959	180037053	-	upstream	-269704	269704	NearestLocation	PEX5L	TSS distal region
1296	chr3	180912217	180912667	451	*	451	180912432	126.92	61.8109	6.73243	56.3885	T47D.TRPS1_peak_1285	8087	180912446	180982751	+	overlapStart	-229	221	NearestLocation	FXR1	TSS proximal region
1297	chr3	181850986	181851348	363	*	363	181851154	55.94	36.4692	9.01016	31.5506	T47D.TRPS1_peak_1286	100996490	181952364	182010676	+	upstream	-101378	101016	NearestLocation	LINC01206	TSS distal region
1298	chr3	182713979	182714312	334	*	334	182714145	44.25	23.193	6.33104	18.6712	T47D.TRPS1_peak_1287	23200	182793503	182921633	+	upstream	-79524	79191	NearestLocation	ATP11B	TSS distal region
1299	chr3	183765458	183765677	220	*	220	183765549	40.08	18.2005	5.24566	13.8677	T47D.TRPS1_peak_1288	79929	183815876	183825605	-	downstream	60147	50199	NearestLocation	MAP6D1	TSS distal region
1300	chr3	183845731	183845997	267	*	267	183845842	52.6	12.61	3.15314	8.53539	T47D.TRPS1_peak_1289	79929	183815876	183825605	-	upstream	-20126	20126	NearestLocation	MAP6D1	TSS distal region
1301	chr3	183966249	183966544	296	*	296	183966408	69.3	25.8345	4.68686	21.2242	T47D.TRPS1_peak_1290	100873982	184006338	184011419	+	upstream	-40089	39794	NearestLocation	ABCC5-AS1	TSS distal region
1302	chr3	184006177	184006443	267	*	267	184006257	37.57	15.566	4.82378	11.3445	T47D.TRPS1_peak_1291	100873982	184006338	184011419	+	overlapStart	-161	105	NearestLocation	ABCC5-AS1	TSS proximal region
1303	chr3	184011134	184011471	338	*	338	184011333	54.27	22.3616	5.02485	17.8697	T47D.TRPS1_peak_1292	100873982	184006338	184011419	+	overlapEnd	4796	52	NearestLocation	ABCC5-AS1	TSS proximal region
1304	chr3	184018215	184018435	221	*	221	184018304	45.09	9.98974	2.88054	6.06863	T47D.TRPS1_peak_1293	10057	183919936	184017939	-	upstream	-276	276	NearestLocation	ABCC5	TSS proximal region
1305	chr3	184134511	184134808	298	*	298	184134651	47.59	15.2203	3.92358	11.0135	T47D.TRPS1_peak_1294	8893	184135022	184145311	+	upstream	-511	214	NearestLocation	EIF2B5	TSS proximal region
1306	chr3	184185755	184186040	286	*	286	184185890	48.43	9.69681	2.74603	5.79292	T47D.TRPS1_peak_1295	55324	184186075	184194007	+	upstream	-320	35	NearestLocation	ABCF3	TSS proximal region
1307	chr3	184561495	184561736	242	*	242	184561595	55.11	12.2106	2.95307	8.15442	T47D.TRPS1_peak_1296	2049	184561799	184582408	+	upstream	-304	63	NearestLocation	EPHB3	TSS proximal region
1308	chr3	184727459	184727675	217	*	217	184727613	60.12	18.3587	3.81989	14.023	T47D.TRPS1_peak_1297	64110	184710367	184712048	-	upstream	-15411	15411	NearestLocation	MAGEF1	TSS distal region
1309	chr3	185677260	185677564	305	*	305	185677386	55.94	21.2184	4.74528	16.7651	T47D.TRPS1_peak_1298	646600	185713252	185729787	+	upstream	-35992	35688	NearestLocation	IGF2BP2-AS1	TSS distal region
1310	chr3	185937379	185937620	242	*	242	185937491	62.62	15.8899	3.34859	11.6522	T47D.TRPS1_peak_1299	6434	185914570	185938136	-	inside	757	516	NearestLocation	TRA2B	TSS proximal region
1311	chr3	186977018	186977581	564	*	564	186977333	79.32	46.0047	7.94644	40.8659	T47D.TRPS1_peak_1300	6480	186930526	187078553	+	inside	46492	46492	NearestLocation	ST6GAL1	TSS distal region
1312	chr3	188036292	188037400	1109	*	1109	188036519	126.08	120.975	19.2869	114.556	T47D.TRPS1_peak_1301	4026	188153875	188890671	+	upstream	-117583	116475	NearestLocation	LPP	TSS distal region
1313	chr3	189103173	189103521	349	*	349	189103326	40.08	21.7742	6.41586	17.3041	T47D.TRPS1_peak_1302	100874027	189238686	189240594	-	downstream	137421	135165	NearestLocation	TPRG1-AS2	TSS distal region
1314	chr3	189104157	189104548	392	*	392	189104352	34.23	17.3652	5.76387	13.0666	T47D.TRPS1_peak_1303	100874027	189238686	189240594	-	downstream	136437	134138	NearestLocation	TPRG1-AS2	TSS distal region
1315	chr3	189304364	189304670	307	*	307	189304525	60.95	41.4159	9.70749	36.3755	T47D.TRPS1_peak_1304	100874027	189238686	189240594	-	upstream	-63770	63770	NearestLocation	TPRG1-AS2	TSS distal region
1316	chr3	189304873	189305134	262	*	262	189304983	36.74	16.8719	5.38896	12.5928	T47D.TRPS1_peak_1305	100874027	189238686	189240594	-	upstream	-64279	64279	NearestLocation	TPRG1-AS2	TSS distal region
1317	chr3	189458544	189458907	364	*	364	189458686	63.46	38.0078	8.05726	33.0422	T47D.TRPS1_peak_1306	8626	189631427	189897279	+	upstream	-172883	172520	NearestLocation	TP63	TSS distal region
1318	chr3	189756654	189756992	339	*	339	189756844	49.26	22.7291	5.58484	18.224	T47D.TRPS1_peak_1307	100126340	189829922	189830009	+	upstream	-73268	72930	NearestLocation	MIR944	TSS distal region
1319	chr3	189779407	189779693	287	*	287	189779624	37.57	17.6754	5.50819	13.3651	T47D.TRPS1_peak_1308	100126340	189829922	189830009	+	upstream	-50515	50229	NearestLocation	MIR944	TSS distal region
1320	chr3	190230129	190230354	226	*	226	190230211	20.04	9.08417	4.37519	5.22446	T47D.TRPS1_peak_1309	9076	190305701	190322446	-	downstream	92317	75347	NearestLocation	CLDN1	TSS distal region
1321	chr3	193870601	193870852	252	*	252	193870696	62.62	12.0979	2.76622	8.04865	T47D.TRPS1_peak_1310	100128023	193993094	193994238	-	downstream	123637	122242	NearestLocation	DPPA2P3	TSS distal region
1322	chr3	193872268	193872631	364	*	364	193872436	76.82	30.9045	5.18785	26.1367	T47D.TRPS1_peak_1311	100128023	193993094	193994238	-	downstream	121970	120463	NearestLocation	DPPA2P3	TSS distal region
1323	chr3	194003126	194003524	399	*	399	194003347	56.78	21.9347	4.81486	17.4567	T47D.TRPS1_peak_1312	647323	193957372	194003659	-	inside	533	135	NearestLocation	LOC647323	TSS proximal region
1324	chr3	194133834	194134040	207	*	207	194133940	54.27	12.2815	3.00595	8.22273	T47D.TRPS1_peak_1313	3280	194136142	194138612	+	upstream	-2308	2102	NearestLocation	HES1	TSS proximal region
1325	chr3	194135955	194136257	303	*	303	194136138	63.46	22.0961	4.36545	17.6097	T47D.TRPS1_peak_1314	3280	194136142	194138612	+	overlapStart	-187	115	NearestLocation	HES1	TSS proximal region
1326	chr3	194730441	194730656	216	*	216	194730551	48.43	18.1047	4.51126	13.7738	T47D.TRPS1_peak_1315	100507391	194708421	194782168	+	inside	22020	22020	NearestLocation	LOC100507391	TSS distal region
1327	chr3	195426977	195427199	223	*	223	195427036	32.56	11.9912	4.1955	7.94808	T47D.TRPS1_peak_1316	23527	195274736	195443088	-	inside	16111	15889	NearestLocation	ACAP2	TSS distal region
1328	chr3	195493296	195493763	468	*	468	195493635	26.72	11.2515	4.61987	7.25101	T47D.TRPS1_peak_1317	5504	195514425	195543401	-	downstream	50105	20662	NearestLocation	PPP1R2	TSS distal region
1329	chr3	195494516	195494893	378	*	378	195494709	56.78	23.8688	5.25257	19.3249	T47D.TRPS1_peak_1318	5504	195514425	195543401	-	downstream	48885	19532	NearestLocation	PPP1R2	TSS distal region
1330	chr3	195498305	195498528	224	*	224	195498479	25.05	15.8808	6.72232	11.6436	T47D.TRPS1_peak_1319	5504	195514425	195543401	-	downstream	45096	15897	NearestLocation	PPP1R2	TSS distal region
1331	chr3	195503688	195503979	292	*	292	195503851	26.72	16.8554	7.15328	12.5767	T47D.TRPS1_peak_1320	5504	195514425	195543401	-	downstream	39713	10446	NearestLocation	PPP1R2	TSS distal region
1332	chr3	195829993	195830314	322	*	322	195830194	45.92	17.1082	4.54907	12.8169	T47D.TRPS1_peak_1321	102465977	195882329	195882395	-	downstream	52402	52015	NearestLocation	MIR6829	TSS distal region
1333	chr3	195911502	195911708	207	*	207	195911651	50.1	12.5779	3.19366	8.5039	T47D.TRPS1_peak_1322	10188	195863365	195911945	-	inside	443	237	NearestLocation	TNK2	TSS proximal region
1334	chr3	196754649	196754999	351	*	351	196754795	59.28	23.3953	4.86744	18.8674	T47D.TRPS1_peak_1323	5062	196739857	196832647	+	inside	14792	14792	NearestLocation	PAK2	TSS distal region
1335	chr3	196793224	196793571	348	*	348	196793407	70.14	38.965	7.33834	33.98	T47D.TRPS1_peak_1324	100302742	196784980	196785086	-	upstream	-8138	8138	NearestLocation	RNU6-42P	TSS distal region
1336	chr3	197186990	197187206	217	*	217	197187150	33.4	11.1278	3.82211	7.13359	T47D.TRPS1_peak_1325	100616216	197293878	197293948	-	downstream	106958	106672	NearestLocation	MIR4797	TSS distal region
1337	chr4	782167	782663	497	*	497	782262	28.39	9.31222	3.65628	5.43339	T47D.TRPS1_peak_1326	100129917	780149	781848	-	upstream	-319	319	NearestLocation	LOC100129917	TSS proximal region
1338	chr4	2583659	2583909	251	*	251	2583759	33.4	13.7204	4.63786	9.58836	T47D.TRPS1_peak_1327	8603	2596101	2732575	+	upstream	-12442	12192	NearestLocation	FAM193A	TSS distal region
1339	chr4	2978480	2978706	227	*	227	2978585	32.56	10.4957	3.72934	6.54169	T47D.TRPS1_peak_1328	2868	2963616	3040747	+	inside	14864	14864	NearestLocation	GRK4	TSS distal region
1340	chr4	3111579	3111855	277	*	277	3111732	45.09	27.8254	7.72263	23.1472	T47D.TRPS1_peak_1329	3064	3074681	3243960	+	inside	36898	36898	NearestLocation	HTT	TSS distal region
1341	chr4	4252834	4253097	264	*	264	4252937	37.57	23.0959	7.53499	18.5759	T47D.TRPS1_peak_1330	85013	4235542	4248232	-	upstream	-4602	4602	NearestLocation	TMEM128	TSS proximal region
1342	chr4	6695753	6695964	212	*	212	6695805	36.74	13.0969	4.19321	8.99116	T47D.TRPS1_peak_1331	6286	6693839	6697170	+	inside	1914	1206	NearestLocation	S100P	TSS proximal region
1343	chr4	26860360	26860693	334	*	334	26860547	37.57	27.3327	9.3968	22.6745	T47D.TRPS1_peak_1332	57620	26860691	27025381	+	overlapStart	-331	2	NearestLocation	STIM2	TSS proximal region
1344	chr4	37461805	37462479	675	*	675	37462029	52.6	39.4255	10.7207	34.4299	T47D.TRPS1_peak_1333	55286	37453930	37593510	+	inside	7875	7875	NearestLocation	C4orf19	TSS distal region
1345	chr4	37472049	37472425	377	*	377	37472235	60.12	36.4449	8.01655	31.5267	T47D.TRPS1_peak_1334	55286	37453930	37593510	+	inside	18119	18119	NearestLocation	C4orf19	TSS distal region
1346	chr4	40057770	40058024	255	*	255	40057872	31.73	15.1537	5.45484	10.9512	T47D.TRPS1_peak_1335	344967	40042917	40057199	-	upstream	-571	571	NearestLocation	LOC344967	TSS proximal region
1347	chr4	40193432	40193826	395	*	395	40193725	20.87	11.2019	5.61169	7.20529	T47D.TRPS1_peak_1336	399	40191011	40244764	+	inside	2421	2421	NearestLocation	RHOH	TSS proximal region
1348	chr4	40475658	40475975	318	*	318	40475817	20.87	11.265	5.64495	7.25479	T47D.TRPS1_peak_1337	100616274	40502040	40502119	-	downstream	26461	26065	NearestLocation	MIR4802	TSS distal region
1349	chr4	40629996	40630202	207	*	207	40630059	22.54	8.40735	3.92405	4.59859	T47D.TRPS1_peak_1338	54502	40423255	40630623	-	inside	627	421	NearestLocation	RBM47	TSS proximal region
1350	chr4	41132176	41132666	491	*	491	41132462	65.13	62.5289	16.532	57.0946	T47D.TRPS1_peak_1339	323	40810027	41214618	-	inside	82442	81952	NearestLocation	APBB2	TSS distal region
1351	chr4	47485040	47485311	272	*	272	47485196	30.89	16.9306	6.37882	12.6449	T47D.TRPS1_peak_1340	57205	47485393	47593486	+	upstream	-353	82	NearestLocation	ATP10D	TSS proximal region
1352	chr4	48016370	48016705	336	*	336	48016543	15.86	6.9063	4.21613	3.23371	T47D.TRPS1_peak_1341	1259	47935977	48016593	-	overlapStart	223	112	NearestLocation	CNGA1	TSS proximal region
1353	chr4	74769236	74769450	215	*	215	74769374	20.04	11.265	5.42947	7.25479	T47D.TRPS1_peak_1342	685	74746238	74794672	-	inside	25436	22998	NearestLocation	BTC	TSS distal region
1354	chr4	75673520	75673746	227	*	227	75673604	30.06	16.5261	6.04263	12.2619	T47D.TRPS1_peak_1343	9908	75642769	75673483	-	upstream	-37	37	NearestLocation	G3BP2	TSS proximal region
1355	chr4	77146412	77147200	789	*	789	77146694	34.23	25.1743	9.09256	20.5847	T47D.TRPS1_peak_1344	901	77157204	77170060	+	upstream	-10792	10004	NearestLocation	CCNG2	TSS distal region
1356	chr4	77156604	77157171	568	*	568	77156852	66.8	40.9333	8.47475	35.9054	T47D.TRPS1_peak_1345	901	77157204	77170060	+	upstream	-600	33	NearestLocation	CCNG2	TSS proximal region
1357	chr4	79652250	79652491	242	*	242	79652398	25.05	15.8808	6.72232	11.6436	T47D.TRPS1_peak_1346	100506035	79492593	79576460	+	downstream	159657	75790	NearestLocation	LINC00989	TSS distal region
1358	chr4	87422607	87422813	207	*	207	87422730	20.87	8.09973	4.09096	4.31144	T47D.TRPS1_peak_1347	53343	87422576	87459454	+	inside	31	31	NearestLocation	NUDT9	TSS proximal region
1359	chr4	88320924	88321171	248	*	248	88320985	24.21	14.5125	6.30357	10.3373	T47D.TRPS1_peak_1348	152926	88257609	88284831	-	upstream	-36093	36093	NearestLocation	PPM1K	TSS distal region
1360	chr4	90137630	90137880	251	*	251	90137724	29.22	19.8708	7.7997	15.4719	T47D.TRPS1_peak_1349	401145	90127533	91602219	+	inside	10097	10097	NearestLocation	CCSER1	TSS distal region
1361	chr4	98995188	98995440	253	*	253	98995368	21.71	7.73977	3.78489	3.98141	T47D.TRPS1_peak_1350	23173	98995637	99062809	+	upstream	-449	197	NearestLocation	METAP1	TSS proximal region
1362	chr4	99950262	99950678	417	*	417	99950458	107.71	92.6629	15.5303	86.7374	T47D.TRPS1_peak_1351	3015	99948086	99950355	-	overlapStart	93	93	NearestLocation	H2AFZ	TSS proximal region
1363	chr4	102828189	102828458	270	*	270	102828267	27.55	12.9532	5.14119	8.85875	T47D.TRPS1_peak_1352	7323	102794383	102868893	-	inside	40704	33806	NearestLocation	UBE2D3	TSS distal region
1364	chr4	105633310	105633607	298	*	298	105633420	32.56	23.0138	8.6616	18.4966	T47D.TRPS1_peak_1353	100874374	105561591	105570235	+	downstream	71719	63075	NearestLocation	ARHGEF38-IT1	TSS distal region
1365	chr4	107877380	107877667	288	*	288	107877532	20.04	11.265	5.42947	7.25479	T47D.TRPS1_peak_1354	166929	107824565	107915047	+	inside	52815	37380	NearestLocation	SGMS2	TSS distal region
1366	chr4	110315546	110315774	229	*	229	110315645	30.89	20.9049	8.23065	16.4639	T47D.TRPS1_peak_1355	79071	110049073	110198664	-	upstream	-116882	116882	NearestLocation	ELOVL6	TSS distal region
1367	chr4	112637240	112637609	370	*	370	112637438	27.55	13.4326	5.34022	9.31463	T47D.TRPS1_peak_1356	55345	112539333	112636995	-	upstream	-245	245	NearestLocation	ZGRF1	TSS proximal region
1368	chr4	115639012	115639265	254	*	254	115639194	25.88	12.6201	5.37685	8.54084	T47D.TRPS1_peak_1357	64579	114827771	115113876	-	upstream	-525136	525136	NearestLocation	NDST4	TSS distal region
1369	chr4	115655599	115655937	339	*	339	115655777	35.07	26.2729	9.30803	21.6448	T47D.TRPS1_peak_1358	64579	114827771	115113876	-	upstream	-541723	541723	NearestLocation	NDST4	TSS distal region
1370	chr4	115664443	115664747	305	*	305	115664618	35.9	18.5163	6.15065	14.1694	T47D.TRPS1_peak_1359	64579	114827771	115113876	-	upstream	-550567	550567	NearestLocation	NDST4	TSS distal region
1371	chr4	115671611	115671818	208	*	208	115671704	23.38	13.9811	6.29137	9.83549	T47D.TRPS1_peak_1360	64579	114827771	115113876	-	upstream	-557735	557735	NearestLocation	NDST4	TSS distal region
1372	chr4	128560927	128561499	573	*	573	128561228	42.58	34.2788	11.2473	29.4159	T47D.TRPS1_peak_1361	79960	128809623	128875224	+	upstream	-248696	248124	NearestLocation	JADE1	TSS distal region
1373	chr4	132675904	132676136	233	*	233	132675990	20.87	11.265	5.64495	7.25479	T47D.TRPS1_peak_1362	57575	133149315	133191577	+	upstream	-473411	473179	NearestLocation	PCDH10	TSS distal region
1374	chr4	134132192	134132475	284	*	284	134132343	15.86	7.15143	4.3521	3.43472	T47D.TRPS1_peak_1363	132430	134196334	134201748	-	downstream	69556	63859	NearestLocation	PABPC4L	TSS distal region
1375	chr4	138897844	138898204	361	*	361	138898006	62.62	37.0459	7.95289	32.1112	T47D.TRPS1_peak_1364	25819	139015759	139045939	+	upstream	-117915	117555	NearestLocation	NOCT	TSS distal region
1376	chr4	138910805	138911259	455	*	455	138911061	116.9	117.527	21.2273	111.165	T47D.TRPS1_peak_1365	25819	139015759	139045939	+	upstream	-104954	104500	NearestLocation	NOCT	TSS distal region
1377	chr4	139555223	139555507	285	*	285	139555357	32.56	22.1826	8.25968	17.6941	T47D.TRPS1_peak_1366	80854	139506038	139556423	-	inside	1200	916	NearestLocation	SETD7	TSS proximal region
1378	chr4	142615262	142615662	401	*	401	142615490	37.57	28.5055	9.95446	23.8114	T47D.TRPS1_peak_1367	8821	142028029	142846451	-	inside	231189	230789	NearestLocation	INPP4B	TSS distal region
1379	chr4	143513428	143513762	335	*	335	143513603	60.12	38.7999	8.73117	33.8186	T47D.TRPS1_peak_1368	8467	143513463	143557489	+	overlapStart	-35	35	NearestLocation	SMARCA5	TSS proximal region
1380	chr4	153643422	153643698	277	*	277	153643578	35.9	26.2729	9.52351	21.6448	T47D.TRPS1_peak_1369	7097	153684289	153706090	+	upstream	-40867	40591	NearestLocation	TLR2	TSS distal region
1381	chr4	168811243	168811480	238	*	238	168811376	20.87	8.71601	4.37488	4.88143	T47D.TRPS1_peak_1370	84869	168863770	169010317	-	downstream	199074	52290	NearestLocation	CBR4	TSS distal region
1382	chr4	169069982	169070271	290	*	290	169070098	25.88	15.8808	6.9378	11.6436	T47D.TRPS1_peak_1371	84869	168863770	169010317	-	upstream	-59665	59665	NearestLocation	CBR4	TSS distal region
1383	chr4	169660016	169660248	233	*	233	169660135	25.05	15.8808	6.72232	11.6436	T47D.TRPS1_peak_1372	1182	169620521	169723187	+	inside	39495	39495	NearestLocation	CLCN3	TSS distal region
1384	chr4	173209544	173209774	231	*	231	173209658	39.24	22.068	6.7073	17.5817	T47D.TRPS1_peak_1373	51809	173168753	173323967	+	inside	40791	40791	NearestLocation	GALNT7	TSS distal region
1385	chr4	181956956	181957474	519	*	519	181957135	25.88	15.8808	6.9378	11.6436	T47D.TRPS1_peak_1374	55714	182143987	182803024	+	upstream	-187031	186513	NearestLocation	TENM3	TSS distal region
1386	chr4	183098830	183099117	288	*	288	183098997	37.57	10.934	3.50672	6.95104	T47D.TRPS1_peak_1375	152641	183097021	183099199	-	inside	369	82	NearestLocation	WWC2-AS2	TSS proximal region
1387	chr4	183407164	183407381	218	*	218	183407228	26.72	16.4086	6.9298	12.1476	T47D.TRPS1_peak_1376	55602	183444636	183447896	+	upstream	-37472	37255	NearestLocation	CDKN2AIP	TSS distal region
1388	chr4	184384079	184384325	247	*	247	184384193	25.88	12.2898	5.23039	8.22919	T47D.TRPS1_peak_1377	728175	184341031	184353977	-	upstream	-30102	30102	NearestLocation	LOC728175	TSS distal region
1389	chr4	184538088	184538307	220	*	220	184538175	25.05	15.8808	6.72232	11.6436	T47D.TRPS1_peak_1378	3660	184387722	184474572	-	upstream	-63516	63516	NearestLocation	IRF2	TSS distal region
1390	chr4	185811733	185812062	330	*	330	185811929	30.89	16.9306	6.37882	12.6449	T47D.TRPS1_peak_1379	8470	185585444	185956716	-	inside	144983	144654	NearestLocation	SORBS2	TSS distal region
1391	chr4	186762606	186763023	418	*	418	186762978	16.7	7.92796	4.56757	4.15185	T47D.TRPS1_peak_1380	2195	186587783	186726696	-	upstream	-35910	35910	NearestLocation	FAT1	TSS distal region
1392	chr4	186807236	186807515	280	*	280	186807402	25.88	15.8808	6.9378	11.6436	T47D.TRPS1_peak_1381	2195	186587783	186726696	-	upstream	-80540	80540	NearestLocation	FAT1	TSS distal region
1393	chr4	186847440	186847728	289	*	289	186847613	27.55	17.8456	7.36875	13.5214	T47D.TRPS1_peak_1382	2195	186587783	186726696	-	upstream	-120744	120744	NearestLocation	FAT1	TSS distal region
1394	chr5	691977	692686	710	*	710	692356	43.42	22.7298	6.34553	18.224	T47D.TRPS1_peak_1383	11076	659862	693395	-	inside	1418	709	NearestLocation	TPPP	TSS proximal region
1395	chr5	7810148	7810629	482	*	482	7810314	47.59	26.2919	6.94194	21.6621	T47D.TRPS1_peak_1384	134121	7830379	7851490	-	downstream	41342	19750	NearestLocation	C5orf49	TSS distal region
1396	chr5	16936537	16936799	263	*	263	16936651	31.73	8.65647	3.2729	4.83306	T47D.TRPS1_peak_1385	4651	16661907	16936276	-	upstream	-261	261	NearestLocation	MYO10	TSS proximal region
1397	chr5	17305831	17306463	633	*	633	17306075	38.41	28.9631	9.84852	24.2557	T47D.TRPS1_peak_1386	401177	17378906	17387310	-	downstream	81479	72443	NearestLocation	LOC401177	TSS distal region
1398	chr5	26482795	26483103	309	*	309	26482951	41.75	21.0061	6.10696	16.5609	T47D.TRPS1_peak_1387	1007	26880600	27038582	-	downstream	555787	397497	NearestLocation	CDH9	TSS distal region
1399	chr5	34842626	34842884	259	*	259	34842691	31.73	13.0386	4.67558	8.93906	T47D.TRPS1_peak_1388	153657	34839164	34899459	+	inside	3462	3462	NearestLocation	TTC23L	TSS proximal region
1400	chr5	35187911	35188376	466	*	466	35188237	39.24	23.5027	7.24592	18.9725	T47D.TRPS1_peak_1389	5618	35048756	35230721	-	inside	42810	42345	NearestLocation	PRLR	TSS distal region
1401	chr5	35205645	35205868	224	*	224	35205772	34.23	17.6571	5.87233	13.3488	T47D.TRPS1_peak_1390	5618	35048756	35230721	-	inside	25076	24853	NearestLocation	PRLR	TSS distal region
1402	chr5	35214043	35214429	387	*	387	35214276	58.45	30.2721	6.60536	25.5227	T47D.TRPS1_peak_1391	5618	35048756	35230721	-	inside	16678	16292	NearestLocation	PRLR	TSS distal region
1403	chr5	35306586	35307316	731	*	731	35307077	39.24	24.2234	7.52643	19.6676	T47D.TRPS1_peak_1392	5618	35048756	35230721	-	upstream	-75865	75865	NearestLocation	PRLR	TSS distal region
1404	chr5	35309833	35310138	306	*	306	35309986	45.09	26.4019	7.22166	21.7699	T47D.TRPS1_peak_1393	5618	35048756	35230721	-	upstream	-79112	79112	NearestLocation	PRLR	TSS distal region
1405	chr5	35358160	35358369	210	*	210	35358215	30.06	12.3086	4.43701	8.24326	T47D.TRPS1_peak_1394	5618	35048756	35230721	-	upstream	-127439	127439	NearestLocation	PRLR	TSS distal region
1406	chr5	35476734	35477488	755	*	755	35476908	60.12	29.3374	6.11182	24.6181	T47D.TRPS1_peak_1395	79925	35617887	35814611	+	upstream	-141153	140399	NearestLocation	SPEF2	TSS distal region
1407	chr5	35482449	35482664	216	*	216	35482576	19.2	9.34883	4.68563	5.46834	T47D.TRPS1_peak_1396	79925	35617887	35814611	+	upstream	-135438	135223	NearestLocation	SPEF2	TSS distal region
1408	chr5	36744550	36744792	243	*	243	36744673	37.57	15.4861	4.79894	11.2676	T47D.TRPS1_peak_1397	646719	36871361	36876694	-	downstream	132144	126569	NearestLocation	NIPBL-AS1	TSS distal region
1409	chr5	39716483	39716969	487	*	487	39716725	79.32	65.0809	13.3871	59.6022	T47D.TRPS1_peak_1398	101926940	39520431	39524708	+	downstream	196052	191775	NearestLocation	LOC101926940	TSS distal region
1410	chr5	42099872	42100251	380	*	380	42100108	20.04	9.29289	4.47143	5.41472	T47D.TRPS1_peak_1399	101926960	42155833	42175345	-	downstream	75473	55582	NearestLocation	LOC101926960	TSS distal region
1411	chr5	42108602	42108828	227	*	227	42108682	25.05	13.0936	5.417	8.98915	T47D.TRPS1_peak_1400	101926960	42155833	42175345	-	downstream	66743	47005	NearestLocation	LOC101926960	TSS distal region
1412	chr5	42108912	42109337	426	*	426	42109079	31.73	18.436	6.80607	14.0964	T47D.TRPS1_peak_1401	101926960	42155833	42175345	-	downstream	66433	46496	NearestLocation	LOC101926960	TSS distal region
1413	chr5	42599126	42599354	229	*	229	42599278	32.56	15.9754	5.594	11.7329	T47D.TRPS1_peak_1402	100129792	42756818	42802437	+	upstream	-157692	157464	NearestLocation	CCDC152	TSS distal region
1414	chr5	42600488	42600827	340	*	340	42600639	50.1	26.5376	6.52516	21.9009	T47D.TRPS1_peak_1403	100129792	42756818	42802437	+	upstream	-156330	155991	NearestLocation	CCDC152	TSS distal region
1415	chr5	42604225	42604521	297	*	297	42604349	37.57	18.6802	5.85428	14.3287	T47D.TRPS1_peak_1404	100129792	42756818	42802437	+	upstream	-152593	152297	NearestLocation	CCDC152	TSS distal region
1416	chr5	43414107	43414403	297	*	297	43414242	36.74	19.3873	6.28982	15.0089	T47D.TRPS1_peak_1405	56477	43376646	43412386	-	upstream	-1721	1721	NearestLocation	CCL28	TSS proximal region
1417	chr5	43422194	43422447	254	*	254	43422291	21.71	10.1152	4.84766	6.18708	T47D.TRPS1_peak_1406	56477	43376646	43412386	-	upstream	-9808	9808	NearestLocation	CCL28	TSS distal region
1418	chr5	43432458	43432705	248	*	248	43432567	40.08	15.8809	4.56431	11.6436	T47D.TRPS1_peak_1407	56477	43376646	43412386	-	upstream	-20072	20072	NearestLocation	CCL28	TSS distal region
1419	chr5	43469664	43470190	527	*	527	43469992	123.58	113.272	17.7966	106.992	T47D.TRPS1_peak_1408	64417	43444252	43483890	-	inside	14226	13700	NearestLocation	C5orf28	TSS distal region
1420	chr5	55189004	55189406	403	*	403	55189182	36.74	24.8435	8.54692	20.2675	T47D.TRPS1_peak_1409	166979	55112971	55173177	-	upstream	-15827	15827	NearestLocation	CDC20B	TSS distal region
1421	chr5	56013519	56013732	214	*	214	56013612	23.38	11.0053	4.87586	7.01583	T47D.TRPS1_peak_1410	441072	55995167	56003647	+	downstream	18352	9872	NearestLocation	FLJ31104	TSS distal region
1422	chr5	56428996	56429260	265	*	265	56429127	40.91	15.8809	4.65709	11.6436	T47D.TRPS1_peak_1411	102467147	56457795	56481769	-	downstream	52773	28535	NearestLocation	LOC102467147	TSS distal region
1423	chr5	56429338	56429549	212	*	212	56429360	38.41	8.34325	2.81492	4.53872	T47D.TRPS1_peak_1412	102467147	56457795	56481769	-	downstream	52431	28246	NearestLocation	LOC102467147	TSS distal region
1424	chr5	56460572	56461105	534	*	534	56460721	55.94	27.6877	6.32704	23.0157	T47D.TRPS1_peak_1413	102467147	56457795	56481769	-	inside	21197	2777	NearestLocation	LOC102467147	TSS distal region
1425	chr5	57862452	57862825	374	*	374	57862674	67.63	46.0465	9.80471	40.906	T47D.TRPS1_peak_1414	101928539	57890331	57899162	-	downstream	36710	27506	NearestLocation	LOC101928539	TSS distal region
1426	chr5	58069744	58070301	558	*	558	58069950	51.77	28.0273	6.92136	23.345	T47D.TRPS1_peak_1415	101928569	58107632	58122341	-	downstream	52597	37331	NearestLocation	LOC101928569	TSS distal region
1427	chr5	58181926	58182221	296	*	296	58182117	35.07	15.6369	5.00263	11.4142	T47D.TRPS1_peak_1416	101928569	58107632	58122341	-	upstream	-59585	59585	NearestLocation	LOC101928569	TSS distal region
1428	chr5	58183768	58184063	296	*	296	58183943	22.54	11.3048	5.21007	7.29289	T47D.TRPS1_peak_1417	101928569	58107632	58122341	-	upstream	-61427	61427	NearestLocation	LOC101928569	TSS distal region
1429	chr5	58188216	58188680	465	*	465	58188485	107.71	100.784	18.1186	94.705	T47D.TRPS1_peak_1418	101928569	58107632	58122341	-	upstream	-65875	65875	NearestLocation	LOC101928569	TSS distal region
1430	chr5	61055462	61055689	228	*	228	61055568	25.05	10.5157	4.34154	6.55577	T47D.TRPS1_peak_1419	101928630	61162316	61232080	+	upstream	-106854	106627	NearestLocation	CTC-436P18.1	TSS distal region
1431	chr5	68534496	68534837	342	*	342	68534693	33.4	19.6848	6.8798	15.2949	T47D.TRPS1_peak_1420	5295	68215756	68301821	+	downstream	318740	232675	NearestLocation	PIK3R1	TSS distal region
1432	chr5	72308339	72308579	241	*	241	72308467	28.39	10.8898	4.19845	6.91436	T47D.TRPS1_peak_1421	23107	72219409	72320257	-	inside	11918	11678	NearestLocation	MRPS27	TSS distal region
1433	chr5	75336722	75337087	366	*	366	75336912	49.26	22.7291	5.58484	18.224	T47D.TRPS1_peak_1422	3156	75336329	75362101	+	inside	393	393	NearestLocation	HMGCR	TSS proximal region
1434	chr5	77173152	77173413	262	*	262	77173253	30.89	14.3451	5.31568	10.1784	T47D.TRPS1_peak_1423	8622	77210881	77428255	+	upstream	-37729	37468	NearestLocation	PDE8B	TSS distal region
1435	chr5	83322424	83322881	458	*	458	83322675	50.1	43.1346	12.7746	38.056	T47D.TRPS1_peak_1424	1462	83471674	83582303	+	upstream	-149250	148793	NearestLocation	VCAN	TSS distal region
1436	chr5	83507486	83507719	234	*	234	83507580	26.72	16.4086	6.9298	12.1476	T47D.TRPS1_peak_1425	1462	83471674	83582303	+	inside	35812	35812	NearestLocation	VCAN	TSS distal region
1437	chr5	83563618	83563895	278	*	278	83563763	29.22	16.0393	6.04483	11.7933	T47D.TRPS1_peak_1426	1462	83471674	83582303	+	inside	91944	18408	NearestLocation	VCAN	TSS distal region
1438	chr5	83568167	83568615	449	*	449	83568346	47.59	40.3014	12.5402	35.285	T47D.TRPS1_peak_1427	1462	83471674	83582303	+	inside	96493	13688	NearestLocation	VCAN	TSS distal region
1439	chr5	91383388	91383856	469	*	469	91383605	41.75	18.6168	5.34359	14.267	T47D.TRPS1_peak_1428	57561	91368724	91383332	-	upstream	-56	56	NearestLocation	ARRDC3	TSS proximal region
1440	chr5	92041594	92042217	624	*	624	92041696	30.89	16.9306	6.37882	12.6449	T47D.TRPS1_peak_1429	57561	91368724	91383332	-	upstream	-658262	658262	NearestLocation	ARRDC3	TSS distal region
1441	chr5	92119176	92119404	229	*	229	92119259	20.04	8.71601	4.20788	4.88143	T47D.TRPS1_peak_1430	57561	91368724	91383332	-	upstream	-735844	735844	NearestLocation	ARRDC3	TSS distal region
1442	chr5	93582827	93583090	264	*	264	93583054	23.38	7.60524	3.48276	3.85651	T47D.TRPS1_peak_1431	7025	93583337	93594080	+	upstream	-510	247	NearestLocation	NR2F1	TSS proximal region
1443	chr5	93894545	93895103	559	*	559	93894712	38.41	26.4876	8.7207	21.8545	T47D.TRPS1_peak_1432	134187	93740309	93741603	-	upstream	-152942	152942	NearestLocation	POU5F2	TSS distal region
1444	chr5	95555026	95555366	341	*	341	95555162	55.94	33.833	8.13476	28.9814	T47D.TRPS1_peak_1433	153642	95555121	95605102	+	overlapStart	-95	95	NearestLocation	ARSK	TSS proximal region
1445	chr5	98773510	98773808	299	*	299	98773669	33.4	11.1278	3.82211	7.13359	T47D.TRPS1_peak_1434	503569	98769618	98773084	-	upstream	-426	426	NearestLocation	RGMB-AS1	TSS proximal region
1446	chr5	103120007	103120392	386	*	386	103120200	151.13	125.955	15.2131	119.471	T47D.TRPS1_peak_1435	54826	103086000	103120138	-	overlapStart	131	131	NearestLocation	GIN1	TSS proximal region
1447	chr5	105950572	105950960	389	*	389	105950748	30.89	20.9049	8.23065	16.4639	T47D.TRPS1_peak_1436	9366	105099474	105100098	+	downstream	851098	850474	NearestLocation	RAB9BP1	TSS distal region
1448	chr5	107556972	107557324	353	*	353	107557167	40.91	31.2332	10.4784	26.4523	T47D.TRPS1_peak_1437	1946	107376889	107670895	-	inside	113923	113571	NearestLocation	EFNA5	TSS distal region
1449	chr5	107572056	107572289	234	*	234	107572183	27.55	10.202	4.07917	6.26791	T47D.TRPS1_peak_1438	1946	107376889	107670895	-	inside	98839	98606	NearestLocation	EFNA5	TSS distal region
1450	chr5	112339035	112339315	281	*	281	112339164	36.74	23.258	7.84788	18.7346	T47D.TRPS1_peak_1439	64097	112142441	112419313	-	inside	80278	79998	NearestLocation	EPB41L4A	TSS distal region
1451	chr5	112923482	112923750	269	*	269	112923628	26.72	11.2515	4.61987	7.25101	T47D.TRPS1_peak_1440	7905	112876384	112922334	-	upstream	-1148	1148	NearestLocation	REEP5	TSS proximal region
1452	chr5	117614404	117614787	384	*	384	117614610	48.43	41.5335	12.7556	36.4911	T47D.TRPS1_peak_1441	102467224	117730361	118266062	+	upstream	-115957	115574	NearestLocation	LOC102467224	TSS distal region
1453	chr5	118775788	118776172	385	*	385	118776078	23.38	9.09299	4.06322	5.23067	T47D.TRPS1_peak_1442	102467225	118596188	118628092	+	downstream	179600	147696	NearestLocation	LOC102467225	TSS distal region
1454	chr5	119070686	119071065	380	*	380	119070890	50.93	17.7542	4.32779	13.4405	T47D.TRPS1_peak_1443	1657	119071205	119249127	+	upstream	-519	140	NearestLocation	DMXL1	TSS proximal region
1455	chr5	125043926	125044345	420	*	420	125044074	27.55	17.8456	7.36875	13.5214	T47D.TRPS1_peak_1444	57507	124636917	124748807	-	upstream	-295119	295119	NearestLocation	ZNF608	TSS distal region
1456	chr5	126183137	126183399	263	*	263	126183273	31.73	17.8356	6.54581	13.5168	T47D.TRPS1_peak_1445	102546228	126179577	126193850	+	inside	3560	3560	NearestLocation	LOC102546228	TSS proximal region
1457	chr5	127493067	127493316	250	*	250	127493200	31.73	15.1537	5.45484	10.9512	T47D.TRPS1_peak_1446	133619	127517609	127555088	+	upstream	-24542	24293	NearestLocation	PRRC1	TSS distal region
1458	chr5	131672234	131672581	348	*	348	131672403	24.21	14.1827	6.14233	10.0278	T47D.TRPS1_peak_1447	96459	131641714	131797063	-	inside	124829	30520	NearestLocation	FNIP1	TSS distal region
1459	chr5	132808642	132809008	367	*	367	132808817	25.05	15.8808	6.72232	11.6436	T47D.TRPS1_peak_1448	134548	132813341	132816797	+	upstream	-4699	4333	NearestLocation	SOWAHA	TSS proximal region
1460	chr5	132810636	132810872	237	*	237	132810763	31.73	13.0386	4.67558	8.93906	T47D.TRPS1_peak_1449	134548	132813341	132816797	+	upstream	-2705	2469	NearestLocation	SOWAHA	TSS proximal region
1461	chr5	138528272	138528508	237	*	237	138528379	29.22	19.8708	7.7997	15.4719	T47D.TRPS1_peak_1450	2107	138506093	138543300	-	inside	15028	14792	NearestLocation	ETF1	TSS distal region
1462	chr5	139146956	139147652	697	*	697	139147108	32.56	22.0077	8.17638	17.5239	T47D.TRPS1_peak_1451	64374	138946721	139198376	-	inside	51420	50724	NearestLocation	SIL1	TSS distal region
1463	chr5	140822052	140822422	371	*	371	140822351	19.2	10.3984	5.214	6.44888	T47D.TRPS1_peak_1452	56143	140821776	141012344	+	inside	276	276	NearestLocation	PCDHA5	TSS proximal region
1464	chr5	140869423	140869631	209	*	209	140869531	22.54	10.8194	4.98187	6.84705	T47D.TRPS1_peak_1453	56138	140867513	141012344	+	inside	1910	1910	NearestLocation	PCDHA11	TSS proximal region
1465	chr5	141199591	141199797	207	*	207	141199633	29.22	8.67725	3.35824	4.85073	T47D.TRPS1_peak_1454	56125	141199775	141203045	+	overlapStart	-184	22	NearestLocation	PCDHB11	TSS proximal region
1466	chr5	143183064	143183414	351	*	351	143183187	31.73	12.6483	4.5394	8.56741	T47D.TRPS1_peak_1455	2908	143277931	143435512	-	downstream	252448	94517	NearestLocation	NR3C1	TSS distal region
1467	chr5	143594989	143595497	509	*	509	143595361	35.9	21.8199	7.48103	17.3489	T47D.TRPS1_peak_1456	100846991	143679860	143679971	+	upstream	-84871	84363	NearestLocation	MIR5197	TSS distal region
1468	chr5	143659731	143659976	246	*	246	143659864	35.07	14.0966	4.50862	9.94443	T47D.TRPS1_peak_1457	100846991	143679860	143679971	+	upstream	-20129	19884	NearestLocation	MIR5197	TSS distal region
1469	chr5	146182507	146182896	390	*	390	146182755	48.43	23.7209	5.99497	19.1801	T47D.TRPS1_peak_1458	51520	146113026	146182731	-	overlapStart	224	165	NearestLocation	LARS	TSS proximal region
1470	chr5	146533324	146533575	252	*	252	146533464	30.06	14.3451	5.17652	10.1784	T47D.TRPS1_peak_1459	134391	146514854	146516113	-	upstream	-17211	17211	NearestLocation	GPR151	TSS distal region
1471	chr5	149583513	149583721	209	*	209	149583608	35.9	12.4287	4.10044	8.35811	T47D.TRPS1_peak_1460	389337	149581572	149634964	+	inside	1941	1941	NearestLocation	ARHGEF37	TSS proximal region
1472	chr5	150801612	150801897	286	*	286	150801795	33.4	8.66881	3.12718	4.84434	T47D.TRPS1_peak_1461	85027	150777946	150796736	+	downstream	23666	4876	NearestLocation	SMIM3	TSS distal region
1473	chr5	154642565	154642802	238	*	238	154642689	31.73	17.8356	6.54581	13.5168	T47D.TRPS1_peak_1462	100302284	154685776	154685861	+	upstream	-43211	42974	NearestLocation	MIR1303	TSS distal region
1474	chr5	154835081	154835329	249	*	249	154835178	25.88	6.44959	2.98714	2.81569	T47D.TRPS1_peak_1463	100616306	154829458	154829540	+	downstream	5623	5541	NearestLocation	MIR378H	TSS distal region
1475	chr5	155068596	155069008	413	*	413	155068838	40.91	14.2051	4.19138	10.0481	T47D.TRPS1_peak_1464	285643	155013700	155018125	+	downstream	54896	50471	NearestLocation	KIF4B	TSS distal region
1476	chr5	159175610	159175816	207	*	207	159175705	19.2	10.3984	5.214	6.44888	T47D.TRPS1_peak_1465	153830	159157409	159210053	-	inside	34443	18201	NearestLocation	RNF145	TSS distal region
1477	chr5	163437320	163437536	217	*	217	163437435	35.07	14.0279	4.4873	9.88006	T47D.TRPS1_peak_1466	900	163437571	163448199	+	upstream	-251	35	NearestLocation	CCNG1	TSS proximal region
1478	chr5	164518593	164518805	213	*	213	164518786	21.71	6.40804	3.24419	2.78059	T47D.TRPS1_peak_1467	101927835	164448422	164467402	-	upstream	-51191	51191	NearestLocation	LOC101927835	TSS distal region
1479	chr5	164673365	164673597	233	*	233	164673497	27.55	15.0481	6.04193	10.8517	T47D.TRPS1_peak_1468	101927835	164448422	164467402	-	upstream	-205963	205963	NearestLocation	LOC101927835	TSS distal region
1480	chr5	165057304	165057566	263	*	263	165057411	28.39	18.3673	7.34729	14.0294	T47D.TRPS1_peak_1469	101927835	164448422	164467402	-	upstream	-589902	589902	NearestLocation	LOC101927835	TSS distal region
1481	chr5	168592017	168592318	302	*	302	168592166	47.59	33.8953	9.71871	29.0417	T47D.TRPS1_peak_1470	79646	168555623	168579609	-	upstream	-12408	12408	NearestLocation	PANK3	TSS distal region
1482	chr5	172765310	172765537	228	*	228	172765414	30.06	16.5261	6.04263	12.2619	T47D.TRPS1_peak_1471	1843	172768090	172771200	-	downstream	5890	2553	NearestLocation	DUSP1	TSS distal region
1483	chr5	173453179	173453578	400	*	400	173453382	51.77	38.6556	10.697	33.6789	T47D.TRPS1_peak_1472	102465862	173347455	173347536	+	downstream	105724	105643	NearestLocation	MIR8056	TSS distal region
1484	chr5	173454782	173454992	211	*	211	173454915	29.22	11.5922	4.31773	7.56749	T47D.TRPS1_peak_1473	102465862	173347455	173347536	+	downstream	107327	107246	NearestLocation	MIR8056	TSS distal region
1485	chr5	173535342	173536196	855	*	855	173535712	73.48	47.9798	9.30972	42.801	T47D.TRPS1_peak_1474	285593	173579634	173585068	+	upstream	-44292	43438	NearestLocation	LOC285593	TSS distal region
1486	chr5	173565622	173565870	249	*	249	173565775	24.21	12.6177	5.40626	8.54084	T47D.TRPS1_peak_1475	285593	173579634	173585068	+	upstream	-14012	13764	NearestLocation	LOC285593	TSS distal region
1487	chr5	173591176	173591434	259	*	259	173591329	31.73	15.1537	5.45484	10.9512	T47D.TRPS1_peak_1476	285593	173579634	173585068	+	downstream	11542	6108	NearestLocation	LOC285593	TSS distal region
1488	chr5	174532514	174532827	314	*	314	174532665	65.96	36.5512	7.44034	31.6289	T47D.TRPS1_peak_1477	4488	174724572	174730899	+	upstream	-192058	191745	NearestLocation	MSX2	TSS distal region
1489	chr5	176388954	176389245	292	*	292	176389145	39.24	19.3229	5.74912	14.949	T47D.TRPS1_peak_1478	192286	176388783	176389750	+	inside	171	171	NearestLocation	HIGD2A	TSS proximal region
1490	chr5	176837693	176837926	234	*	234	176837768	36.74	11.6241	3.77389	7.59762	T47D.TRPS1_peak_1479	90249	176810559	176880898	+	inside	27134	27134	NearestLocation	UNC5A	TSS distal region
1491	chr5	180289514	180289738	225	*	225	180289636	30.89	17.3182	6.54788	13.0222	T47D.TRPS1_peak_1480	5601	180233595	180292071	-	inside	2557	2333	NearestLocation	MAPK9	TSS proximal region
1492	chr6	4008301	4008738	438	*	438	4008504	32.56	22.4566	8.39101	17.9608	T47D.TRPS1_peak_1481	8899	4021335	4064983	+	upstream	-13034	12597	NearestLocation	PRPF4B	TSS distal region
1493	chr6	7418322	7418814	493	*	493	7418461	55.11	30.5097	7.01354	25.7542	T47D.TRPS1_peak_1482	83732	7389829	7418037	+	downstream	28493	285	NearestLocation	RIOK1	TSS distal region
1494	chr6	7561284	7561949	666	*	666	7561478	53.44	31.8989	7.77691	27.1006	T47D.TRPS1_peak_1483	1832	7541637	7586713	+	inside	19647	19647	NearestLocation	DSP	TSS distal region
1495	chr6	10028325	10028542	218	*	218	10028425	19.2	10.3984	5.214	6.44888	T47D.TRPS1_peak_1484	100130275	10412318	10416169	+	upstream	-383993	383776	NearestLocation	TFAP2A-AS1	TSS distal region
1496	chr6	10141865	10142094	230	*	230	10142015	32.56	13.7817	4.79486	9.64514	T47D.TRPS1_peak_1485	100130275	10412318	10416169	+	upstream	-270453	270224	NearestLocation	TFAP2A-AS1	TSS distal region
1497	chr6	10314363	10314598	236	*	236	10314474	25.05	12.2898	5.06795	8.22919	T47D.TRPS1_peak_1486	100130275	10412318	10416169	+	upstream	-97955	97720	NearestLocation	TFAP2A-AS1	TSS distal region
1498	chr6	10314974	10315310	337	*	337	10315151	64.29	46.7242	10.5738	41.5692	T47D.TRPS1_peak_1487	100130275	10412318	10416169	+	upstream	-97344	97008	NearestLocation	TFAP2A-AS1	TSS distal region
1499	chr6	10415146	10415546	401	*	401	10415330	77.65	48.041	8.73919	42.8596	T47D.TRPS1_peak_1488	100130275	10412318	10416169	+	inside	2828	623	NearestLocation	TFAP2A-AS1	TSS proximal region
1500	chr6	12279276	12279651	376	*	376	12279419	46.76	29.5833	8.28998	24.8581	T47D.TRPS1_peak_1489	1906	12290296	12297194	+	upstream	-11020	10645	NearestLocation	EDN1	TSS distal region
1501	chr6	12331448	12332285	838	*	838	12332057	42.58	20.7845	5.87619	16.3549	T47D.TRPS1_peak_1490	1906	12290296	12297194	+	downstream	41152	34254	NearestLocation	EDN1	TSS distal region
1502	chr6	12343599	12343898	300	*	300	12343765	39.24	24.2234	7.52643	19.6676	T47D.TRPS1_peak_1491	1906	12290296	12297194	+	downstream	53303	46405	NearestLocation	EDN1	TSS distal region
1503	chr6	12410971	12411542	572	*	572	12411155	36.74	19.3873	6.28982	15.0089	T47D.TRPS1_peak_1492	1906	12290296	12297194	+	downstream	120675	113777	NearestLocation	EDN1	TSS distal region
1504	chr6	12416858	12417137	280	*	280	12416979	30.89	17.13	6.46545	12.8371	T47D.TRPS1_peak_1493	1906	12290296	12297194	+	downstream	126562	119664	NearestLocation	EDN1	TSS distal region
1505	chr6	12417189	12417482	294	*	294	12417384	28.39	10.8898	4.19845	6.91436	T47D.TRPS1_peak_1494	1906	12290296	12297194	+	downstream	126893	119995	NearestLocation	EDN1	TSS distal region
1506	chr6	12484515	12485582	1068	*	1068	12484911	46.76	32.6454	9.4825	27.828	T47D.TRPS1_peak_1495	1906	12290296	12297194	+	downstream	194219	187321	NearestLocation	EDN1	TSS distal region
1507	chr6	12485902	12486108	207	*	207	12485987	26.72	11.2515	4.61987	7.25101	T47D.TRPS1_peak_1496	1906	12290296	12297194	+	downstream	195606	188708	NearestLocation	EDN1	TSS distal region
1508	chr6	12492508	12492723	216	*	216	12492608	28.39	15.1755	5.8836	10.9697	T47D.TRPS1_peak_1497	1906	12290296	12297194	+	downstream	202212	195314	NearestLocation	EDN1	TSS distal region
1509	chr6	12570660	12570987	328	*	328	12570801	46.76	28.6849	7.95977	23.9818	T47D.TRPS1_peak_1498	221692	12716805	13287843	+	upstream	-146145	145818	NearestLocation	PHACTR1	TSS distal region
1510	chr6	12790192	12790407	216	*	216	12790315	27.55	13.9396	5.55529	9.79939	T47D.TRPS1_peak_1499	221692	12716805	13287843	+	inside	73387	73387	NearestLocation	PHACTR1	TSS distal region
1511	chr6	12841566	12841894	329	*	329	12841714	27.55	14.4218	5.76421	10.2526	T47D.TRPS1_peak_1500	221692	12716805	13287843	+	inside	124761	124761	NearestLocation	PHACTR1	TSS distal region
1512	chr6	12845403	12845894	492	*	492	12845649	38.41	12.893	3.94089	8.79947	T47D.TRPS1_peak_1501	221692	12716805	13287843	+	inside	128598	128598	NearestLocation	PHACTR1	TSS distal region
1513	chr6	15409627	15409838	212	*	212	15409689	23.38	8.80669	3.94806	4.96156	T47D.TRPS1_peak_1502	3720	15245503	15522042	+	inside	164124	112204	NearestLocation	JARID2	TSS distal region
1514	chr6	16332087	16332434	348	*	348	16332253	46.76	30.0701	8.47264	25.328	T47D.TRPS1_peak_1503	2766	16238580	16295549	+	downstream	93507	36538	NearestLocation	GMPR	TSS distal region
1515	chr6	17012482	17012812	331	*	331	17012642	47.59	23.5025	6.0742	18.9725	T47D.TRPS1_peak_1504	401236	17102258	17131372	+	upstream	-89776	89446	NearestLocation	STMND1	TSS distal region
1516	chr6	17389141	17389660	520	*	520	17389478	86	86.5099	19.3412	80.6863	T47D.TRPS1_peak_1505	10486	17393505	17557792	+	upstream	-4364	3845	NearestLocation	CAP2	TSS proximal region
1517	chr6	17472738	17473259	522	*	522	17473109	25.88	10.5157	4.4807	6.55577	T47D.TRPS1_peak_1506	10486	17393505	17557792	+	inside	79233	79233	NearestLocation	CAP2	TSS distal region
1518	chr6	18051668	18052262	595	*	595	18051863	43.42	31.7718	9.7845	26.9786	T47D.TRPS1_peak_1507	63971	17759183	17987623	-	upstream	-64045	64045	NearestLocation	KIF13A	TSS distal region
1519	chr6	18062696	18062968	273	*	273	18062789	23.38	11.1536	4.94208	7.15844	T47D.TRPS1_peak_1508	378884	18120487	18122620	-	downstream	59924	57519	NearestLocation	NHLRC1	TSS distal region
1520	chr6	20211281	20211489	209	*	209	20211390	35.07	18.5163	6.01149	14.1694	T47D.TRPS1_peak_1509	154141	20099686	20212464	-	inside	1183	975	NearestLocation	MBOAT1	TSS proximal region
1521	chr6	21738706	21738972	267	*	267	21738771	24.21	11.8043	5.04286	7.76877	T47D.TRPS1_peak_1510	401237	21664772	22214505	+	inside	73934	73934	NearestLocation	CASC15	TSS distal region
1522	chr6	24313448	24313660	213	*	213	24313572	25.05	15.8808	6.72232	11.6436	T47D.TRPS1_peak_1511	353219	24356903	24358284	+	upstream	-43455	43243	NearestLocation	KAAG1	TSS distal region
1523	chr6	24341282	24341501	220	*	220	24341382	31.73	16.8249	6.12101	12.5505	T47D.TRPS1_peak_1512	353219	24356903	24358284	+	upstream	-15621	15402	NearestLocation	KAAG1	TSS distal region
1524	chr6	26311648	26311983	336	*	336	26311825	31.73	13.0386	4.67558	8.93906	T47D.TRPS1_peak_1513	8365	26285126	26285499	-	upstream	-26149	26149	NearestLocation	HIST1H4H	TSS distal region
1525	chr6	26571635	26571921	287	*	287	26571780	34.23	20.6283	7.04679	16.2011	T47D.TRPS1_peak_1514	29777	26596943	26600049	+	upstream	-25308	25022	NearestLocation	ABT1	TSS distal region
1526	chr6	26660037	26660316	280	*	280	26660175	33.4	14.5376	4.91414	10.3598	T47D.TRPS1_peak_1515	79692	26634383	26659752	-	upstream	-285	285	NearestLocation	ZNF322	TSS proximal region
1527	chr6	27177809	27178085	277	*	277	27177914	31.73	16.8249	6.12101	12.5505	T47D.TRPS1_peak_1516	100422934	27147626	27147688	+	downstream	30183	30121	NearestLocation	MIR3143	TSS distal region
1528	chr6	28383332	28383664	333	*	333	28383522	34.23	8.18651	2.93616	4.38952	T47D.TRPS1_peak_1517	9753	28378821	28399767	-	inside	16435	4511	NearestLocation	ZSCAN12	TSS distal region
1529	chr6	34392695	34392992	298	*	298	34392855	48.43	30.0026	8.00462	25.2617	T47D.TRPS1_peak_1518	11165	34287196	34392680	-	upstream	-15	15	NearestLocation	NUDT3	TSS proximal region
1530	chr6	35368699	35368953	255	*	255	35368761	32.56	15.0805	5.25917	10.8832	T47D.TRPS1_peak_1519	5467	35342558	35428191	+	inside	26141	26141	NearestLocation	PPARD	TSS distal region
1531	chr6	37822778	37822984	207	*	207	37822867	33.4	11.1278	3.82211	7.13359	T47D.TRPS1_peak_1520	60685	37819531	38154623	+	inside	3247	3247	NearestLocation	ZFAND3	TSS proximal region
1532	chr6	39263865	39264086	222	*	222	39263943	30.89	12.3086	4.5563	8.24326	T47D.TRPS1_peak_1521	8645	39188971	39229475	-	upstream	-34390	34390	NearestLocation	KCNK5	TSS distal region
1533	chr6	42929102	42929486	385	*	385	42929303	78.49	55.923	10.717	50.6091	T47D.TRPS1_peak_1522	10695	42929122	42939270	+	overlapStart	-20	20	NearestLocation	CNPY3	TSS proximal region
1534	chr6	43171303	43171522	220	*	220	43171492	26.72	9.84994	4.07875	5.93537	T47D.TRPS1_peak_1523	6722	43171182	43181506	+	inside	121	121	NearestLocation	SRF	TSS proximal region
1535	chr6	43496634	43496934	301	*	301	43496779	35.9	15.1696	4.96174	10.964	T47D.TRPS1_peak_1524	221424	43506965	43510343	-	downstream	13709	10031	NearestLocation	LRRC73	TSS distal region
1536	chr6	46990840	46991105	266	*	266	46990965	28.39	12.7692	4.89819	8.67859	T47D.TRPS1_peak_1525	221395	46852506	46954938	-	upstream	-35902	35902	NearestLocation	ADGRF5	TSS distal region
1537	chr6	51473257	51473487	231	*	231	51473400	20.04	11.265	5.42947	7.25479	T47D.TRPS1_peak_1526	5314	51615347	52087625	-	downstream	614368	141860	NearestLocation	PKHD1	TSS distal region
1538	chr6	52995498	52995787	290	*	290	52995611	70.14	59.8949	13.8401	54.5127	T47D.TRPS1_peak_1527	125050	52995620	52995951	+	overlapStart	-122	122	NearestLocation	RN7SK	TSS proximal region
1539	chr6	53112461	53112698	238	*	238	53112556	31.73	14.7489	5.30025	10.5673	T47D.TRPS1_peak_1528	8521	53126962	53148826	-	downstream	36365	14264	NearestLocation	GCM1	TSS distal region
1540	chr6	53326589	53326819	231	*	231	53326638	31.73	9.78056	3.6073	5.87279	T47D.TRPS1_peak_1529	647190	53334460	53337617	-	downstream	11028	7641	NearestLocation	RPS16P5	TSS distal region
1541	chr6	53464879	53465228	350	*	350	53465078	46.76	13.7787	3.67374	9.64375	T47D.TRPS1_peak_1530	2729	53497341	53545129	-	downstream	80250	32113	NearestLocation	GCLC	TSS distal region
1542	chr6	53465763	53466069	307	*	307	53465921	57.61	32.2206	7.29202	27.4105	T47D.TRPS1_peak_1531	2729	53497341	53545129	-	downstream	79366	31272	NearestLocation	GCLC	TSS distal region
1543	chr6	55827979	55828335	357	*	357	55828206	19.2	10.3984	5.214	6.44888	T47D.TRPS1_peak_1532	653	55755440	55875577	-	inside	47598	47242	NearestLocation	BMP5	TSS distal region
1544	chr6	56727450	56727731	282	*	282	56727610	29.22	16.8492	6.39529	12.5742	T47D.TRPS1_peak_1533	667	56457987	56954628	-	inside	227178	226897	NearestLocation	DST	TSS distal region
1545	chr6	56742103	56742343	241	*	241	56742244	27.55	10.202	4.07917	6.26791	T47D.TRPS1_peak_1534	667	56457987	56954628	-	inside	212525	212285	NearestLocation	DST	TSS distal region
1546	chr6	57089776	57090012	237	*	237	57089891	55.11	33.833	8.01548	28.9814	T47D.TRPS1_peak_1535	26036	57090010	57170300	+	overlapStart	-234	2	NearestLocation	ZNF451	TSS proximal region
1547	chr6	63307950	63308180	231	*	231	63308069	25.05	15.8006	6.68272	11.5736	T47D.TRPS1_peak_1536	51557	63275951	63319977	-	inside	12027	11797	NearestLocation	LGSN	TSS distal region
1548	chr6	63573525	63573919	395	*	395	63573716	56.78	28.5417	6.41981	23.8458	T47D.TRPS1_peak_1537	7803	63521746	63583588	+	inside	51779	9669	NearestLocation	PTP4A1	TSS distal region
1549	chr6	64774280	64775148	869	*	869	64774455	45.09	37.8642	11.8937	32.9017	T47D.TRPS1_peak_1538	441155	65301418	65305611	+	upstream	-527138	526270	NearestLocation	LOC441155	TSS distal region
1550	chr6	64785568	64785887	320	*	320	64785651	15.86	7.15143	4.3521	3.43472	T47D.TRPS1_peak_1539	441155	65301418	65305611	+	upstream	-515850	515531	NearestLocation	LOC441155	TSS distal region
1551	chr6	67679641	67679948	308	*	308	67679836	26.72	16.4086	6.9298	12.1476	T47D.TRPS1_peak_1540	577	68635740	69389511	+	upstream	-956099	955792	NearestLocation	ADGRB3	TSS distal region
1552	chr6	71368361	71368641	281	*	281	71368520	22.54	12.3838	5.73552	8.31678	T47D.TRPS1_peak_1541	407032	71376960	71377031	-	downstream	8670	8319	NearestLocation	MIR30C2	TSS distal region
1553	chr6	72271562	72271818	257	*	257	72271682	28.39	18.3673	7.34729	14.0294	T47D.TRPS1_peak_1542	56479	72621843	73198850	+	upstream	-350281	350025	NearestLocation	KCNQ5	TSS distal region
1554	chr6	74969883	74970155	273	*	273	74970041	19.2	10.3984	5.214	6.44888	T47D.TRPS1_peak_1543	1303	75084326	75205907	-	downstream	236024	114171	NearestLocation	COL12A1	TSS distal region
1555	chr6	74972601	74972963	363	*	363	74972767	43.42	20.2072	5.55234	15.7964	T47D.TRPS1_peak_1544	1303	75084326	75205907	-	downstream	233306	111363	NearestLocation	COL12A1	TSS distal region
1556	chr6	82567684	82567921	238	*	238	82567789	25.88	15.8808	6.9378	11.6436	T47D.TRPS1_peak_1545	7162	82363206	82367416	+	downstream	204478	200268	NearestLocation	TPBG	TSS distal region
1557	chr6	82568722	82568938	217	*	217	82568858	25.88	14.4651	6.23475	10.2943	T47D.TRPS1_peak_1546	7162	82363206	82367416	+	downstream	205516	201306	NearestLocation	TPBG	TSS distal region
1558	chr6	82570075	82570393	319	*	319	82570237	40.91	31.806	10.7526	27.0115	T47D.TRPS1_peak_1547	7162	82363206	82367416	+	downstream	206869	202659	NearestLocation	TPBG	TSS distal region
1559	chr6	82877256	82877592	337	*	337	82877428	35.07	25.6604	9.01724	21.054	T47D.TRPS1_peak_1548	90025	82892468	83065826	-	downstream	188570	14876	NearestLocation	UBE3D	TSS distal region
1560	chr6	83859405	83859698	294	*	294	83859570	45.92	30.2297	8.77569	25.4822	T47D.TRPS1_peak_1549	51167	83859651	83960427	+	overlapStart	-246	47	NearestLocation	CYB5R4	TSS proximal region
1561	chr6	96182201	96182513	313	*	313	96182287	15.86	7.15143	4.3521	3.43472	T47D.TRPS1_peak_1550	10690	96015969	96215612	+	inside	166232	33099	NearestLocation	FUT9	TSS distal region
1562	chr6	104887416	104887676	261	*	261	104887550	33.4	19.6848	6.8798	15.2949	T47D.TRPS1_peak_1551	57531	104728093	104859919	-	upstream	-27497	27497	NearestLocation	HACE1	TSS distal region
1563	chr6	105991824	105992087	264	*	264	105991936	27.55	14.2995	5.71083	10.1382	T47D.TRPS1_peak_1552	639	106086320	106109939	+	upstream	-94496	94233	NearestLocation	PRDM1	TSS distal region
1564	chr6	107980375	107980625	251	*	251	107980530	25.05	10.5157	4.34154	6.55577	T47D.TRPS1_peak_1553	11231	107867756	107958278	-	upstream	-22097	22097	NearestLocation	SEC63	TSS distal region
1565	chr6	108559148	108559362	215	*	215	108559289	35.07	16.0864	5.15271	11.835	T47D.TRPS1_peak_1554	2309	108559823	108684768	+	upstream	-675	461	NearestLocation	FOXO3	TSS proximal region
1566	chr6	111259097	111259431	335	*	335	111259270	65.13	52.4741	12.3673	47.2176	T47D.TRPS1_peak_1555	91749	111259279	111269058	+	overlapStart	-182	152	NearestLocation	MFSD4B	TSS proximal region
1567	chr6	112043744	112043954	211	*	211	112043894	25.05	15.1077	6.34574	10.9083	T47D.TRPS1_peak_1556	8838	112054075	112069684	+	upstream	-10331	10121	NearestLocation	WISP3	TSS distal region
1568	chr6	113433238	113433860	623	*	623	113433530	36.74	27.3835	9.73898	22.722	T47D.TRPS1_peak_1557	4082	113857348	113863475	+	upstream	-424110	423488	NearestLocation	MARCKS	TSS distal region
1569	chr6	113466582	113466927	346	*	346	113466733	45.92	37.8642	12.1092	32.9017	T47D.TRPS1_peak_1558	4082	113857348	113863475	+	upstream	-390766	390421	NearestLocation	MARCKS	TSS distal region
1570	chr6	113642749	113642971	223	*	223	113642841	23.38	9.09299	4.06322	5.23067	T47D.TRPS1_peak_1559	4082	113857348	113863475	+	upstream	-214599	214377	NearestLocation	MARCKS	TSS distal region
1571	chr6	117605256	117605563	308	*	308	117605388	29.22	16.0393	6.04483	11.7933	T47D.TRPS1_peak_1560	57120	117318188	117602542	-	upstream	-2714	2714	NearestLocation	GOPC	TSS proximal region
1572	chr6	118776648	118777006	359	*	359	118776807	32.56	23.0138	8.6616	18.4966	T47D.TRPS1_peak_1561	100287632	118782708	118783418	+	upstream	-6060	5702	NearestLocation	LOC100287632	TSS distal region
1573	chr6	118800530	118800753	224	*	224	118800626	25.05	12.6201	5.20985	8.54084	T47D.TRPS1_peak_1562	100287632	118782708	118783418	+	downstream	17822	17112	NearestLocation	LOC100287632	TSS distal region
1574	chr6	135251478	135251700	223	*	223	135251609	32.56	13.7817	4.79486	9.64514	T47D.TRPS1_peak_1563	693126	135239160	135239256	+	downstream	12318	12222	NearestLocation	MIR548A2	TSS distal region
1575	chr6	138231306	138231647	342	*	342	138231504	29.22	13.5501	5.03735	9.42489	T47D.TRPS1_peak_1564	59351	138215986	138218490	-	upstream	-12816	12816	NearestLocation	PBOV1	TSS distal region
1576	chr6	139376825	139377038	214	*	214	139376879	29.22	10.0007	3.77802	6.0773	T47D.TRPS1_peak_1565	10370	139372255	139374650	-	upstream	-2175	2175	NearestLocation	CITED2	TSS proximal region
1577	chr6	141561274	141561486	213	*	213	141561371	23.38	13.5895	6.09482	9.46163	T47D.TRPS1_peak_1566	4829	142075608	142088799	-	downstream	527525	514122	NearestLocation	NMBR	TSS distal region
1578	chr6	143677741	143678260	520	*	520	143677967	46.76	32.8153	9.55172	27.9905	T47D.TRPS1_peak_1567	9749	143608180	143831185	+	inside	69561	69561	NearestLocation	PHACTR2	TSS distal region
1579	chr6	145189988	145190209	222	*	222	145190109	22.54	12.6839	5.88608	8.5989	T47D.TRPS1_peak_1568	100507557	145734869	145886585	+	upstream	-544881	544660	NearestLocation	LOC100507557	TSS distal region
1580	chr6	151436349	151436582	234	*	234	151436496	25.05	12.6201	5.20985	8.54084	T47D.TRPS1_peak_1569	55005	151404762	151452181	-	inside	15832	15599	NearestLocation	RMND1	TSS distal region
1581	chr6	151616163	151616385	223	*	223	151616308	25.88	12.6201	5.37685	8.54084	T47D.TRPS1_peak_1570	2099	151656695	152103273	+	upstream	-40532	40310	NearestLocation	ESR1	TSS distal region
1582	chr6	151632571	151632912	342	*	342	151632724	37.57	28.3839	9.89581	23.6955	T47D.TRPS1_peak_1571	2099	151656695	152103273	+	upstream	-24124	23783	NearestLocation	ESR1	TSS distal region
1583	chr6	151633413	151634436	1024	*	1024	151633744	80.99	66.2908	13.6654	60.79	T47D.TRPS1_peak_1572	2099	151656695	152103273	+	upstream	-23282	22259	NearestLocation	ESR1	TSS distal region
1584	chr6	151658174	151658405	232	*	232	151658252	20.87	11.265	5.64495	7.25479	T47D.TRPS1_peak_1573	2099	151656695	152103273	+	inside	1479	1479	NearestLocation	ESR1	TSS proximal region
1585	chr6	151658663	151659035	373	*	373	151658851	42.58	34.2788	11.2473	29.4159	T47D.TRPS1_peak_1574	2099	151656695	152103273	+	inside	1968	1968	NearestLocation	ESR1	TSS proximal region
1586	chr6	151764280	151764638	359	*	359	151764486	45.09	37.8642	11.8937	32.9017	T47D.TRPS1_peak_1575	2099	151656695	152103273	+	inside	107585	107585	NearestLocation	ESR1	TSS distal region
1587	chr6	158242561	158242848	288	*	288	158242660	34.23	17.6571	5.87233	13.3488	T47D.TRPS1_peak_1576	56995	158312660	158511824	+	upstream	-70099	69812	NearestLocation	TULP4	TSS distal region
1588	chr6	170113772	170114148	377	*	377	170114060	22.54	9.93796	4.58061	6.01801	T47D.TRPS1_peak_1577	154449	170254334	170262569	-	downstream	148797	140186	NearestLocation	LOC154449	TSS distal region
1589	chr7	237022	237894	873	*	873	237454	101.03	66.2459	9.69701	60.7477	T47D.TRPS1_peak_1578	100288524	290170	291488	+	upstream	-53148	52276	NearestLocation	WI2-2373I1.2	TSS distal region
1590	chr7	2333435	2333641	207	*	207	2333582	28.39	11.6123	4.46034	7.58687	T47D.TRPS1_peak_1579	29886	2251770	2314464	-	upstream	-18971	18971	NearestLocation	SNX8	TSS distal region
1591	chr7	2440618	2440847	230	*	230	2440704	28.39	9.60211	3.75292	5.70083	T47D.TRPS1_peak_1580	101927181	2437763	2447850	+	inside	2855	2855	NearestLocation	LOC101927181	TSS proximal region
1592	chr7	2687619	2687844	226	*	226	2687750	44.25	12.596	3.48105	8.52148	T47D.TRPS1_peak_1581	155185	2679522	2715436	+	inside	8097	8097	NearestLocation	AMZ1	TSS distal region
1593	chr7	2844601	2844807	207	*	207	2844730	30.89	10.5938	3.96791	6.63056	T47D.TRPS1_peak_1582	2768	2728106	2844325	-	upstream	-276	276	NearestLocation	GNA12	TSS proximal region
1594	chr7	2850614	2850890	277	*	277	2850740	40.91	15.8809	4.65709	11.6436	T47D.TRPS1_peak_1583	2768	2728106	2844325	-	upstream	-6289	6289	NearestLocation	GNA12	TSS distal region
1595	chr7	3108931	3109230	300	*	300	3109000	25.88	8.98966	3.88489	5.13253	T47D.TRPS1_peak_1584	84433	2906076	3043945	-	upstream	-64986	64986	NearestLocation	CARD11	TSS distal region
1596	chr7	5357953	5358301	349	*	349	5358137	47.59	23.6174	6.1084	19.079	T47D.TRPS1_peak_1585	84629	5306792	5425414	-	inside	67461	51161	NearestLocation	TNRC18	TSS distal region
1597	chr7	5417581	5418063	483	*	483	5417863	57.61	29.7716	6.61102	25.036	T47D.TRPS1_peak_1586	84629	5306792	5425414	-	inside	7833	7351	NearestLocation	TNRC18	TSS distal region
1598	chr7	5555017	5555299	283	*	283	5555142	59.28	24.5925	5.12438	20.0205	T47D.TRPS1_peak_1587	60	5527148	5530601	-	upstream	-24416	24416	NearestLocation	ACTB	TSS distal region
1599	chr7	7416200	7416448	249	*	249	7416334	43.42	12.0187	3.41682	7.97126	T47D.TRPS1_peak_1588	340267	7358613	7535829	-	inside	119629	57587	NearestLocation	COL28A1	TSS distal region
1600	chr7	7640425	7641239	815	*	815	7641042	72.64	36.9303	6.6948	31.998	T47D.TRPS1_peak_1589	729852	7640711	7879220	+	overlapStart	-286	286	NearestLocation	UMAD1	TSS proximal region
1601	chr7	7996654	7996921	268	*	268	7996758	33.4	11.1278	3.82211	7.13359	T47D.TRPS1_peak_1590	100505921	7949839	7968752	-	upstream	-27902	27902	NearestLocation	LOC100505921	TSS distal region
1602	chr7	8291063	8291306	244	*	244	8291121	33.4	14.5376	4.91414	10.3598	T47D.TRPS1_peak_1591	3382	8113185	8262612	-	upstream	-28451	28451	NearestLocation	ICA1	TSS distal region
1603	chr7	12458607	12458850	244	*	244	12458795	24.21	11.8043	5.04286	7.76877	T47D.TRPS1_peak_1592	221806	12330883	12404226	-	upstream	-54381	54381	NearestLocation	VWDE	TSS distal region
1604	chr7	14486084	14486291	208	*	208	14486183	23.38	13.9811	6.29137	9.83549	T47D.TRPS1_peak_1593	1607	14145049	14902925	-	inside	416841	341035	NearestLocation	DGKB	TSS distal region
1605	chr7	14639481	14639761	281	*	281	14639566	35.9	12.4287	4.10044	8.35811	T47D.TRPS1_peak_1594	1607	14145049	14902925	-	inside	263444	263164	NearestLocation	DGKB	TSS distal region
1606	chr7	16098153	16098406	254	*	254	16098233	21.71	11.6787	5.61709	7.6505	T47D.TRPS1_peak_1595	100506025	16210486	16270604	+	upstream	-112333	112080	NearestLocation	ISPD-AS1	TSS distal region
1607	chr7	16678872	16679224	353	*	353	16679049	50.1	41.0759	11.8503	36.0426	T47D.TRPS1_peak_1596	28969	16646134	16706523	+	inside	32738	27299	NearestLocation	BZW2	TSS distal region
1608	chr7	16847408	16847767	360	*	360	16847576	71.81	29.144	5.20056	24.4291	T47D.TRPS1_peak_1597	155465	16859406	16881989	-	downstream	34581	11639	NearestLocation	AGR3	TSS distal region
1609	chr7	16990058	16990328	271	*	271	16990208	35.9	14.0966	4.61299	9.94443	T47D.TRPS1_peak_1598	155465	16859406	16881989	-	upstream	-108069	108069	NearestLocation	AGR3	TSS distal region
1610	chr7	17618561	17618883	323	*	323	17618714	45.09	24.4835	6.58127	19.92	T47D.TRPS1_peak_1599	101927630	17463445	17558909	-	upstream	-59652	59652	NearestLocation	LOC101927630	TSS distal region
1611	chr7	23055725	23055963	239	*	239	23055843	28.39	10.8898	4.19845	6.91436	T47D.TRPS1_peak_1600	84668	22941259	23014151	-	upstream	-41574	41574	NearestLocation	FAM126A	TSS distal region
1612	chr7	23334740	23334951	212	*	212	23334768	30.89	12.3086	4.5563	8.24326	T47D.TRPS1_peak_1601	115416	23299321	23309561	+	downstream	35419	25179	NearestLocation	MALSU1	TSS distal region
1613	chr7	25846689	25846940	252	*	252	25846813	37.57	17.2031	5.35005	12.9091	T47D.TRPS1_peak_1602	406940	25949919	25949986	-	downstream	103297	102979	NearestLocation	MIR148A	TSS distal region
1614	chr7	29748587	29748856	270	*	270	29748717	22.54	12.8627	5.97663	8.7702	T47D.TRPS1_peak_1603	644150	29806554	29917066	+	upstream	-57967	57698	NearestLocation	WIPF3	TSS distal region
1615	chr7	30671945	30672227	283	*	283	30672068	66.8	25.4818	4.84271	20.8819	T47D.TRPS1_peak_1604	11185	30697985	30757602	+	upstream	-26040	25758	NearestLocation	INMT	TSS distal region
1616	chr7	33129246	33129565	320	*	320	33129401	52.6	28.9316	7.03088	24.2243	T47D.TRPS1_peak_1605	27241	33129540	33606068	+	overlapStart	-294	25	NearestLocation	BBS9	TSS proximal region
1617	chr7	35037981	35038417	437	*	437	35038114	35.9	15.2112	4.97559	11.0045	T47D.TRPS1_peak_1606	23333	34921469	35038041	-	overlapStart	60	60	NearestLocation	DPY19L1	TSS proximal region
1618	chr7	39016635	39016882	248	*	248	39016809	43.42	25.8995	7.44281	21.2883	T47D.TRPS1_peak_1607	11281	38978009	39464791	+	inside	38626	38626	NearestLocation	POU6F2	TSS distal region
1619	chr7	45111748	45112100	353	*	353	45111930	50.1	23.5351	5.67761	18.9993	T47D.TRPS1_peak_1608	9238	45100100	45111747	-	upstream	-1	1	NearestLocation	TBRG4	TSS proximal region
1620	chr7	47575907	47576315	409	*	409	47576139	88.51	51.5095	8.13703	46.2672	T47D.TRPS1_peak_1609	64759	47275154	47582144	-	inside	6237	5829	NearestLocation	TNS3	TSS distal region
1621	chr7	47979456	47979830	375	*	375	47979669	68.47	25.134	4.6312	20.5506	T47D.TRPS1_peak_1610	3364	47963288	47979625	-	overlapStart	169	169	NearestLocation	HUS1	TSS proximal region
1622	chr7	48110316	48110539	224	*	224	48110396	50.1	19.4413	4.64532	15.06	T47D.TRPS1_peak_1611	7378	48088603	48108733	+	downstream	21713	1583	NearestLocation	UPP1	TSS distal region
1623	chr7	52719653	52719941	289	*	289	52719779	32.56	13.7817	4.79486	9.64514	T47D.TRPS1_peak_1612	285877	53035656	53036925	+	upstream	-316003	315715	NearestLocation	POM121L12	TSS distal region
1624	chr7	55773274	55773496	223	*	223	55773370	21.71	10.1605	4.86918	6.23046	T47D.TRPS1_peak_1613	360132	55681074	55704567	-	upstream	-68707	68707	NearestLocation	FKBP9P1	TSS distal region
1625	chr7	56051252	56051545	294	*	294	56051401	32.56	13.7758	4.79281	9.64183	T47D.TRPS1_peak_1614	908	56051685	56063989	+	upstream	-433	140	NearestLocation	CCT6A	TSS proximal region
1626	chr7	56196271	56196563	293	*	293	56196476	37.57	22.0276	7.10411	17.5436	T47D.TRPS1_peak_1615	389493	56114681	56116397	-	upstream	-79874	79874	NearestLocation	NUPR2	TSS distal region
1627	chr7	56196271	56196563	293	*	293	56196476	37.57	22.0276	7.10411	17.5436	T47D.TRPS1_peak_1615	5723	56011051	56116397	-	upstream	-79874	79874	NearestLocation	PSPH	TSS distal region
1628	chr7	56578740	56579005	266	*	266	56578843	46.76	38.9256	12.2521	33.9423	T47D.TRPS1_peak_1616	101928401	56534230	56538130	-	upstream	-40610	40610	NearestLocation	LOC101928401	TSS distal region
1629	chr7	64733836	64734120	285	*	285	64734002	29.22	16.0393	6.04483	11.7933	T47D.TRPS1_peak_1617	102465505	64679064	64679176	+	downstream	54772	54660	NearestLocation	MIR6839	TSS distal region
1630	chr7	70788259	70788541	283	*	283	70788390	41.75	16.6034	4.74986	12.3361	T47D.TRPS1_peak_1618	64409	71132537	71713601	+	upstream	-344278	343996	NearestLocation	WBSCR17	TSS distal region
1631	chr7	73742278	73742526	249	*	249	73742446	36.74	14.0069	4.46509	9.86023	T47D.TRPS1_peak_1619	83451	73736095	73738860	-	upstream	-3418	3418	NearestLocation	ABHD11	TSS proximal region
1632	chr7	73742940	73743153	214	*	214	73743062	40.91	10.7894	3.3286	6.8179	T47D.TRPS1_peak_1620	83451	73736095	73738860	-	upstream	-4080	4080	NearestLocation	ABHD11	TSS proximal region
1633	chr7	74635590	74635824	235	*	235	74635742	32.56	16.5771	5.82608	12.3111	T47D.TRPS1_peak_1621	2969	74657665	74760692	+	upstream	-22075	21841	NearestLocation	GTF2I	TSS distal region
1634	chr7	76293647	76293923	277	*	277	76293758	53.44	29.2104	6.95165	24.4936	T47D.TRPS1_peak_1622	3315	76302558	76304297	+	upstream	-8911	8635	NearestLocation	HSPB1	TSS distal region
1635	chr7	77479713	77479934	222	*	222	77479892	18.37	9.55265	4.99852	5.65304	T47D.TRPS1_peak_1623	5782	77537456	77640071	+	upstream	-57743	57522	NearestLocation	PTPN12	TSS distal region
1636	chr7	80506231	80506495	265	*	265	80506359	25.88	12.6201	5.37685	8.54084	T47D.TRPS1_peak_1624	346562	80458671	80511926	-	inside	5695	5431	NearestLocation	GNAT3	TSS distal region
1637	chr7	80564065	80564387	323	*	323	80564233	40.08	12.5576	3.68651	8.48455	T47D.TRPS1_peak_1625	346562	80458671	80511926	-	upstream	-52139	52139	NearestLocation	GNAT3	TSS distal region
1638	chr7	80921103	80921386	284	*	284	80921230	27.55	14.3669	5.74022	10.1997	T47D.TRPS1_peak_1626	10512	80742538	80922359	-	inside	1256	973	NearestLocation	SEMA3C	TSS proximal region
1639	chr7	80942594	80942955	362	*	362	80942805	28.39	10.8898	4.19845	6.91436	T47D.TRPS1_peak_1627	10512	80742538	80922359	-	upstream	-20235	20235	NearestLocation	SEMA3C	TSS distal region
1640	chr7	81447442	81447655	214	*	214	81447556	27.55	15.0481	6.04193	10.8517	T47D.TRPS1_peak_1628	3082	81702128	81770136	-	downstream	322694	254473	NearestLocation	HGF	TSS distal region
1641	chr7	82699962	82700168	207	*	207	82700057	20.04	8.71601	4.20788	4.88143	T47D.TRPS1_peak_1629	781	81950102	82443715	-	upstream	-256247	256247	NearestLocation	CACNA2D1	TSS distal region
1642	chr7	85890321	85890562	242	*	242	85890463	26.72	16.049	6.75255	11.8023	T47D.TRPS1_peak_1630	223117	84995556	85186855	-	upstream	-703466	703466	NearestLocation	SEMA3D	TSS distal region
1643	chr7	85927243	85927535	293	*	293	85927383	25.05	15.4524	6.51231	11.2345	T47D.TRPS1_peak_1631	2913	86643914	86864876	+	upstream	-716671	716379	NearestLocation	GRM3	TSS distal region
1644	chr7	87628191	87628527	337	*	337	87628322	45.92	10.9468	3.12824	6.96311	T47D.TRPS1_peak_1632	154661	87628413	87832298	+	overlapStart	-222	114	NearestLocation	RUNDC3B	TSS proximal region
1645	chr7	93811249	93811646	398	*	398	93811449	33.4	19.6848	6.8798	15.2949	T47D.TRPS1_peak_1633	7980	93885397	93890991	-	downstream	79742	73751	NearestLocation	TFPI2	TSS distal region
1646	chr7	100022791	100023047	257	*	257	100022907	35.9	21.584	7.38079	17.1179	T47D.TRPS1_peak_1634	7586	100015572	100041689	+	inside	7219	7219	NearestLocation	ZKSCAN1	TSS distal region
1647	chr7	105817050	105817277	228	*	228	105817157	26.72	16.4086	6.9298	12.1476	T47D.TRPS1_peak_1635	222255	105604774	105876585	-	inside	59535	59308	NearestLocation	ATXN7L1	TSS distal region
1648	chr7	106217101	106217635	535	*	535	106217254	32.56	15.9754	5.594	11.7329	T47D.TRPS1_peak_1636	10135	106248286	106285192	-	downstream	68091	30651	NearestLocation	NAMPT	TSS distal region
1649	chr7	108815871	108816183	313	*	313	108816027	30.06	20.3845	7.76478	15.9642	T47D.TRPS1_peak_1637	154907	108883981	108884580	-	downstream	68709	67798	NearestLocation	C7orf66	TSS distal region
1650	chr7	110282982	110283495	514	*	514	110283272	106.88	122.327	26.9692	115.887	T47D.TRPS1_peak_1638	442720	109959227	109960213	-	upstream	-322769	322769	NearestLocation	EIF3IP1	TSS distal region
1651	chr7	110397982	110398234	253	*	253	110398043	27.55	14.2995	5.71083	10.1382	T47D.TRPS1_peak_1639	442720	109959227	109960213	-	upstream	-437769	437769	NearestLocation	EIF3IP1	TSS distal region
1652	chr7	110534650	110535203	554	*	554	110534856	50.93	43.1346	12.9834	38.056	T47D.TRPS1_peak_1640	54674	111091006	111125453	+	upstream	-556356	555803	NearestLocation	LRRN3	TSS distal region
1653	chr7	110758541	110758747	207	*	207	110758631	20.87	8.71601	4.37488	4.88143	T47D.TRPS1_peak_1641	54674	111091006	111125453	+	upstream	-332465	332259	NearestLocation	LRRN3	TSS distal region
1654	chr7	115840645	115840935	291	*	291	115840770	25.88	15.4524	6.72106	11.2345	T47D.TRPS1_peak_1642	22797	115935148	116159896	-	downstream	319251	94213	NearestLocation	TFEC	TSS distal region
1655	chr7	121396405	121396691	287	*	287	121396569	28.39	15.1622	5.87783	10.9577	T47D.TRPS1_peak_1643	10447	121348851	121396368	-	upstream	-37	37	NearestLocation	FAM3C	TSS proximal region
1656	chr7	122679321	122679558	238	*	238	122679470	27.55	17.8456	7.36875	13.5214	T47D.TRPS1_peak_1644	168433	122697712	122699154	-	downstream	19833	18154	NearestLocation	RNF133	TSS distal region
1657	chr7	128444479	128444812	334	*	334	128444632	16.7	7.87855	4.54066	4.11009	T47D.TRPS1_peak_1645	29923	128455830	128458418	+	upstream	-11351	11018	NearestLocation	HILPDA	TSS distal region
1658	chr7	129949159	129949365	207	*	207	129949246	22.54	11.8247	5.46019	7.78755	T47D.TRPS1_peak_1646	7328	129830733	129952960	-	inside	3801	3595	NearestLocation	UBE2H	TSS proximal region
1659	chr7	130982264	130982522	259	*	259	130982369	28.39	18.8509	7.58423	14.4892	T47D.TRPS1_peak_1647	100506860	130913464	130921946	+	downstream	68800	60318	NearestLocation	LOC100506860	TSS distal region
1660	chr7	138459770	138460191	422	*	422	138459949	68.47	42.9159	8.68349	37.8403	T47D.TRPS1_peak_1648	8805	138460334	138585587	+	upstream	-564	143	NearestLocation	TRIM24	TSS proximal region
1661	chr7	140175318	140175751	434	*	434	140175509	57.61	49.6192	13.5931	44.408	T47D.TRPS1_peak_1649	80853	140084746	140176941	-	inside	1623	1190	NearestLocation	KDM7A	TSS proximal region
1662	chr7	143120727	143121439	713	*	713	143121063	83.5	87.7295	21.1244	81.8838	T47D.TRPS1_peak_1650	5304	143132081	143139741	+	upstream	-11354	10642	NearestLocation	PIP	TSS distal region
1663	chr7	143126149	143126991	843	*	843	143126320	51.77	44.3739	13.1921	39.2663	T47D.TRPS1_peak_1651	5304	143132081	143139741	+	upstream	-5932	5090	NearestLocation	PIP	TSS distal region
1664	chr7	143129453	143129900	448	*	448	143129648	50.93	39.8212	11.4923	34.8185	T47D.TRPS1_peak_1652	5304	143132081	143139741	+	upstream	-2628	2181	NearestLocation	PIP	TSS proximal region
1665	chr7	143147002	143147242	241	*	241	143147092	21.71	12.1516	5.86042	8.0966	T47D.TRPS1_peak_1653	5304	143132081	143139741	+	downstream	14921	7261	NearestLocation	PIP	TSS distal region
1666	chr7	149065902	149066210	309	*	309	149066043	41.75	23.9089	7.12479	19.3626	T47D.TRPS1_peak_1654	136051	149069641	149090777	-	downstream	24875	3431	NearestLocation	ZNF786	TSS distal region
1667	chr7	150323011	150323238	228	*	228	150323131	28.39	15.9414	6.21861	11.7024	T47D.TRPS1_peak_1655	653857	150247212	150323669	-	inside	658	431	NearestLocation	ACTR3C	TSS proximal region
1668	chr7	151080705	151080940	236	*	236	151080831	40.91	23.0188	6.99881	18.5011	T47D.TRPS1_peak_1656	10922	151076621	151080883	-	overlapStart	178	57	NearestLocation	FASTK	TSS proximal region
1669	chr7	155070018	155070401	384	*	384	155070199	59.28	47.5043	12.0566	42.3355	T47D.TRPS1_peak_1657	3361	155070324	155087392	+	overlapStart	-306	77	NearestLocation	HTR5A	TSS proximal region
1670	chr8	11802461	11802785	325	*	325	11802633	64.29	40.3744	8.56415	35.357	T47D.TRPS1_peak_1658	2222	11795573	11839309	+	inside	6888	6888	NearestLocation	FDFT1	TSS distal region
1671	chr8	11862520	11862777	258	*	258	11862666	20.87	8.71601	4.37488	4.88143	T47D.TRPS1_peak_1659	1508	11842525	11868137	-	inside	5617	5360	NearestLocation	CTSB	TSS distal region
1672	chr8	27426191	27426429	239	*	239	27426321	26.72	14.1699	5.86526	10.0158	T47D.TRPS1_peak_1660	102465507	27433370	27433434	+	upstream	-7179	6941	NearestLocation	MIR6842	TSS distal region
1673	chr8	27740759	27741014	256	*	256	27740885	23.38	13.9811	6.29137	9.83549	T47D.TRPS1_peak_1661	55246	27733316	27772653	-	inside	31894	7443	NearestLocation	CCDC25	TSS distal region
1674	chr8	28890265	28890618	354	*	354	28890444	38.41	19.5257	5.98101	15.1429	T47D.TRPS1_peak_1662	79618	28890394	29052725	+	overlapStart	-129	129	NearestLocation	HMBOX1	TSS proximal region
1675	chr8	29286713	29287121	409	*	409	29286900	70.14	70.3614	18.2498	64.7964	T47D.TRPS1_peak_1663	23303	29067278	29263093	-	upstream	-23620	23620	NearestLocation	KIF13B	TSS distal region
1676	chr8	29555488	29555694	207	*	207	29555567	21.71	9.46042	4.54187	5.57319	T47D.TRPS1_peak_1664	619351	29721260	29748109	-	downstream	192621	165566	NearestLocation	LINC00589	TSS distal region
1677	chr8	29752279	29752669	391	*	391	29752414	35.9	25.6604	9.22598	21.054	T47D.TRPS1_peak_1665	619351	29721260	29748109	-	upstream	-4170	4170	NearestLocation	LINC00589	TSS proximal region
1678	chr8	29784885	29785166	282	*	282	29785015	29.22	18.2105	7.00931	13.8771	T47D.TRPS1_peak_1666	619351	29721260	29748109	-	upstream	-36776	36776	NearestLocation	LINC00589	TSS distal region
1679	chr8	30019738	30020449	712	*	712	30019929	50.93	43.1346	12.9834	38.056	T47D.TRPS1_peak_1667	100422876	29957272	29957348	-	upstream	-62390	62390	NearestLocation	MIR3148	TSS distal region
1680	chr8	30723106	30723329	224	*	224	30723134	20.04	8.71601	4.20788	4.88143	T47D.TRPS1_peak_1668	2936	30678063	30727969	-	inside	4863	4640	NearestLocation	GSR	TSS proximal region
1681	chr8	37695534	37695942	409	*	409	37695711	108.55	60.331	7.82477	54.9385	T47D.TRPS1_peak_1669	80139	37695783	37698878	+	overlapStart	-249	159	NearestLocation	ZNF703	TSS proximal region
1682	chr8	38793009	38793358	350	*	350	38793157	50.1	29.0576	7.29979	24.3437	T47D.TRPS1_peak_1670	6867	38728186	38853028	+	inside	64823	59670	NearestLocation	TACC1	TSS distal region
1683	chr8	39029216	39029433	218	*	218	39029291	28.39	15.1622	5.87783	10.9577	T47D.TRPS1_peak_1671	83877	38988808	38996522	-	upstream	-32694	32694	NearestLocation	TM2D2	TSS distal region
1684	chr8	40596950	40597250	301	*	301	40597072	28.39	10.8898	4.19845	6.91436	T47D.TRPS1_peak_1672	79698	40530591	40897824	-	inside	300874	66359	NearestLocation	ZMAT4	TSS distal region
1685	chr8	42843293	42843508	216	*	216	42843393	45.92	16.4146	4.37353	12.1531	T47D.TRPS1_peak_1673	55145	42836674	42843331	-	overlapStart	38	38	NearestLocation	THAP1	TSS proximal region
1686	chr8	43139144	43139389	246	*	246	43139241	42.58	19.4071	5.44797	15.0274	T47D.TRPS1_peak_1674	138050	43140449	43202827	+	upstream	-1305	1060	NearestLocation	HGSNAT	TSS proximal region
1687	chr8	47541983	47542483	501	*	501	47542137	25.05	15.6576	6.61249	11.4339	T47D.TRPS1_peak_1675	1052	47736914	47738164	-	downstream	196181	194431	NearestLocation	CEBPD	TSS distal region
1688	chr8	52467145	52467416	272	*	272	52467253	46.76	15.1322	3.97988	10.9322	T47D.TRPS1_peak_1676	9705	52110832	52409879	-	upstream	-57266	57266	NearestLocation	ST18	TSS distal region
1689	chr8	63007878	63008124	247	*	247	63008013	35.07	12.4287	4.00766	8.35811	T47D.TRPS1_peak_1677	643763	62977861	62984901	+	downstream	30017	22977	NearestLocation	UG0898H09	TSS distal region
1690	chr8	66114523	66114746	224	*	224	66114653	29.22	11.587	4.31588	7.5641	T47D.TRPS1_peak_1678	84675	66127043	66175483	+	upstream	-12520	12297	NearestLocation	TRIM55	TSS distal region
1691	chr8	66124138	66124344	207	*	207	66124220	41.75	12.0592	3.5624	8.01086	T47D.TRPS1_peak_1679	84675	66127043	66175483	+	upstream	-2905	2699	NearestLocation	TRIM55	TSS proximal region
1692	chr8	66124543	66124749	207	*	207	66124605	37.57	13.6572	4.2515	9.52792	T47D.TRPS1_peak_1680	84675	66127043	66175483	+	upstream	-2500	2294	NearestLocation	TRIM55	TSS proximal region
1693	chr8	66512140	66512382	243	*	243	66512283	35.9	11.0066	3.69039	7.01583	T47D.TRPS1_peak_1681	254778	66493256	66518524	+	inside	18884	6142	NearestLocation	C8orf46	TSS distal region
1694	chr8	66526021	66526319	299	*	299	66526149	41.75	14.8768	4.27487	10.6891	T47D.TRPS1_peak_1682	254778	66493256	66518524	+	downstream	32765	7497	NearestLocation	C8orf46	TSS distal region
1695	chr8	66546331	66546560	230	*	230	66546488	35.9	16.0864	5.27199	11.835	T47D.TRPS1_peak_1683	254778	66493256	66518524	+	downstream	53075	27807	NearestLocation	C8orf46	TSS distal region
1696	chr8	66713964	66714190	227	*	227	66714062	29.22	10.0007	3.77802	6.0773	T47D.TRPS1_peak_1684	23678	66712418	66862022	+	inside	1546	1546	NearestLocation	SGK3	TSS proximal region
1697	chr8	66714261	66714710	450	*	450	66714467	37.57	21.1678	6.76865	16.7166	T47D.TRPS1_peak_1685	23678	66712418	66862022	+	inside	1843	1843	NearestLocation	SGK3	TSS proximal region
1698	chr8	68699398	68699887	490	*	490	68699461	25.05	11.3856	4.69018	7.3698	T47D.TRPS1_peak_1686	286189	68303468	68331491	-	upstream	-367907	367907	NearestLocation	C8orf34-AS1	TSS distal region
1699	chr8	68852754	68853269	516	*	516	68852943	44.25	16.9515	4.52537	12.665	T47D.TRPS1_peak_1687	100505718	68911803	69104190	-	downstream	251436	58534	NearestLocation	LINC01592	TSS distal region
1700	chr8	68853356	68854562	1207	*	1207	68854264	82.66	45.8841	7.60568	40.7473	T47D.TRPS1_peak_1688	100505718	68911803	69104190	-	downstream	250834	57241	NearestLocation	LINC01592	TSS distal region
1701	chr8	70515124	70515382	259	*	259	70515231	21.71	9.46042	4.54187	5.57319	T47D.TRPS1_peak_1689	23471	70573218	70608459	-	downstream	93335	57836	NearestLocation	TRAM1	TSS distal region
1702	chr8	70669127	70669380	254	*	254	70669223	32.56	10.4957	3.72934	6.54169	T47D.TRPS1_peak_1690	389668	70669365	70735942	+	overlapStart	-238	15	NearestLocation	XKR9	TSS proximal region
1703	chr8	74108744	74108958	215	*	215	74108869	25.05	6.44959	2.89436	2.81569	T47D.TRPS1_peak_1691	23643	73991329	74029072	+	downstream	117415	79672	NearestLocation	LY96	TSS distal region
1704	chr8	74965989	74966241	253	*	253	74966140	23.38	13.0938	5.85042	8.98919	T47D.TRPS1_peak_1692	83690	74984473	75034561	+	upstream	-18484	18232	NearestLocation	CRISPLD1	TSS distal region
1705	chr8	78615727	78615951	225	*	225	78615805	26.72	15.1866	6.33712	10.9807	T47D.TRPS1_peak_1693	51101	78666047	78719762	+	upstream	-50320	50096	NearestLocation	ZC2HC1A	TSS distal region
1706	chr8	80965493	80965891	399	*	399	80965690	55.94	33.833	8.13476	28.9814	T47D.TRPS1_peak_1694	619279	80628451	80874781	-	upstream	-90712	90712	NearestLocation	ZNF704	TSS distal region
1707	chr8	86871123	86871426	304	*	304	86871269	35.07	18.5163	6.01149	14.1694	T47D.TRPS1_peak_1695	168975	86866448	87382727	+	inside	4675	4675	NearestLocation	CNBD1	TSS proximal region
1708	chr8	87582052	87582280	229	*	229	87582141	27.55	16.3076	6.62203	12.0495	T47D.TRPS1_peak_1696	138009	87870743	87874068	-	downstream	292016	288463	NearestLocation	DCAF4L2	TSS distal region
1709	chr8	88320576	88320863	288	*	288	88320729	25.05	15.8808	6.72232	11.6436	T47D.TRPS1_peak_1697	4325	88037232	88327488	-	inside	6912	6625	NearestLocation	MMP16	TSS distal region
1710	chr8	89882690	89883027	338	*	338	89882834	43.42	34.7042	11.1047	29.8324	T47D.TRPS1_peak_1698	734	89901868	89927867	+	upstream	-19178	18841	NearestLocation	OSGIN2	TSS distal region
1711	chr8	89902398	89902791	394	*	394	89902548	50.1	16.2507	3.93065	11.995	T47D.TRPS1_peak_1699	734	89901868	89927867	+	inside	530	530	NearestLocation	OSGIN2	TSS proximal region
1712	chr8	89983541	89983840	300	*	300	89983683	51.77	37.6897	10.3078	32.7389	T47D.TRPS1_peak_1700	4683	89933336	89984671	-	inside	1130	831	NearestLocation	NBN	TSS proximal region
1713	chr8	91610056	91610277	222	*	222	91610206	21.71	7.73977	3.78489	3.98141	T47D.TRPS1_peak_1701	115111	91209494	91398154	+	downstream	400562	211902	NearestLocation	SLC26A7	TSS distal region
1714	chr8	91612659	91612938	280	*	280	91612790	29.22	17.5755	6.71901	13.2701	T47D.TRPS1_peak_1702	115111	91209494	91398154	+	downstream	403165	214505	NearestLocation	SLC26A7	TSS distal region
1715	chr8	91626314	91626724	411	*	411	91626513	50.93	29.0576	7.41907	24.3437	T47D.TRPS1_peak_1703	115111	91209494	91398154	+	downstream	416820	228160	NearestLocation	SLC26A7	TSS distal region
1716	chr8	91626804	91627299	496	*	496	91627089	101.03	68.5191	10.2032	62.9778	T47D.TRPS1_peak_1704	115111	91209494	91398154	+	downstream	417310	228650	NearestLocation	SLC26A7	TSS distal region
1717	chr8	91680699	91681068	370	*	370	91680888	96.86	86.3318	16.3095	80.5139	T47D.TRPS1_peak_1705	862	91954967	92103226	-	downstream	422527	273899	NearestLocation	RUNX1T1	TSS distal region
1718	chr8	93068445	93068768	324	*	324	93068624	35.9	24.9772	8.90023	20.3972	T47D.TRPS1_peak_1706	102467005	93029751	93029839	+	downstream	38694	38606	NearestLocation	MIR8084	TSS distal region
1719	chr8	94357754	94357974	221	*	221	94357853	38.41	12.893	3.94089	8.79947	T47D.TRPS1_peak_1707	100861412	94427712	94436952	-	downstream	79198	69738	NearestLocation	FSBP	TSS distal region
1720	chr8	95112746	95112981	236	*	236	95112795	33.4	8.66881	3.12718	4.84434	T47D.TRPS1_peak_1708	79666	95133721	95156685	+	upstream	-20975	20740	NearestLocation	PLEKHF2	TSS distal region
1721	chr8	95193067	95193339	273	*	273	95193215	54.27	17.3686	3.9481	13.0698	T47D.TRPS1_peak_1709	619344	95207007	95216374	-	downstream	23307	13668	NearestLocation	LINC01298	TSS distal region
1722	chr8	95248739	95248960	222	*	222	95248847	25.88	12.6201	5.37685	8.54084	T47D.TRPS1_peak_1710	100616530	95268836	95810143	+	upstream	-20097	19876	NearestLocation	C8orf37-AS1	TSS distal region
1723	chr8	96180211	96180447	237	*	237	96180290	32.56	15.9754	5.594	11.7329	T47D.TRPS1_peak_1711	392255	96142330	96160792	-	upstream	-19419	19419	NearestLocation	GDF6	TSS distal region
1724	chr8	97775056	97775309	254	*	254	97775170	34.23	20.2997	6.91052	15.8858	T47D.TRPS1_peak_1712	55353	97775581	97852602	+	upstream	-525	272	NearestLocation	LAPTM4B	TSS proximal region
1725	chr8	101467717	101467973	257	*	257	101467834	30.89	14.8052	5.4967	10.6209	T47D.TRPS1_peak_1713	79977	101492440	101669724	+	upstream	-24723	24467	NearestLocation	GRHL2	TSS distal region
1726	chr8	101474110	101474513	404	*	404	101474279	50.1	30.8246	7.87888	26.058	T47D.TRPS1_peak_1714	79977	101492440	101669724	+	upstream	-18330	17927	NearestLocation	GRHL2	TSS distal region
1727	chr8	101607945	101608159	215	*	215	101608077	33.4	14.4056	4.86886	10.2373	T47D.TRPS1_peak_1715	79977	101492440	101669724	+	inside	115505	61565	NearestLocation	GRHL2	TSS distal region
1728	chr8	103414726	103414937	212	*	212	103414876	34.23	9.21751	3.20309	5.34911	T47D.TRPS1_peak_1716	25879	103414714	103443452	+	inside	12	12	NearestLocation	DCAF13	TSS proximal region
1729	chr8	103501762	103502004	243	*	243	103501888	30.06	15.9559	5.8087	11.7159	T47D.TRPS1_peak_1717	9699	103500748	104254428	+	inside	1014	1014	NearestLocation	RIMS2	TSS proximal region
1730	chr8	107608993	107609387	395	*	395	107609166	35.07	21.584	7.21379	17.1179	T47D.TRPS1_peak_1718	284	107249482	107498026	-	upstream	-110967	110967	NearestLocation	ANGPT1	TSS distal region
1731	chr8	108584363	108584849	487	*	487	108584618	39.24	17.0669	5.03048	12.777	T47D.TRPS1_peak_1719	9694	108443624	108486907	+	downstream	140739	97456	NearestLocation	EMC2	TSS distal region
1732	chr8	113378656	113378862	207	*	207	113378786	22.54	13.0572	6.0759	8.95346	T47D.TRPS1_peak_1720	114788	112222930	113437013	-	inside	58357	58151	NearestLocation	CSMD3	TSS distal region
1733	chr8	114586476	114586825	350	*	350	114586592	32.56	13.7817	4.79486	9.64514	T47D.TRPS1_peak_1721	7227	115408496	115669028	-	downstream	1082552	821671	NearestLocation	TRPS1	TSS distal region
1734	chr8	115668748	115669217	470	*	470	115668993	54.27	13.6808	3.25138	9.55066	T47D.TRPS1_peak_1722	7227	115408496	115669028	-	overlapStart	280	189	NearestLocation	TRPS1	TSS proximal region
1735	chr8	115670982	115671216	235	*	235	115671088	30.06	14.3237	5.16842	10.1619	T47D.TRPS1_peak_1723	7227	115408496	115669028	-	upstream	-1954	1954	NearestLocation	TRPS1	TSS proximal region
1736	chr8	115691317	115692245	929	*	929	115691504	45.92	27.7107	7.8206	23.0354	T47D.TRPS1_peak_1724	7227	115408496	115669028	-	upstream	-22289	22289	NearestLocation	TRPS1	TSS distal region
1737	chr8	115693544	115694247	704	*	704	115694080	49.26	22.7291	5.58484	18.224	T47D.TRPS1_peak_1725	7227	115408496	115669028	-	upstream	-24516	24516	NearestLocation	TRPS1	TSS distal region
1738	chr8	115838651	115838892	242	*	242	115838725	26.72	6.98403	3.07991	3.30494	T47D.TRPS1_peak_1726	7227	115408496	115669028	-	upstream	-169623	169623	NearestLocation	TRPS1	TSS distal region
1739	chr8	115839203	115839557	355	*	355	115839356	41.75	27.6623	8.59375	22.9937	T47D.TRPS1_peak_1727	7227	115408496	115669028	-	upstream	-170175	170175	NearestLocation	TRPS1	TSS distal region
1740	chr8	115855069	115855357	289	*	289	115855251	30.89	6.22951	2.65784	2.62664	T47D.TRPS1_peak_1728	7227	115408496	115669028	-	upstream	-186041	186041	NearestLocation	TRPS1	TSS distal region
1741	chr8	115866686	115867489	804	*	804	115867203	66.8	37.475	7.53311	32.5292	T47D.TRPS1_peak_1729	7227	115408496	115669028	-	upstream	-197658	197658	NearestLocation	TRPS1	TSS distal region
1742	chr8	115896699	115897795	1097	*	1097	115897223	81.83	86.0281	21.2487	80.2166	T47D.TRPS1_peak_1730	7227	115408496	115669028	-	upstream	-227671	227671	NearestLocation	TRPS1	TSS distal region
1743	chr8	115939177	115939414	238	*	238	115939302	25.05	13.3617	5.53615	9.24726	T47D.TRPS1_peak_1731	7227	115408496	115669028	-	upstream	-270149	270149	NearestLocation	TRPS1	TSS distal region
1744	chr8	115987288	115987931	644	*	644	115987431	25.05	10.5157	4.34154	6.55577	T47D.TRPS1_peak_1732	7227	115408496	115669028	-	upstream	-318260	318260	NearestLocation	TRPS1	TSS distal region
1745	chr8	116086056	116086319	264	*	264	116086158	43.42	25.8995	7.44281	21.2883	T47D.TRPS1_peak_1733	100859921	115950511	116325059	-	inside	239003	135545	NearestLocation	LINC00536	TSS distal region
1746	chr8	116172493	116173118	626	*	626	116172784	45.09	24.4922	6.58409	19.9258	T47D.TRPS1_peak_1734	100859921	115950511	116325059	-	inside	152566	151941	NearestLocation	LINC00536	TSS distal region
1747	chr8	116324776	116325140	365	*	365	116324972	50.1	26.0681	6.38731	21.4505	T47D.TRPS1_peak_1735	100859921	115950511	116325059	-	overlapStart	283	81	NearestLocation	LINC00536	TSS proximal region
1748	chr8	119655156	119655378	223	*	223	119655258	27.55	14.2995	5.71083	10.1382	T47D.TRPS1_peak_1736	5168	119557077	119638866	-	upstream	-16290	16290	NearestLocation	ENPP2	TSS distal region
1749	chr8	122786043	122786411	369	*	369	122786220	35.9	12.6366	4.16241	8.55591	T47D.TRPS1_peak_1737	22882	122781662	122974515	+	inside	4381	4381	NearestLocation	ZHX2	TSS proximal region
1750	chr8	123563990	123564330	341	*	341	123564143	33.4	13.9969	4.73027	9.85086	T47D.TRPS1_peak_1738	114907	123497887	123541253	-	upstream	-22737	22737	NearestLocation	FBXO32	TSS distal region
1751	chr8	123661901	123662667	767	*	767	123662094	47.59	26.0323	6.85788	21.4176	T47D.TRPS1_peak_1739	340359	123645675	123652950	-	upstream	-8951	8951	NearestLocation	KLHL38	TSS distal region
1752	chr8	127800749	127800973	225	*	225	127800843	43.42	13.2598	3.70156	9.14962	T47D.TRPS1_peak_1740	100302185	127795962	127796028	+	downstream	4787	4721	NearestLocation	MIR1204	TSS proximal region
1753	chr8	127819848	127820259	412	*	412	127820075	34.23	10.4007	3.5234	6.45004	T47D.TRPS1_peak_1741	100302185	127795962	127796028	+	downstream	23886	23820	NearestLocation	MIR1204	TSS distal region
1754	chr8	127870587	127870905	319	*	319	127870751	70.14	34.8311	6.38409	29.9549	T47D.TRPS1_peak_1742	5820	127890589	128101253	+	upstream	-20002	19684	NearestLocation	PVT1	TSS distal region
1755	chr8	128140009	128140268	260	*	260	128140159	28.39	9.3646	3.67364	5.48235	T47D.TRPS1_peak_1743	100302281	128150116	128150188	+	upstream	-10107	9848	NearestLocation	MIR1208	TSS distal region
1756	chr8	128141913	128142253	341	*	341	128142036	40.91	11.4739	3.49281	7.45577	T47D.TRPS1_peak_1744	100302281	128150116	128150188	+	upstream	-8203	7863	NearestLocation	MIR1208	TSS distal region
1757	chr8	128176742	128177196	455	*	455	128176970	38.41	18.0031	5.46586	13.6758	T47D.TRPS1_peak_1745	100302281	128150116	128150188	+	downstream	26626	26554	NearestLocation	MIR1208	TSS distal region
1758	chr8	132046875	132047173	299	*	299	132047013	39.24	19.3229	5.74912	14.949	T47D.TRPS1_peak_1746	729330	132024220	132059380	-	inside	12505	12207	NearestLocation	OC90	TSS distal region
1759	chr8	133455544	133455938	395	*	395	133455750	60.12	30.7855	6.47055	26.0191	T47D.TRPS1_peak_1747	6482	133454848	133571940	-	inside	116396	696	NearestLocation	ST3GAL1	TSS distal region
1760	chr8	133620930	133621311	382	*	382	133621115	74.31	31.4135	5.37948	26.6302	T47D.TRPS1_peak_1748	6482	133454848	133571940	-	upstream	-48990	48990	NearestLocation	ST3GAL1	TSS distal region
1761	chr8	141228464	141228811	348	*	348	141228654	59.28	30.3711	6.49604	25.6203	T47D.TRPS1_peak_1749	57210	141207166	141254629	-	inside	26165	21298	NearestLocation	SLC45A4	TSS distal region
1762	chr8	145026824	145027092	269	*	269	145026921	38.41	21.1635	6.56814	16.7123	T47D.TRPS1_peak_1750	286101	144973589	145002899	-	upstream	-23925	23925	NearestLocation	ZNF252P	TSS distal region
1763	chr9	4491052	4491289	238	*	238	4491176	20.87	8.71601	4.37488	4.88143	T47D.TRPS1_peak_1751	6505	4490427	4587469	+	inside	625	625	NearestLocation	SLC1A1	TSS proximal region
1764	chr9	11065011	11065238	228	*	228	11065124	34.23	15.306	5.03342	11.0965	T47D.TRPS1_peak_1752	5789	8314246	10612723	-	upstream	-452288	452288	NearestLocation	PTPRD	TSS distal region
1765	chr9	12708220	12708465	246	*	246	12708341	20.87	10.9285	5.46859	6.94619	T47D.TRPS1_peak_1753	7306	12693386	12710266	+	inside	14834	1801	NearestLocation	TYRP1	TSS distal region
1766	chr9	12794713	12794922	210	*	210	12794779	16.7	7.92796	4.56757	4.15185	T47D.TRPS1_peak_1754	286343	12775013	12823060	+	inside	19700	19700	NearestLocation	LURAP1L	TSS distal region
1767	chr9	12826632	12826996	365	*	365	12826805	24.21	14.9225	6.50685	10.7287	T47D.TRPS1_peak_1755	286343	12775013	12823060	+	downstream	51619	3572	NearestLocation	LURAP1L	TSS distal region
1768	chr9	12904590	12905011	422	*	422	12904789	56.78	34.8115	8.25404	29.9355	T47D.TRPS1_peak_1756	286343	12775013	12823060	+	downstream	129577	81530	NearestLocation	LURAP1L	TSS distal region
1769	chr9	12972787	12973035	249	*	249	12972976	20.87	10.1545	5.07291	6.2247	T47D.TRPS1_peak_1757	286343	12775013	12823060	+	downstream	197774	149727	NearestLocation	LURAP1L	TSS distal region
1770	chr9	13023717	13024149	433	*	433	13023904	20.04	11.265	5.42947	7.25479	T47D.TRPS1_peak_1758	286343	12775013	12823060	+	downstream	248704	200657	NearestLocation	LURAP1L	TSS distal region
1771	chr9	13084206	13084515	310	*	310	13084350	34.23	24.5802	8.80849	20.0087	T47D.TRPS1_peak_1759	8777	13105704	13279564	-	downstream	195358	21189	NearestLocation	MPDZ	TSS distal region
1772	chr9	13181676	13182032	357	*	357	13181853	47.59	40.3014	12.5402	35.285	T47D.TRPS1_peak_1760	8777	13105704	13279564	-	inside	97888	75972	NearestLocation	MPDZ	TSS distal region
1773	chr9	13485034	13485353	320	*	320	13485136	35.9	25.1668	8.98999	20.5813	T47D.TRPS1_peak_1761	401492	13406380	13431329	-	upstream	-53705	53705	NearestLocation	LINC01235	TSS distal region
1774	chr9	14251276	14251590	315	*	315	14251427	32.56	18.9677	6.80398	14.6027	T47D.TRPS1_peak_1762	4781	14081843	14398983	-	inside	147707	147393	NearestLocation	NFIB	TSS distal region
1775	chr9	20356383	20356621	239	*	239	20356536	30.06	20.9049	8.01518	16.4639	T47D.TRPS1_peak_1763	100616229	20411148	20411238	-	downstream	54855	54527	NearestLocation	MIR4473	TSS distal region
1776	chr9	21709501	21709759	259	*	259	21709620	35.07	21.584	7.21379	17.1179	T47D.TRPS1_peak_1764	4507	21802636	22029594	+	upstream	-93135	92877	NearestLocation	MTAP	TSS distal region
1777	chr9	33329295	33329527	233	*	233	33329397	25.05	10.5157	4.34154	6.55577	T47D.TRPS1_peak_1765	4799	33290420	33371157	+	inside	38875	38875	NearestLocation	NFX1	TSS distal region
1778	chr9	34989372	34989855	484	*	484	34989621	101.03	85.1912	14.576	79.3918	T47D.TRPS1_peak_1766	101926900	34985411	34989379	-	overlapStart	7	7	NearestLocation	DNAJB5-AS1	TSS proximal region
1779	chr9	36190512	36190932	421	*	421	36190747	70.14	60.8958	14.2276	55.492	T47D.TRPS1_peak_1767	1211	36190856	36212062	+	overlapStart	-344	76	NearestLocation	CLTA	TSS proximal region
1780	chr9	38046983	38047293	311	*	311	38047116	30.06	16.5261	6.04263	12.2619	T47D.TRPS1_peak_1768	6461	37915898	38069213	-	inside	22230	21920	NearestLocation	SHB	TSS distal region
1781	chr9	38186907	38187180	274	*	274	38187025	24.21	11.045	4.71559	7.05311	T47D.TRPS1_peak_1769	6461	37915898	38069213	-	upstream	-117694	117694	NearestLocation	SHB	TSS distal region
1782	chr9	69122828	69123086	259	*	259	69122971	22.54	8.40735	3.92405	4.59859	T47D.TRPS1_peak_1770	9414	69121264	69255208	+	inside	1564	1564	NearestLocation	TJP2	TSS proximal region
1783	chr9	74399479	74399799	321	*	321	74399617	39.24	28.5099	9.33298	23.8153	T47D.TRPS1_peak_1771	6096	74497336	74687201	+	upstream	-97857	97537	NearestLocation	RORB	TSS distal region
1784	chr9	81321059	81321265	207	*	207	81321179	15.86	7.15143	4.3521	3.43472	T47D.TRPS1_peak_1772	7088	81583683	81688681	-	downstream	367622	262418	NearestLocation	TLE1	TSS distal region
1785	chr9	86093763	86094091	329	*	329	86093880	28.39	18.8509	7.58423	14.4892	T47D.TRPS1_peak_1773	60560	85941142	86022302	+	downstream	152621	71461	NearestLocation	NAA35	TSS distal region
1786	chr9	92988381	92988730	350	*	350	92988637	31.73	15.1537	5.45484	10.9512	T47D.TRPS1_peak_1774	89846	92947319	93036236	+	inside	41062	41062	NearestLocation	FGD3	TSS distal region
1787	chr9	93453398	93453689	292	*	292	93453542	37.57	18.6802	5.85428	14.3287	T47D.TRPS1_peak_1775	158293	93446500	93453592	-	overlapStart	194	97	NearestLocation	FAM120AOS	TSS proximal region
1788	chr9	94819068	94819668	601	*	601	94819478	39.24	29.2258	9.65751	24.5087	T47D.TRPS1_peak_1776	100313780	94809962	94810057	+	downstream	9106	9011	NearestLocation	MIR2278	TSS distal region
1789	chr9	94992059	94992290	232	*	232	94992153	40.91	22.9833	6.98563	18.4707	T47D.TRPS1_peak_1777	102466518	95065350	95065446	+	upstream	-73291	73060	NearestLocation	MIR6081	TSS distal region
1790	chr9	94993042	94993368	327	*	327	94993194	27.55	17.8456	7.36875	13.5214	T47D.TRPS1_peak_1778	102466518	95065350	95065446	+	upstream	-72308	71982	NearestLocation	MIR6081	TSS distal region
1791	chr9	98146386	98146850	465	*	465	98146572	45.92	31.1166	9.12911	26.3426	T47D.TRPS1_peak_1779	9830	98084353	98119353	-	upstream	-27033	27033	NearestLocation	TRIM14	TSS distal region
1792	chr9	106712273	106712612	340	*	340	106712433	64.29	35.6338	7.25479	30.7356	T47D.TRPS1_peak_1780	100996590	106616058	106679800	+	downstream	96215	32473	NearestLocation	LINC01505	TSS distal region
1793	chr9	107438598	107438860	263	*	263	107438702	20.04	6.57592	3.29668	2.93125	T47D.TRPS1_peak_1781	9314	107484852	107489766	-	downstream	51168	45992	NearestLocation	KLF4	TSS distal region
1794	chr9	110673065	110673271	207	*	207	110673175	20.04	9.20857	4.43243	5.34124	T47D.TRPS1_peak_1782	4593	110668771	110800998	+	inside	4294	4294	NearestLocation	MUSK	TSS proximal region
1795	chr9	111857728	111857963	236	*	236	111857821	36.74	15.9744	5.08816	11.7329	T47D.TRPS1_peak_1783	7357	111896926	111933153	+	upstream	-39198	38963	NearestLocation	UGCG	TSS distal region
1796	chr9	112764888	112765206	319	*	319	112765006	45.92	21.7443	5.83772	17.2748	T47D.TRPS1_peak_1784	401548	112750854	112874987	+	inside	14034	14034	NearestLocation	SNX30	TSS distal region
1797	chr9	114487599	114487872	274	*	274	114487716	37.57	12.253	3.85739	8.19524	T47D.TRPS1_peak_1785	25861	114402080	114505456	-	inside	17857	17584	NearestLocation	DFNB31	TSS distal region
1798	chr9	114908129	114908483	355	*	355	114908325	44.25	18.8305	5.02819	14.4728	T47D.TRPS1_peak_1786	944	114893343	114930595	-	inside	22466	14786	NearestLocation	TNFSF8	TSS distal region
1799	chr9	117411676	117411956	281	*	281	117411854	39.24	17.0669	5.03048	12.777	T47D.TRPS1_peak_1787	23245	116425225	117415039	-	inside	3363	3083	NearestLocation	ASTN2	TSS proximal region
1800	chr9	120571885	120572179	295	*	295	120572021	45.09	15.9803	4.18988	11.7365	T47D.TRPS1_peak_1788	55755	120388869	120580170	-	inside	8285	7991	NearestLocation	CDK5RAP2	TSS distal region
1801	chr9	120985847	120986053	207	*	207	120985921	27.55	14.477	5.7884	10.305	T47D.TRPS1_peak_1789	7185	120902393	120929173	-	upstream	-56674	56674	NearestLocation	TRAF1	TSS distal region
1802	chr9	121322454	121322684	231	*	231	121322574	41.75	19.9567	5.76362	15.5562	T47D.TRPS1_peak_1790	57000	121280768	121285530	-	upstream	-36924	36924	NearestLocation	GSN-AS1	TSS distal region
1803	chr9	121369793	121370004	212	*	212	121369928	32.56	11.6007	4.07083	7.57563	T47D.TRPS1_peak_1791	2040	121338988	121370304	-	inside	511	300	NearestLocation	STOM	TSS proximal region
1804	chr9	124659120	124659364	245	*	245	124659282	43.42	18.0784	4.93541	13.7479	T47D.TRPS1_peak_1792	100379345	124658436	124698628	+	inside	684	684	NearestLocation	MIR181A2HG	TSS proximal region
1805	chr9	124861999	124862398	400	*	400	124862189	47.59	17.3383	4.4176	13.0401	T47D.TRPS1_peak_1793	11224	124857879	124861961	-	upstream	-38	38	NearestLocation	RPL35	TSS proximal region
1806	chr9	125296851	125297274	424	*	424	125297121	39.24	24.9835	7.82954	20.403	T47D.TRPS1_peak_1794	26130	125261794	125365011	+	inside	35057	35057	NearestLocation	GAPVD1	TSS distal region
1807	chr9	126082756	126082985	230	*	230	126082910	44.25	20.4484	5.48862	16.0264	T47D.TRPS1_peak_1795	89853	126326844	126507041	+	upstream	-244088	243859	NearestLocation	MVB12B	TSS distal region
1808	chr9	126302008	126302283	276	*	276	126302145	47.59	21.1429	5.39929	16.6936	T47D.TRPS1_peak_1796	89853	126326844	126507041	+	upstream	-24836	24561	NearestLocation	MVB12B	TSS distal region
1809	chr9	127452204	127452418	215	*	215	127452306	38.41	8.34325	2.81492	4.53872	T47D.TRPS1_peak_1797	90678	127451486	127503501	+	inside	718	718	NearestLocation	LRSAM1	TSS proximal region
1810	chr9	128299029	128299275	247	*	247	128299100	44.25	9.49879	2.82835	5.61025	T47D.TRPS1_peak_1798	375757	128276146	128288989	+	downstream	22883	10040	NearestLocation	SWI5	TSS distal region
1811	chr9	129334124	129334394	271	*	271	129334229	50.93	13.6831	3.46223	9.55231	T47D.TRPS1_peak_1799	414318	129321016	129322603	+	downstream	13108	11521	NearestLocation	C9orf106	TSS distal region
1812	chr9	129382744	129383081	338	*	338	129382972	36.74	10.9371	3.58667	6.95398	T47D.TRPS1_peak_1800	414318	129321016	129322603	+	downstream	61728	60141	NearestLocation	C9orf106	TSS distal region
1813	chr9	129755743	129755972	230	*	230	129755832	51.77	16.0054	3.87235	11.7615	T47D.TRPS1_peak_1801	9536	129738336	129753065	-	upstream	-2678	2678	NearestLocation	PTGES	TSS proximal region
1814	chr9	130243214	130243425	212	*	212	130243324	45.09	15.7571	4.13611	11.5317	T47D.TRPS1_peak_1802	23413	130172578	130237304	+	downstream	70636	5910	NearestLocation	NCS1	TSS distal region
1815	chr9	131317209	131317422	214	*	214	131317298	32.56	14.988	5.22527	10.7934	T47D.TRPS1_peak_1803	84814	131289694	131309262	+	downstream	27515	7947	NearestLocation	PLPP7	TSS distal region
1816	chr9	131422497	131422736	240	*	240	131422603	35.07	14.0966	4.50862	9.94443	T47D.TRPS1_peak_1804	84726	131394213	131500188	+	inside	28284	28284	NearestLocation	PRRC2B	TSS distal region
1817	chr9	133179936	133180151	216	*	216	133180048	27.55	14.2995	5.71083	10.1382	T47D.TRPS1_peak_1805	26301	133152948	133163945	-	upstream	-15991	15991	NearestLocation	GBGT1	TSS distal region
1818	chr9	133179936	133180151	216	*	216	133180048	27.55	14.2995	5.71083	10.1382	T47D.TRPS1_peak_1805	5900	133097720	133163945	-	upstream	-15991	15991	NearestLocation	RALGDS	TSS distal region
1819	chr9	133881187	133881467	281	*	281	133881286	46.76	16.4254	4.28597	12.1636	T47D.TRPS1_peak_1806	7410	133761894	133992324	-	inside	111137	110857	NearestLocation	VAV2	TSS distal region
1820	chr9	134356937	134357294	358	*	358	134357119	88.51	45.8868	6.99331	40.7499	T47D.TRPS1_peak_1807	100616236	134379411	134379472	+	upstream	-22474	22117	NearestLocation	MIR4669	TSS distal region
1821	chr9	135086199	135086409	211	*	211	135086313	40.08	13.7872	3.99848	9.65056	T47D.TRPS1_peak_1808	10439	135075243	135121184	+	inside	10956	10956	NearestLocation	OLFM1	TSS distal region
1822	chr9	135392647	135392904	258	*	258	135392746	41.75	14.0685	4.0628	9.91978	T47D.TRPS1_peak_1809	157927	135343249	135346558	+	downstream	49398	46089	NearestLocation	C9orf62	TSS distal region
1823	chr9	136787795	136788013	219	*	219	136787881	32.56	10.4957	3.72934	6.54169	T47D.TRPS1_peak_1810	85014	136791325	136793317	+	upstream	-3530	3312	NearestLocation	TMEM141	TSS proximal region
1824	chr9	137173062	137173430	369	*	369	137173181	49.26	11.064	2.95668	7.07192	T47D.TRPS1_peak_1811	100505993	137170928	137172046	-	upstream	-1016	1016	NearestLocation	TMEM210	TSS proximal region
1825	chrUn_GL000219v1	42566	42811	246	*	246	42714	35.07	26.2729	9.30803	21.6448	T47D.TRPS1_peak_1812	283788	53809	99642	-	downstream	57076	10998	NearestLocation	LOC283788	TSS distal region
1826	chrX	9324651	9324910	260	*	260	9324806	20.87	11.265	5.64495	7.25479	T47D.TRPS1_peak_1813	6907	9463295	9719740	+	upstream	-138644	138385	NearestLocation	TBL1X	TSS distal region
1827	chrX	9463006	9463225	220	*	220	9463131	34.23	17.6571	5.87233	13.3488	T47D.TRPS1_peak_1814	6907	9463295	9719740	+	upstream	-289	70	NearestLocation	TBL1X	TSS proximal region
1828	chrX	10005173	10005397	225	*	225	10005291	21.71	10.9801	5.26655	6.99429	T47D.TRPS1_peak_1815	55841	10015755	10144478	+	upstream	-10582	10358	NearestLocation	WWC3	TSS distal region
1829	chrX	10900582	10900961	380	*	380	10900787	79.32	81.9715	20.0807	76.2315	T47D.TRPS1_peak_1816	4281	10445310	10833690	-	upstream	-66892	66892	NearestLocation	MID1	TSS distal region
1830	chrX	13029094	13029419	326	*	326	13029243	37.57	23.5306	7.71478	18.9964	T47D.TRPS1_peak_1817	171484	13035617	13044798	-	downstream	15704	6198	NearestLocation	FAM9C	TSS distal region
1831	chrX	16566902	16567361	460	*	460	16567239	25.05	15.8808	6.72232	11.6436	T47D.TRPS1_peak_1818	100616428	16627012	16627085	-	downstream	60183	59651	NearestLocation	MIR548AM	TSS distal region
1832	chrX	16604970	16605543	574	*	574	16605342	59.28	54.5739	15.0708	49.2838	T47D.TRPS1_peak_1819	100616428	16627012	16627085	-	downstream	22115	21469	NearestLocation	MIR548AM	TSS distal region
1833	chrX	16617429	16617817	389	*	389	16617631	39.24	30.783	10.3854	26.0167	T47D.TRPS1_peak_1820	100616428	16627012	16627085	-	downstream	9656	9195	NearestLocation	MIR548AM	TSS distal region
1834	chrX	16619373	16619612	240	*	240	16619531	25.05	8.87152	3.72132	5.01769	T47D.TRPS1_peak_1821	100616428	16627012	16627085	-	downstream	7712	7400	NearestLocation	MIR548AM	TSS distal region
1835	chrX	16662372	16662704	333	*	333	16662547	36.74	19.3873	6.28982	15.0089	T47D.TRPS1_peak_1822	795	16650158	16654668	+	downstream	12214	7704	NearestLocation	S100G	TSS distal region
1836	chrX	16826352	16826583	232	*	232	16826466	30.89	20.3845	7.97352	15.9642	T47D.TRPS1_peak_1823	55787	16786432	16844519	+	inside	39920	17936	NearestLocation	TXLNG	TSS distal region
1837	chrX	23756179	23756512	334	*	334	23756324	36.74	27.3835	9.73898	22.722	T47D.TRPS1_peak_1824	23597	23703660	23743290	-	upstream	-12889	12889	NearestLocation	ACOT9	TSS distal region
1838	chrX	23796393	23796629	237	*	237	23796557	30.89	20.3845	7.97352	15.9642	T47D.TRPS1_peak_1825	6303	23783158	23786211	+	downstream	13235	10182	NearestLocation	SAT1	TSS distal region
1839	chrX	24693756	24693971	216	*	216	24693860	24.21	8.23007	3.60204	4.4285	T47D.TRPS1_peak_1826	5422	24693941	24996985	+	overlapStart	-185	30	NearestLocation	POLA1	TSS proximal region
1840	chrX	30889332	30889739	408	*	408	30889561	72.64	58.2172	12.783	52.865	T47D.TRPS1_peak_1827	257397	30827442	30975084	-	inside	85752	61890	NearestLocation	TAB3	TSS distal region
1841	chrX	39619631	39619916	286	*	286	39619790	25.05	8.87152	3.72132	5.01769	T47D.TRPS1_peak_1828	100500822	39661216	39661321	+	upstream	-41585	41300	NearestLocation	MIR3937	TSS distal region
1842	chrX	41084395	41084840	446	*	446	41084672	60.12	50.451	12.9323	45.2241	T47D.TRPS1_peak_1829	8239	41085635	41236579	+	upstream	-1240	795	NearestLocation	USP9X	TSS proximal region
1843	chrX	41086441	41086707	267	*	267	41086593	30.89	17.13	6.46545	12.8371	T47D.TRPS1_peak_1830	8239	41085635	41236579	+	inside	806	806	NearestLocation	USP9X	TSS proximal region
1844	chrX	46792700	46792972	273	*	273	46792810	20.87	11.265	5.64495	7.25479	T47D.TRPS1_peak_1831	84679	46599251	46759172	-	upstream	-33528	33528	NearestLocation	SLC9A7	TSS distal region
1845	chrX	46974413	46974641	229	*	229	46974506	25.88	15.8808	6.9378	11.6436	T47D.TRPS1_peak_1832	9767	46912276	47061242	+	inside	62137	62137	NearestLocation	JADE3	TSS distal region
1846	chrX	48597350	48597711	362	*	362	48597555	60.12	35.1427	7.63978	30.2591	T47D.TRPS1_peak_1833	64743	48597492	48605194	+	overlapStart	-142	142	NearestLocation	WDR13	TSS proximal region
1847	chrX	48911815	48912140	326	*	326	48911945	34.23	18.3011	6.11595	13.9666	T47D.TRPS1_peak_1834	7355	48903180	48911958	-	overlapStart	143	143	NearestLocation	SLC35A2	TSS proximal region
1848	chrX	49190787	49191277	491	*	491	49191065	123.58	136.801	25.9059	130.178	T47D.TRPS1_peak_1835	4007	49175557	49186323	-	upstream	-4464	4464	NearestLocation	PRICKLE3	TSS proximal region
1849	chrX	49200127	49200341	215	*	215	49200251	25.88	10.9696	4.66659	6.98465	T47D.TRPS1_peak_1836	6855	49187812	49200202	-	overlapStart	75	75	NearestLocation	SYP	TSS proximal region
1850	chrX	53831967	53832258	292	*	292	53832086	29.22	11.5922	4.31773	7.56749	T47D.TRPS1_peak_1837	10075	53532096	53686729	-	upstream	-145238	145238	NearestLocation	HUWE1	TSS distal region
1851	chrX	54639339	54639547	209	*	209	54639456	26.72	13.1069	5.39284	9.00031	T47D.TRPS1_peak_1838	54552	54530211	54567287	+	downstream	109128	72052	NearestLocation	GNL3L	TSS distal region
1852	chrX	54747864	54748077	214	*	214	54747927	30.06	13.5137	4.86667	9.39193	T47D.TRPS1_peak_1839	347365	54748899	54798240	-	downstream	50376	822	NearestLocation	ITIH6	TSS distal region
1853	chrX	71181924	71182171	248	*	248	71182068	23.38	13.9811	6.29137	9.83549	T47D.TRPS1_peak_1840	2705	71215212	71225215	+	upstream	-33288	33041	NearestLocation	GJB1	TSS distal region
1854	chrX	72381938	72382252	315	*	315	72382076	25.05	15.8808	6.72232	11.6436	T47D.TRPS1_peak_1841	4435	72301638	72307187	-	upstream	-74751	74751	NearestLocation	CITED1	TSS distal region
1855	chrX	80808150	80808413	264	*	264	80808255	20.87	11.265	5.64495	7.25479	T47D.TRPS1_peak_1842	254065	80669488	80809734	-	inside	1584	1321	NearestLocation	BRWD3	TSS proximal region
1856	chrX	134807000	134807322	323	*	323	134807185	60.95	48.6881	12.3906	43.4973	T47D.TRPS1_peak_1843	159090	134769566	134797232	-	upstream	-9768	9768	NearestLocation	FAM122B	TSS distal region
1857	chrX	150849005	150849229	225	*	225	150849131	20.04	11.265	5.42947	7.25479	T47D.TRPS1_peak_1844	83692	150766336	150898816	-	inside	49811	49587	NearestLocation	CD99L2	TSS distal region
