# Supplementary material for: Atypical GATA transcription factor TRPS1 represses gene expression by recruiting CHD4/NuRD(MTA2) and suppresses cell migration and invasion by repressing TP63 expression
Source: Oncogenesis. 2018 Dec 19;7(12):96. doi: 10.1038/s41389-018-0108-9 (PMC6299095; doi:10.1038/s41389-018-0108-9)
Supplement: Supplementary file 5 — Supplementary Table 2 [file 41389_2018_108_MOESM5_ESM.xlsx]

## Sheet: T47D_TRPS1_RNA-seq
Genes	logFC	logCPM	LR	PValue	FDR
THSD7A	3.03643	2.87227	29.1834	6.58e-08	0.000813221
CACNA1F	2.97718	3.08228	17.6381	2.67e-05	0.0253837
MAML2	2.75302	3.29208	23.598	1.19e-06	0.00377925
ABCA4	2.72803	3.50417	17.7437	2.53e-05	0.0253837
NAALADL2	2.60292	6.69245	23.11	1.53e-06	0.00377925
BCHE	2.5861	5.89137	14.4972	0.000140365	0.0577881
KIAA1683	2.51792	3.78163	23.5107	1.24e-06	0.00377925
HSPA6	2.50499	3.00227	7.024	0.00804243	0.319352
TSPOAP1	2.49603	2.6742	16.6431	4.51e-05	0.0293261
XIST	2.49407	7.72233	8.08619	0.00446039	0.269224
TXLNB	2.46196	2.87819	18.5195	1.68e-05	0.0188825
TP63	2.39198	2.57536	14.1564	0.000168225	0.0629731
LOC100288152	2.38781	2.22896	11.713	0.000620654	0.121562
FREM2	2.32418	5.12332	10.3574	0.00128955	0.167525
C1orf132	2.28958	2.86107	12.0773	0.000510393	0.117409
CCL28	2.27969	5.28504	19.3266	1.1e-05	0.0146517
COL27A1	2.22839	2.96647	15.7448	7.25e-05	0.0358119
ABCA1	2.17307	4.46872	16.9681	3.8e-05	0.0290225
LINC00342	2.13005	3.86957	13.0637	0.000301067	0.0875823
VIM	2.09502	2.576	5.49462	0.0190751	0.406897
PPP1R3C	2.0874	3.75091	13.7481	0.000209031	0.0759335
HDX	2.05418	2.16797	11.211	0.000813131	0.139486
COL5A2	2.02356	3.71743	16.009	6.3e-05	0.0338527
ZNF493	2.02297	3.49731	9.7602	0.0017833	0.192475
GNG11	2.0118	2.99127	9.39942	0.00217054	0.210559
PCLO	1.99277	7.00255	12.4012	0.000429057	0.105986
STEAP4	1.99237	1.78932	12.5839	0.000389074	0.0980704
DDIT3	1.9902	5.03702	8.01432	0.00464089	0.269224
ZNF616	1.98919	5.46004	13.6367	0.000221806	0.0782721
PRSS23	1.97929	2.30208	8.53806	0.00347796	0.251206
KLHL13	1.96597	4.06789	13.1874	0.00028184	0.0875823
NABP1	1.95117	3.5313	9.16704	0.00246413	0.218953
GULP1	1.92955	2.84471	7.3138	0.00684269	0.30918
NEDD9	1.92565	5.23767	16.9979	3.74e-05	0.0290225
KCNQ1OT1	1.90202	2.91747	6.54623	0.0105107	0.346066
DCDC2	1.88818	4.69254	10.6062	0.00112709	0.161868
CD5	1.87349	2.69063	7.82446	0.0051544	0.28169
TMEM44-AS1	1.85989	3.25914	6.06347	0.0138006	0.374406
MIR99AHG	1.84441	4.55144	6.35108	0.011731	0.35687
PHACTR2	1.83411	5.80646	16.6811	4.42e-05	0.0293261
PPARGC1A	1.83286	2.41846	11.4002	0.000734357	0.133383
FAM228B	1.83026	1.88915	10.709	0.00106613	0.15682
C1QTNF6	1.82321	5.20333	8.71962	0.00314804	0.246085
ZNF117	1.81534	4.74208	5.19617	0.0226367	0.41917
ARMCX4	1.80777	1.77541	8.05752	0.00453152	0.269224
DNAH2	1.80345	1.70589	8.44628	0.0036579	0.253813
CXXC4	1.80113	3.25839	9.77255	0.00177136	0.192475
HOXC13-AS	1.79766	1.70758	9.27962	0.00231718	0.217496
ESF1	1.77869	4.0654	9.86709	0.00168261	0.192475
BICD1	1.76917	2.82122	8.50548	0.00354078	0.252759
MFSD4B	1.76624	4.13227	6.0134	0.0141976	0.375289
RPL11	1.75977	7.68823	16.8739	3.99e-05	0.0290225
RRS1-AS1	1.75872	4.4729	4.84301	0.0277584	0.436766
ZNF33B	1.75707	5.98949	10.3108	0.00132254	0.168305
NBEA	1.74719	5.83979	8.67873	0.00321946	0.248522
LOC650226	1.74463	4.37275	7.89784	0.0049494	0.274839
SCARNA5	1.74461	5.54979	3.20046	0.0736176	0.564862
LOC101928535	1.72687	6.72419	1.98199	0.159181	0.666057
CDKN2B	1.72594	3.32364	4.00325	0.0454127	0.495488
IGDCC4	1.71312	2.67542	10.6115	0.00112385	0.161868
COL7A1	1.70835	5.40455	7.10397	0.00769133	0.316015
LINC00672	1.70769	1.65604	8.85201	0.00292766	0.237143
RPL32P3	1.70747	3.25731	6.81574	0.00903579	0.329133
SLC25A21-AS1	1.70665	3.3375	11.1229	0.000852671	0.142315
MAT1A	1.70591	1.98058	7.96932	0.00475769	0.271012
EPHB2	1.7054	3.1524	10.1937	0.0014092	0.172327
CAMK2B	1.70392	3.58581	9.83903	0.00170848	0.192475
GSTA4	1.70234	2.72367	7.59908	0.00583981	0.290837
RNF43	1.70002	4.36753	12.2965	0.000453809	0.109902
NHLRC1	1.69106	2.1107	7.50835	0.00614135	0.295208
SYNPO	1.68993	4.77515	8.60896	0.00334512	0.249837
ZNF204P	1.68131	3.19756	10.102	0.00148106	0.172767
RFX3	1.6786	3.60895	4.38813	0.03619	0.468535
TPM4	1.67723	2.31871	5.89744	0.0151629	0.386156
MVP	1.67004	4.49269	9.08615	0.00257552	0.224016
LOC100129550	1.66909	3.50989	7.28221	0.00696409	0.30918
SULF1	1.66475	6.68887	16.1	6.01e-05	0.0338527
RHOBTB1	1.66336	6.35732	15.2819	9.26e-05	0.0423592
LOC401320	1.66172	4.47629	4.90265	0.0268155	0.431448
MGAT4EP	1.65241	3.14124	8.4952	0.00356084	0.252759
LOC730668	1.6497	1.89278	8.58878	0.0033824	0.249837
PERP	1.64562	6.1182	13.0061	0.000310477	0.0875823
CRISP3	1.64077	5.90081	7.19811	0.00729803	0.312668
WBP4	1.6344	2.3315	6.6579	0.0098717	0.337551
COL6A2	1.62221	2.70532	5.55682	0.0184089	0.402421
CEBPA-AS1	1.61616	3.01675	8.05028	0.00454965	0.269224
EFCAB13	1.61417	3.65737	5.9046	0.0151014	0.386156
TEX14	1.60635	2.17042	4.79511	0.0285406	0.442772
IKZF2	1.60561	5.79994	6.6071	0.0101573	0.340503
ZDBF2	1.60104	3.65727	6.85487	0.00884	0.328616
AMOTL1	1.60079	4.98515	12.0656	0.00051361	0.117409
CDK14	1.60064	3.09132	5.36023	0.0206011	0.41524
ZNF836	1.59764	4.35393	9.31047	0.00227849	0.216474
NTN4	1.59642	5.14517	13.1021	0.000294963	0.0875823
FIRRE	1.58973	1.34086	8.5184	0.00351574	0.252459
ADARB1	1.58952	5.13439	12.8382	0.00033961	0.089638
ZNF252P	1.58785	5.74221	8.70724	0.00316948	0.246203
ZNF765	1.58615	4.1737	3.92894	0.0474619	0.505347
APH1B	1.58101	4.67966	8.58055	0.00339772	0.249837
ZNF354B	1.58073	2.66394	5.56128	0.018362	0.402421
ZNF385C	1.57778	2.71051	7.74681	0.00538075	0.285974
POF1B	1.57664	2.5417	7.11183	0.00765769	0.316015
TRAF1	1.57279	2.88747	7.07533	0.00781524	0.317267
LOC90246	1.57249	3.50029	6.96984	0.0082895	0.321054
VWCE	1.57061	1.23088	7.04175	0.00796313	0.317267
AMN1	1.56922	4.08834	8.86143	0.00291259	0.237143
ZNF713	1.5674	2.56727	7.61729	0.00578114	0.289162
MYLK3	1.56536	1.72522	8.08282	0.00446868	0.269224
N4BP2L2-IT2	1.56511	4.1455	3.15215	0.0758268	0.564862
LPXN	1.56392	2.351	4.59348	0.0320938	0.456146
WDR72	1.5615	4.36271	4.95809	0.0259689	0.4256
TRIM6	1.5607	2.0643	6.91895	0.00852871	0.322969
FOPNL	1.55752	2.64598	7.98786	0.00470922	0.270528
CCDC18-AS1	1.55522	5.65376	5.74326	0.0165521	0.393626
RNF144A	1.55421	3.06139	9.41672	0.00215015	0.210559
CEP290	1.54332	5.68669	9.24035	0.0023674	0.218207
PBDC1	1.53957	2.58092	8.4106	0.00373039	0.255967
ZSCAN30	1.53884	4.43393	8.47135	0.00360783	0.253037
DDX60L	1.53021	4.21952	2.74849	0.0973464	0.601463
NPIPB3	1.52737	3.62422	8.04806	0.00455523	0.269224
GADD45A	1.52377	2.8689	7.82645	0.0051487	0.28169
AGBL2	1.52338	2.83134	8.24915	0.00407711	0.269224
MAP2	1.51812	2.79485	8.9039	0.00284562	0.237143
CCDC69	1.50918	2.584	6.21467	0.0126696	0.363426
ARHGAP30	1.50565	3.63707	8.08222	0.00447017	0.269224
FAM86HP	1.50363	1.89606	7.15675	0.00746824	0.312679
CLEC4F	1.49864	1.31943	7.63483	0.00572518	0.289162
ARRDC3	1.49565	6.06043	12.0916	0.0005065	0.117409
CLCN4	1.48891	3.05872	8.1153	0.00438931	0.269224
MDGA2	1.48879	2.77148	5.55252	0.0184541	0.402697
GTF2F2	1.48747	3.31979	4.54881	0.0329417	0.457844
RNASEH1-AS1	1.48183	1.13624	7.08853	0.0077579	0.316316
TMEM30A	1.48147	7.36781	5.81915	0.0158526	0.388484
WDR27	1.47878	3.43597	5.3466	0.0207627	0.41524
GPRC5B	1.4775	3.55891	7.61765	0.00577998	0.289162
LACC1	1.47623	2.42012	4.67303	0.0306399	0.448912
CDK6	1.47552	3.58257	5.10894	0.0238029	0.424615
ELK4	1.47488	7.36752	8.17469	0.00424789	0.269224
ERV3-1	1.47248	4.17682	7.25963	0.00705219	0.30918
SCGB1B2P	1.47166	1.85792	6.50482	0.0107583	0.346933
SSPO	1.46858	4.12881	4.98149	0.0256199	0.4256
IGF2BP1	1.46811	1.75507	3.13824	0.0764764	0.564862
ZNF345	1.46729	2.46319	6.44037	0.0111556	0.352616
LOC100287497	1.46724	1.80731	7.35969	0.00667021	0.305125
LIFR	1.4628	2.84598	5.71821	0.0167899	0.393647
TTC33	1.46207	4.77571	8.12552	0.00436464	0.269224
SORBS1	1.4576	4.51376	10.2929	0.00133543	0.168305
HLA-DRB1	1.45701	3.35062	8.43505	0.00368057	0.253959
SH3BP5-AS1	1.45516	4.04327	5.00443	0.0252825	0.4256
FAM95C	1.4549	2.06466	5.25742	0.0218534	0.416935
ZNF763	1.45133	2.72777	5.86796	0.0154189	0.388484
ANTXR2	1.44724	1.34518	5.89736	0.0151636	0.386156
SGMS1-AS1	1.44615	2.64461	6.8029	0.00910101	0.329133
C1RL-AS1	1.44564	2.6861	7.61678	0.00578278	0.289162
GRIP1	1.44541	1.58767	6.06059	0.0138231	0.374406
EPB41L3	1.4429	2.36735	7.26205	0.0070427	0.30918
LYRM9	1.44212	3.58213	7.50096	0.0061666	0.295208
ENC1	1.43698	5.11629	8.02409	0.00461593	0.269224
LOC644794	1.43616	3.22571	6.30239	0.0120575	0.358849
MAN1A1	1.43519	7.15292	10.0999	0.00148274	0.172767
PCDHA2	1.43378	3.02856	4.21382	0.0400958	0.478439
LOC100129917	1.43318	4.48085	7.99956	0.00467888	0.270041
IDI2	1.43003	2.79736	4.63395	0.0313453	0.452996
TYRP1	1.42981	5.69841	4.39632	0.0360166	0.468535
NLRC3	1.42943	3.41222	4.69404	0.0302674	0.44595
NEB	1.42813	3.61394	3.49925	0.0613966	0.542525
HEATR4	1.42505	2.3601	4.46798	0.0345359	0.461637
ZNF781	1.41909	2.57335	3.73308	0.053345	0.522016
ZNF225	1.41713	3.08559	4.32614	0.0375312	0.471301
CHRND	1.41584	2.19592	4.54719	0.0329729	0.457844
MESDC2	1.41431	5.00327	8.1401	0.00432968	0.269224
LOC101927973	1.41411	3.04069	3.28964	0.0697182	0.555979
ZMAT1	1.41361	3.13164	3.97534	0.0461712	0.498916
CT62	1.40467	4.01742	6.97055	0.0082862	0.321054
FAT1	1.40208	4.68444	8.21448	0.00415573	0.269224
CCDC144B	1.40202	5.69852	5.79837	0.0160411	0.390775
SLC44A5	1.40127	3.50447	2.81199	0.0935622	0.592969
PPP3CB-AS1	1.40104	2.69772	4.16241	0.0413306	0.4824
DNM1	1.40055	4.17614	6.88571	0.00868876	0.325899
LHFPL5	1.3985	1.35252	5.41314	0.0199858	0.414864
RPLP0P2	1.39817	4.63501	6.97686	0.00825703	0.321054
NPR3	1.39627	3.94138	6.22514	0.0125949	0.363426
ZNF354A	1.39387	3.29012	6.53735	0.0105633	0.346066
LRRN1	1.3919	3.18106	5.77704	0.0162368	0.393218
B4GALNT3	1.38799	4.62972	4.87937	0.0271796	0.434839
VCAN	1.38593	6.33173	7.6176	0.00578014	0.289162
ATAD3C	1.38482	3.53224	6.81131	0.0090582	0.329133
SNHG20	1.38355	2.5899	6.03161	0.0140519	0.375289
DCBLD2	1.38126	5.8652	7.08804	0.00775999	0.316316
NOXRED1	1.38072	1.07875	5.94235	0.0147813	0.382513
LINC-PINT	1.37927	3.09803	4.97198	0.0257611	0.4256
SEMA3E	1.37841	2.65216	5.79212	0.0160981	0.391394
PLA2G12A	1.37555	5.71282	6.73742	0.00944111	0.333007
IRAK1BP1	1.37475	2.61693	3.28105	0.0700839	0.555979
LOC101929147	1.37362	1.35229	6.32247	0.0119218	0.358849
PROCA1	1.37122	3.01557	7.10162	0.00770145	0.316015
TNNI1	1.36992	2.5486	7.22926	0.00717248	0.310833
FLNC	1.36918	4.47642	8.06956	0.00450151	0.269224
APTR	1.36854	3.71265	7.54955	0.00600252	0.294195
DHRS4L2	1.36764	2.92578	7.37802	0.00660258	0.305125
NINL	1.36632	4.03349	7.34351	0.00673054	0.306749
MRFAP1L1	1.36618	5.42381	9.86176	0.0016875	0.192475
TEC	1.36584	1.8999	5.84209	0.0156472	0.388484
KANSL1L	1.36571	3.8167	3.69314	0.0546368	0.52271
ZNF84	1.36568	7.34987	7.66355	0.00563477	0.289162
C2orf16	1.36568	2.06733	4.89736	0.0268978	0.431448
ATP6AP1L	1.36564	1.77991	5.85305	0.01555	0.388484
CALD1	1.36294	3.18489	7.19368	0.00731608	0.312668
TCEA3	1.3608	4.1294	8.01353	0.00464292	0.269224
CCDC159	1.35746	1.59583	5.56881	0.0182832	0.401808
TRIM38	1.35327	2.69004	6.42359	0.0112614	0.353918
FBXO25	1.34766	3.926	5.4251	0.0198493	0.414235
MEIS3P1	1.34749	2.59819	5.61849	0.0177719	0.400855
TMEM42	1.3459	3.40633	5.30433	0.0212725	0.416935
DNAJC3-AS1	1.3455	2.18309	5.24893	0.0219602	0.416935
ANKRD30B	1.34449	4.51035	5.28245	0.0215414	0.416935
LOC257396	1.34324	2.3902	5.67221	0.0172357	0.395946
SETD7	1.34313	6.88111	9.38965	0.00218213	0.210559
ZNF845	1.34191	4.59595	6.61764	0.0100974	0.339816
KSR2	1.3409	4.82968	8.86256	0.00291079	0.237143
LOC100294362	1.34033	3.65368	4.00709	0.0453092	0.495233
PAFAH1B2	1.33616	7.74514	9.52139	0.00203091	0.209031
MRPL33	1.33554	1.5296	5.45361	0.019528	0.411587
GPRASP1	1.3355	2.59703	5.172	0.0229537	0.41964
MEIS3	1.33386	2.39242	4.75471	0.0292182	0.443068
KCNQ5	1.33344	4.75153	4.52133	0.0334747	0.458366
JMY	1.33289	5.77091	4.96479	0.0258684	0.4256
COL5A1	1.33196	2.98265	4.12914	0.0421509	0.484731
QRICH2	1.32098	2.63661	4.24102	0.0394585	0.477796
CCDC112	1.32084	1.82126	5.25212	0.0219201	0.416935
LOC284412	1.32078	3.01878	3.67501	0.055234	0.524329
MGC16275	1.32022	2.77324	4.15586	0.0414907	0.4824
ZNF525	1.31982	5.36231	3.72378	0.0536426	0.522016
RPS27	1.31977	5.71473	8.1047	0.00441507	0.269224
GABPB1-AS1	1.31899	4.26333	6.87794	0.00872659	0.325899
LINC00654	1.31846	2.39289	5.08969	0.0240685	0.424615
PCDHGB7	1.31763	2.39601	3.72537	0.0535918	0.522016
ZBTB10	1.31583	7.16374	5.85506	0.0155324	0.388484
TCF7L1	1.31459	3.68939	5.22381	0.0222797	0.416935
ZFHX4	1.31415	3.62224	6.20956	0.0127062	0.363426
SHC2	1.31403	2.90142	2.56261	0.109418	0.615494
YPEL2	1.30985	5.01019	8.4621	0.00362623	0.253037
CELF5	1.30958	2.30905	6.17733	0.0129398	0.363755
GSAP	1.30873	3.39317	4.46325	0.0346316	0.462282
ZNF572	1.30818	3.29695	4.72871	0.0296631	0.444897
UBLCP1	1.30769	3.73446	4.47397	0.034415	0.46101
PRDM11	1.30642	2.7527	6.48704	0.0108664	0.347044
RPS15A	1.30569	9.18316	8.63629	0.00329531	0.249696
BEX4	1.305	1.84007	5.68708	0.0170903	0.395946
ZNF594	1.30485	4.72006	5.0539	0.0245705	0.425272
ABCA12	1.30469	7.90422	8.81196	0.00299262	0.238792
ZNF426	1.30434	5.0821	6.80407	0.00909505	0.329133
AOC3	1.3018	1.71182	3.75113	0.0527719	0.522016
SUSD5	1.29855	2.68506	6.36246	0.011656	0.35687
CDH7	1.29752	1.58999	4.96511	0.0258637	0.4256
ZNF33A	1.29603	6.68162	5.30874	0.0212187	0.416935
DIO1	1.29431	1.85924	5.41446	0.0199706	0.414864
R3HCC1	1.29326	3.11599	4.60284	0.031919	0.456072
TMCC1-AS1	1.29254	2.53903	5.34484	0.0207837	0.41524
SAP30L-AS1	1.29074	3.64164	4.75592	0.0291977	0.443068
LOC100270804	1.29069	1.95779	5.40592	0.0200685	0.41524
ZNF852	1.28517	2.72162	5.46252	0.0194286	0.411587
NSRP1	1.28207	4.01981	6.30369	0.0120487	0.358849
FAM225B	1.27811	2.20916	5.76437	0.0163544	0.393626
FAM198B	1.27638	5.2442	4.65662	0.030934	0.451081
MMP25-AS1	1.2759	2.1027	4.35271	0.03695	0.471301
ZNF248	1.27547	5.3617	5.22602	0.0222514	0.416935
PKI55	1.27514	2.74084	3.10724	0.0779448	0.568055
ZNF302	1.27477	4.6897	4.02482	0.0448354	0.494885
LOC100130950	1.27404	1.66133	4.95598	0.0260006	0.4256
KCNQ4	1.27286	1.77416	6.00588	0.0142583	0.375289
FRA10AC1	1.27092	3.97197	4.79756	0.0285001	0.442772
TBC1D8B	1.27057	2.14105	3.89962	0.0482971	0.509788
LOC102723566	1.26929	2.63698	5.92722	0.0149088	0.384422
CARNMT1	1.26908	6.53261	3.81198	0.0508873	0.513908
BBC3	1.2675	1.91146	5.30293	0.0212896	0.416935
FKBP2	1.26742	3.55061	5.22439	0.0222723	0.416935
TARSL2	1.26728	1.99635	4.98484	0.0255704	0.4256
FER1L4	1.26644	5.22218	6.30604	0.0120327	0.358849
PWAR5	1.26567	5.49406	3.40935	0.0648279	0.550302
LOC100506990	1.26284	2.39613	5.06994	0.0243443	0.42471
PHF3	1.26171	7.09259	6.10422	0.013486	0.371797
C19orf53	1.26139	2.49737	5.60515	0.0179078	0.400855
CCDC144A	1.26023	5.03204	2.00904	0.156365	0.665722
TRIM5	1.25982	5.12058	7.75945	0.00534321	0.285974
ELOVL2	1.2576	2.75164	5.8196	0.0158486	0.388484
CD68	1.2564	1.58206	4.92364	0.0264917	0.427797
LINC01136	1.25409	1.83408	5.01708	0.0250985	0.4256
TBC1D32	1.25351	4.13333	1.89923	0.168164	0.675342
POU6F2	1.25324	1.50604	5.49916	0.0190257	0.406897
PKD1L2	1.2528	3.20883	4.70485	0.0300776	0.44595
KCNIP2	1.25276	2.27823	4.15385	0.0415401	0.4824
ERO1B	1.25196	5.92777	6.25383	0.0123925	0.363426
FAM102B	1.25145	5.01359	3.85868	0.0494894	0.511625
ZNF699	1.25013	3.11495	3.2572	0.0711107	0.560133
PCDHGB3	1.24893	2.3719	5.67323	0.0172257	0.395946
ARMCX1	1.24823	3.11929	6.00862	0.0142361	0.375289
TMEM267	1.24787	4.83907	2.90146	0.0884994	0.578642
ZSCAN29	1.24716	5.06529	7.58335	0.00589098	0.291038
DNAH1	1.24594	4.61239	5.34243	0.0208125	0.41524
C3orf52	1.24427	4.22144	5.37269	0.0204544	0.41524
ZCWPW1	1.24344	1.73023	5.51363	0.0188688	0.406009
PCDHGB6	1.24303	2.59649	2.81151	0.0935905	0.592969
ZNF235	1.24177	3.94632	1.98584	0.158776	0.66602
ZNF664	1.24124	8.02556	10.1345	0.00145518	0.172767
CEACAM1	1.23999	1.83679	4.56664	0.0326005	0.457844
ZC3H8	1.23817	1.75625	5.05884	0.0245006	0.42501
LOC101928504	1.23805	1.75951	4.32142	0.0376355	0.471301
EVC	1.23743	1.80071	5.51856	0.0188158	0.405592
GNAI1	1.23692	3.25924	3.84244	0.0499706	0.511978
DYNC1I1	1.2369	2.12198	2.96471	0.0850995	0.574419
ERBB4	1.2365	7.4161	5.25305	0.0219084	0.416935
ZW10	1.23647	5.27003	6.39978	0.0114135	0.35598
SNHG6	1.23625	3.80737	6.52045	0.0106641	0.34618
CA14	1.23337	1.66204	4.57711	0.0324019	0.456324
LOC100132249	1.23315	2.54363	4.95036	0.0260853	0.4256
PCF11-AS1	1.23212	3.27731	3.01335	0.0825813	0.57047
C7orf13	1.2319	2.70816	5.38761	0.0202802	0.41524
ZNF665	1.23073	2.85267	3.24881	0.0714752	0.561214
RORC	1.22984	5.6415	7.7212	0.0054576	0.285974
POLR2J4	1.22891	3.74146	6.25604	0.0123771	0.363426
TBC1D9	1.22817	5.47473	6.94145	0.0084221	0.321054
ATP10D	1.22792	3.5653	4.28732	0.0383977	0.473776
PHYH	1.22742	5.79074	6.4392	0.0111629	0.352616
FGD3	1.22594	3.11843	4.05208	0.0441168	0.492289
ITPR2	1.22464	6.75512	5.54085	0.0185775	0.403267
SSSCA1-AS1	1.22268	1.5212	5.24732	0.0219807	0.416935
CRB2	1.22041	1.09225	4.9282	0.0264219	0.427797
KCNAB3	1.21998	1.47141	4.7153	0.0298954	0.44594
LOC729603	1.21954	3.79628	2.26982	0.131915	0.639932
ZNF585B	1.21899	4.74804	4.59573	0.0320517	0.456072
LONRF1	1.21882	3.61816	3.67383	0.055273	0.524329
ZNF613	1.21783	4.6741	7.04367	0.0079546	0.317267
KRBA2	1.21614	3.65077	5.32046	0.0210764	0.416935
PRTG	1.2144	4.26807	6.09828	0.0135313	0.372217
ZSCAN31	1.21346	4.53864	5.22904	0.0222128	0.416935
ZNF234	1.2124	4.2626	4.14249	0.0418195	0.483626
ZNF761	1.21193	4.95355	5.25546	0.021878	0.416935
C11orf45	1.21167	2.63102	5.06612	0.0243979	0.42501
LOC100129534	1.21158	2.27227	4.50805	0.0337357	0.459393
RGS5	1.21149	2.17424	4.47215	0.0344516	0.46101
DNAJC27-AS1	1.21049	2.65326	5.51848	0.0188166	0.405592
SLC33A1	1.21031	5.72073	7.89313	0.00496228	0.274839
OPHN1	1.21003	6.11593	7.43995	0.00637915	0.298458
TVP23C	1.20982	4.19132	2.12676	0.144747	0.653223
CYP4F35P	1.20794	2.03176	4.43304	0.0352496	0.465515
MSRB3	1.20738	3.41212	5.05026	0.0246223	0.425329
LMCD1-AS1	1.20693	1.2031	4.87172	0.0273003	0.435079
GOLGA8B	1.20644	4.82346	2.04277	0.152931	0.662056
THY1	1.20593	1.18974	4.48028	0.0342882	0.46101
LOC101928233	1.20589	3.63737	5.88321	0.015286	0.387673
FLRT3	1.20583	2.10021	4.2492	0.0392689	0.476903
LINC00858	1.20436	1.52921	5.0851	0.0241324	0.424615
ZNF37A	1.20373	6.36847	5.6516	0.0174394	0.395946
DST	1.20361	8.33664	6.07677	0.0136971	0.374277
LOC101928068	1.20277	2.41641	5.12346	0.0236045	0.424615
ANKRD6	1.20131	3.42696	5.43738	0.0197103	0.413313
RBAK	1.20005	6.11014	4.80399	0.0283939	0.442235
ZNF227	1.19999	4.67262	5.73624	0.0166183	0.393626
PLA2G4C	1.19928	2.48909	4.42774	0.0353593	0.465515
ANKRD31	1.19889	1.53999	4.4305	0.0353022	0.465515
ZNF83	1.19741	5.85694	5.366	0.020533	0.41524
PPP2R3A	1.19711	6.04831	6.83934	0.00891718	0.329133
NLGN1	1.19632	2.57312	5.29662	0.0213669	0.416935
CACNG8	1.19597	2.48182	3.63082	0.0567187	0.529646
MIPOL1	1.19595	4.47239	3.2074	0.0733058	0.564862
LOC642852	1.19564	5.41208	7.21397	0.00723381	0.312394
THOC7	1.19504	3.65014	4.12839	0.0421694	0.484731
AKAP6	1.19478	4.70131	6.6677	0.00981759	0.337551
ADAM8	1.19274	2.11835	4.80452	0.0283852	0.442235
PHKG1	1.19157	2.19639	4.77158	0.0289332	0.443068
MYH3	1.19138	1.61544	4.49824	0.0339297	0.460363
FAIM	1.19118	2.27429	3.66127	0.0556911	0.524382
NTSR1	1.18992	2.00185	5.35966	0.0206078	0.41524
G3BP2	1.18956	7.12066	7.18046	0.00737018	0.312679
USP40	1.18793	5.54436	4.68699	0.0303919	0.44687
LOC100130705	1.18792	1.6261	4.33803	0.0372701	0.471301
PARD3B	1.18655	3.9967	5.86389	0.0154546	0.388484
PDE9A	1.18648	1.6955	3.67767	0.0551458	0.524329
ZNF267	1.18616	4.04761	3.29974	0.069291	0.555979
CALHM2	1.18614	1.69158	3.88762	0.0486433	0.510096
DNHD1	1.18363	6.11378	6.63913	0.00997627	0.338362
PSMD5-AS1	1.18221	5.77944	6.91432	0.0085508	0.322969
ZNF793	1.17709	3.96936	5.22458	0.0222698	0.416935
KIAA1211	1.17553	2.95141	5.15048	0.02324	0.422735
DGCR9	1.1732	2.82187	5.11718	0.0236901	0.424615
SH3PXD2A	1.17306	4.22069	4.95302	0.0260451	0.4256
ZNF711	1.17298	3.67436	3.05368	0.0805546	0.569405
ZNF671	1.17296	3.19062	3.9902	0.0457657	0.496707
XPA	1.1725	2.98547	2.72334	0.0988908	0.605487
LINC00648	1.17204	4.32237	4.02785	0.0447549	0.494885
ZNF41	1.17182	4.91935	5.73069	0.016671	0.393647
C9orf106	1.17102	3.25051	3.53879	0.059949	0.540855
MYO5A	1.16962	5.77218	5.11074	0.0237782	0.424615
PROB1	1.16947	3.78949	4.11563	0.0424887	0.485207
ADAM22	1.16877	3.71266	5.10684	0.0238317	0.424615
SRSF8	1.16876	3.6982	2.45348	0.117265	0.628589
SDHAP3	1.16655	1.99378	3.29116	0.069654	0.555979
STX18-AS1	1.16623	1.50526	4.65741	0.0309199	0.451081
ZFP14	1.16621	4.15352	1.70768	0.191286	0.696758
SORBS2	1.16618	4.57771	6.33518	0.0118366	0.357896
KIF17	1.16505	1.53105	4.70508	0.0300736	0.44595
PDIA3P1	1.16423	2.80774	5.11474	0.0237234	0.424615
ZNF337	1.16336	6.21519	5.42461	0.0198548	0.414235
LOC100507577	1.16308	3.02171	2.85205	0.0912576	0.585823
CREBRF	1.16202	3.91037	2.38403	0.122581	0.634801
IFT57	1.16137	3.55822	5.37988	0.0203702	0.41524
B2M	1.1612	6.13003	3.11083	0.0777734	0.568055
CRYBB2P1	1.16086	2.66462	4.57164	0.0325054	0.45726
ZNF442	1.15952	2.87762	2.61841	0.105631	0.613357
RIT1	1.15951	6.3767	6.98708	0.00821004	0.321054
INPP4B	1.1591	6.32905	7.05055	0.00792409	0.317267
ROBO2	1.15833	4.35517	5.55682	0.0184088	0.402421
FAM186B	1.15555	2.41311	3.99267	0.0456985	0.49667
FAM173B	1.15524	4.79534	2.04844	0.152362	0.6617
ZNF805	1.15501	5.21286	5.33695	0.020878	0.41524
DZIP3	1.15309	6.23967	5.07019	0.0243407	0.42471
ZNF658	1.1527	2.75947	3.05019	0.0807275	0.569405
SLC46A3	1.15204	5.2134	6.02134	0.0141339	0.375289
LOC100653233	1.15122	1.86394	3.37742	0.0660955	0.551948
THEM4	1.15112	5.58369	5.9995	0.01431	0.375289
USP32P1	1.15069	6.39464	3.47427	0.0623304	0.542525
ADGRL2	1.15	5.08073	6.45528	0.0110623	0.351235
LIX1L	1.14966	2.71467	4.04369	0.0443368	0.493782
LOC100289511	1.14852	1.60217	3.3102	0.0688513	0.555979
ZNF891	1.14709	3.80975	2.32812	0.127055	0.635551
PNPLA7	1.1465	5.56205	5.00768	0.0252351	0.4256
RANGRF	1.14647	1.19921	4.37521	0.0364654	0.470129
NUDT13	1.14568	2.77236	3.92097	0.0476873	0.506872
TMED10P1	1.14279	3.21578	2.65892	0.102971	0.612603
C5orf42	1.14276	5.40023	2.87144	0.0901642	0.583223
ARHGAP5-AS1	1.14256	2.12767	4.85849	0.0275104	0.436176
CCDC58	1.14199	1.59854	3.5219	0.0605628	0.541979
FAM179B	1.14062	5.86719	3.52536	0.0604368	0.541979
ZNF26	1.1404	6.66904	3.06822	0.0798371	0.569405
LINC00173	1.13948	5.54153	5.66122	0.0173441	0.395946
HSP90B1	1.13882	10.3566	7.52169	0.00609604	0.295208
ZNF605	1.13793	6.6288	4.6035	0.0319068	0.456072
C5orf63	1.1373	4.03881	4.60011	0.0319698	0.456072
B3GNT3	1.13688	3.72856	5.17878	0.0228644	0.41964
CASP7	1.13628	4.8791	5.59104	0.0180526	0.400855
ZNF514	1.13532	4.8735	6.40316	0.0113917	0.35598
ZNF468	1.13529	4.71798	3.69141	0.0546932	0.522845
IER3IP1	1.13406	4.94461	2.86652	0.09044	0.583303
ADAMTS20	1.13399	3.03621	2.86166	0.0907139	0.584458
ACTRT3	1.13347	1.74633	3.84466	0.0499046	0.511978
COQ10A	1.13235	3.66879	4.47388	0.0344167	0.46101
BEX2	1.13177	2.28622	2.84929	0.0914146	0.585917
CFAP36	1.13148	3.0157	3.36313	0.0666711	0.552602
PHLDB2	1.13012	3.02312	4.95656	0.0259919	0.4256
LOC145783	1.129	1.73066	4.49361	0.0340218	0.460363
TEX9	1.12852	1.27474	3.81587	0.0507693	0.513908
CDH15	1.12849	1.18315	4.25525	0.0391292	0.476142
ZSCAN2	1.12745	3.09175	4.06502	0.0437801	0.490986
ZNF12	1.12663	6.86349	5.26586	0.0217476	0.416935
SEC11C	1.12641	2.28993	4.72519	0.0297239	0.444897
LINC00174	1.12526	4.13492	5.36103	0.0205917	0.41524
DIAPH2	1.12525	1.92092	3.83011	0.0503397	0.512146
CCDC110	1.12404	2.74375	2.29604	0.129704	0.63673
ZNF350	1.12222	5.75342	4.89752	0.0268953	0.431448
ACSS1	1.12044	6.37324	6.82424	0.00899286	0.329133
WNT2B	1.12022	1.25158	4.26985	0.0387944	0.474406
LGALS8-AS1	1.11838	1.14125	3.93406	0.0473177	0.505117
ZKSCAN8	1.11831	5.48161	5.743	0.0165545	0.393626
GVQW2	1.11781	1.20066	3.21678	0.0728871	0.564053
KLLN	1.11768	2.93296	4.78143	0.0287682	0.443068
LINC00637	1.11515	1.21742	4.32352	0.037589	0.471301
SKIL	1.11509	7.92343	3.27477	0.0703529	0.556293
STKLD1	1.11407	2.29771	4.10081	0.0428628	0.486162
ZNF527	1.11371	3.20762	3.48521	0.0619197	0.542525
PEX11A	1.11354	3.73668	2.94025	0.0863974	0.575253
XG	1.11254	4.66227	5.66022	0.0173539	0.395946
CCSER1	1.1119	3.89318	2.48936	0.114618	0.623122
CCL20	1.11174	1.8002	2.63133	0.104774	0.612851
HSPB8	1.1106	7.0217	6.11123	0.0134325	0.371153
DUSP5P1	1.10952	2.13683	4.4309	0.0352938	0.465515
PAXBP1-AS1	1.10648	2.9759	2.53131	0.111608	0.618679
CLIP1	1.1043	6.54852	7.23024	0.00716857	0.310833
LINC01061	1.10344	3.77587	4.44624	0.0349782	0.464533
TTC30A	1.10271	3.44459	4.72049	0.0298053	0.445133
ZNF573	1.10231	3.79164	1.51817	0.217897	0.719154
PCDHA11	1.10211	3.9538	4.126	0.042229	0.484731
SRGAP1	1.10178	4.38583	5.86758	0.0154223	0.388484
EPC2	1.10034	3.66709	5.03724	0.024808	0.4256
SLTM	1.09982	4.32746	5.64301	0.0175251	0.397161
NR1D2	1.09702	6.61013	4.00003	0.0454995	0.495997
KIAA1551	1.09678	5.94789	4.63865	0.0312596	0.452996
KCNMB3	1.09619	2.57797	4.3359	0.0373167	0.471301
ZBED8	1.09479	3.87854	1.73034	0.188368	0.696372
IL1R1	1.09419	4.95997	5.04121	0.0247512	0.4256
ZNF436-AS1	1.09406	1.24383	3.87008	0.0491543	0.511093
CARNS1	1.09358	2.4806	4.59584	0.0320497	0.456072
RPS27A	1.09286	7.38834	3.47777	0.0621984	0.542525
ZNF529-AS1	1.09267	1.01748	3.87743	0.0489395	0.510948
FEZ1	1.09141	4.43382	5.71446	0.0168257	0.393647
ZNF883	1.09069	4.71989	5.9714	0.0145398	0.378862
SYF2	1.09022	3.36734	4.32332	0.0375936	0.471301
ZNF815P	1.08971	3.52886	3.49318	0.0616221	0.542525
TEX22	1.08926	1.67309	4.12831	0.0421715	0.484731
DENND1B	1.08877	4.48892	2.29784	0.129554	0.63673
GBA3	1.08741	2.12713	3.75468	0.0526599	0.522016
IFI44	1.08697	3.39134	1.48308	0.223294	0.725
RNF224	1.08695	2.87022	3.34342	0.0674742	0.552602
GCNT2	1.08623	1.75298	4.31022	0.0378841	0.471918
C11orf63	1.08202	1.84941	4.22582	0.0398134	0.478439
FAM83B	1.08164	6.16003	6.00626	0.0142552	0.375289
P2RX7	1.08106	2.2209	3.22437	0.0725496	0.56356
ADPRHL1	1.08041	4.37155	4.70409	0.0300909	0.44595
ZNF622	1.08025	4.31695	5.12839	0.0235375	0.424615
NIPAL2	1.07817	5.3651	5.99931	0.0143115	0.375289
ZNF563	1.07805	2.64047	3.57347	0.0587094	0.537358
MVB12B	1.07759	4.30018	5.45486	0.019514	0.411587
SEMA3D	1.07742	1.832	3.17228	0.074898	0.564862
RPS24	1.07721	8.05412	7.16249	0.0074444	0.312679
DENND4A	1.07507	5.75643	4.57809	0.0323832	0.456324
RPL37	1.07498	6.48291	6.55471	0.0104607	0.345504
TTN	1.07472	6.22887	2.17636	0.140145	0.64902
ZNF268	1.0715	6.30368	4.57896	0.0323668	0.456324
LOC100506497	1.07143	3.21262	2.75226	0.0971168	0.601298
C5orf66	1.07142	2.77761	3.67013	0.0553957	0.524382
CLIP3	1.07141	2.20741	2.7886	0.0949369	0.596118
HERPUD1	1.07098	6.08875	4.13577	0.0419859	0.484412
UBE2Q2P1	1.0708	1.666	4.21846	0.0399865	0.478439
DNAH14	1.06997	5.13128	2.74745	0.0974098	0.601554
GYG2	1.06941	4.2276	4.72909	0.0296566	0.444897
JPH3	1.06785	2.18887	2.46288	0.116565	0.627834
LOC100652758	1.06765	1.47305	4.11325	0.0425485	0.485241
PDP1	1.06659	4.48698	4.8608	0.0274737	0.436153
PBX2	1.06568	3.05665	4.55358	0.0328499	0.457844
OBSCN	1.06534	8.16669	7.16467	0.00743535	0.312679
PCDHGB2	1.06471	3.1444	3.74403	0.0529965	0.522016
ZNF441	1.0642	4.55628	2.45016	0.117513	0.628589
GLIDR	1.06262	1.31691	3.585	0.0583034	0.536668
YBEY	1.06207	3.5817	3.94936	0.0468892	0.502603
TENM1	1.06196	5.31462	3.4796	0.0621298	0.542525
PLEKHB1	1.06119	4.17087	3.28672	0.0698424	0.555979
SPTBN4	1.0611	3.52013	3.94203	0.0470939	0.504036
F7	1.0604	3.27833	3.96171	0.0465464	0.500907
ASB16	1.05956	1.10641	3.72756	0.0535214	0.522016
ACADSB	1.05939	5.32941	5.67795	0.0171794	0.395946
KLHDC1	1.0591	2.46519	2.21352	0.136806	0.646321
SIPA1L2	1.05904	4.51229	5.02439	0.0249927	0.4256
GMPR	1.05895	2.71545	3.63593	0.0565451	0.529646
TUBB3	1.05872	4.16169	5.08985	0.0240663	0.424615
ARHGEF3	1.05707	3.17619	3.13978	0.0764041	0.564862
MMP16	1.05685	2.29405	2.75168	0.0971525	0.601298
EPB41L4A	1.05658	4.69781	5.0598	0.0244871	0.42501
NNAT	1.05639	1.87303	3.7519	0.0527475	0.522016
FRMD6-AS1	1.05635	1.21524	3.89426	0.0484514	0.509788
RBFOX2	1.05472	3.19243	3.4849	0.061931	0.542525
ADRA2A	1.05359	1.61339	3.21405	0.0730085	0.564639
ZFP90	1.05123	5.65145	5.23324	0.0221592	0.416935
PRKAR2A-AS1	1.05106	2.60226	3.34419	0.0674427	0.552602
TTC41P	1.04956	1.72939	4.10189	0.0428353	0.486162
ARHGAP15	1.04747	5.11041	2.87239	0.0901107	0.583223
LOC100288748	1.04665	2.00651	2.79036	0.0948332	0.595771
ZNF181	1.04516	3.6284	4.135	0.0420051	0.484412
ZNF429	1.04504	2.96721	4.33113	0.0374215	0.471301
CCDC170	1.04496	4.55151	3.46723	0.0625961	0.543306
ANKRD26	1.0447	5.07732	2.91865	0.0875612	0.577149
ZNF789	1.04326	2.27716	2.54568	0.110596	0.617809
NBR2	1.04254	2.55199	3.34249	0.0675124	0.552602
ZNF160	1.04061	5.58453	3.48683	0.0618588	0.542525
SUGCT	1.0406	1.63671	3.05442	0.0805179	0.569405
MEIS2	1.03978	2.49699	2.69096	0.100919	0.609246
AKAP12	1.03957	2.53545	4.23551	0.0395867	0.478439
ZBTB5	1.03707	8.09627	5.60908	0.0178677	0.400855
ZNF433	1.03683	3.67891	3.51108	0.0609596	0.541979
LINC00893	1.03617	1.90613	3.51837	0.0606921	0.541979
AK9	1.03526	2.49725	4.02289	0.0448867	0.494885
NCK1	1.0349	5.52178	2.63247	0.104699	0.612851
EIF3J-AS1	1.03482	2.76513	4.09347	0.0430492	0.487352
COL4A6	1.03402	1.95846	3.57735	0.0585725	0.536668
FLJ45513	1.03247	1.77336	3.04551	0.0809604	0.569405
RRP15	1.03164	4.69434	2.35211	0.125114	0.635551
ZNF606	1.03077	4.77795	3.85774	0.0495169	0.511625
GANAB	1.03012	9.47344	7.10715	0.00767771	0.316015
PPP1R9A	1.02906	4.80125	3.5115	0.0609442	0.541979
ZNF615	1.02849	5.38386	3.37611	0.0661482	0.551948
ZNF470	1.02739	4.38427	3.68018	0.0550628	0.524141
SC5D	1.02703	7.14663	3.0961	0.07848	0.568055
ACP6	1.02686	4.37864	4.96495	0.0258661	0.4256
TTC12	1.02572	3.85574	4.37243	0.0365249	0.470406
ANKRD18A	1.02515	3.24737	4.19224	0.0406094	0.480304
LACE1	1.02461	3.53331	2.06879	0.150341	0.660074
LINC00884	1.0235	3.03045	3.02303	0.0820899	0.57047
NCAM2	1.02346	8.39006	6.73251	0.00946711	0.333007
CPLX1	1.02152	2.91418	3.16063	0.075434	0.564862
ZNF577	1.02027	4.20197	3.6194	0.0571096	0.531946
AMIGO1	1.02027	2.62463	3.77872	0.0519083	0.52193
CACNB2	1.01969	1.85792	2.83847	0.0920316	0.587454
ALPK3	1.01923	1.72685	3.73435	0.0533045	0.522016
PCDHA6	1.01732	1.64289	2.90505	0.0883027	0.578352
ZNF721	1.01716	5.45365	1.59198	0.207044	0.708365
CLYBL	1.01632	1.95465	3.03553	0.0814598	0.569711
AP1AR	1.01587	5.22699	4.81602	0.0281964	0.441861
TYW1B	1.01407	3.09014	2.19556	0.138409	0.64693
PLEKHG4	1.01391	4.93703	4.32072	0.0376509	0.471301
SOX11	1.01358	1.31511	1.91719	0.166166	0.673775
AVIL	1.01346	1.52348	3.48307	0.0619998	0.542525
ZNF189	1.0134	4.38191	3.70555	0.0542316	0.52271
BAZ2B	1.01328	5.19399	4.96713	0.0258334	0.4256
SLC24A1	1.01205	4.33333	4.78254	0.0287496	0.443068
ZNF271P	1.01191	4.41607	4.1007	0.0428654	0.486162
LOC100996664	1.0112	1.53734	3.13872	0.0764537	0.564862
CEP83	1.01104	3.709	1.40977	0.235094	0.737002
PAXIP1-AS2	1.01104	2.37047	4.02023	0.0449575	0.494885
NEK5	1.01083	2.34913	3.68539	0.0548911	0.523926
MTUS1	1.01057	5.80931	5.59641	0.0179973	0.400855
RAB3B	1.00897	2.34355	2.33792	0.126258	0.635551
CD36	1.00832	1.992	3.75665	0.0525978	0.522016
C4orf32	1.00729	4.01771	3.08483	0.0790254	0.569405
AMT	1.00724	3.30547	3.94828	0.0469193	0.502603
ZNF704	1.00665	7.95756	5.7206	0.016767	0.393647
ZCCHC24	1.0054	4.61531	5.11033	0.0237838	0.424615
PKP2	1.00433	4.44786	4.60502	0.0318786	0.456072
ZNF667	1.00432	4.06508	3.268	0.0706438	0.558235
CC2D2A	1.0039	2.78371	3.36209	0.0667135	0.552602
RMDN1	1.00386	6.14174	4.18943	0.0406767	0.480304
ZNF614	1.0038	5.12221	4.27776	0.0386143	0.474116
DUBR	1.003	1.02455	2.22405	0.135876	0.645684
SLC38A6	1.00254	3.22691	1.52431	0.216968	0.717674
CRIPAK	1.00214	2.92897	1.39801	0.237056	0.739667
XAF1	1.00213	1.78967	1.41675	0.233938	0.735476
TIPIN	1.00189	2.70226	2.80488	0.0939777	0.593725
RIPK2	1.00121	4.89698	2.86817	0.0903474	0.583223
CYB5RL	1.00083	3.91227	4.40173	0.0359026	0.46825
TMEM44	0.998821	4.47691	4.41885	0.0355441	0.465965
PWARSN	0.997673	4.09511	1.70409	0.191754	0.697264
TMEM117	0.997653	2.3091	3.16558	0.0752058	0.564862
C11orf1	0.99742	3.10012	3.85259	0.0496691	0.511625
CLK4	0.996478	2.94462	2.18916	0.138985	0.647286
RHOBTB3	0.996074	6.95263	5.36461	0.0205494	0.41524
TSPAN18	0.995826	3.34415	3.82325	0.050546	0.512924
ANKRD36C	0.99526	5.625	2.25331	0.133329	0.640077
FEZ2	0.994056	4.16889	3.94828	0.0469192	0.502603
FRS2	0.993866	8.05173	3.75719	0.0525808	0.522016
SAMD9	0.993784	4.17278	1.52524	0.216829	0.717674
BTBD18	0.993104	3.23427	2.19995	0.138015	0.646791
AKAP9	0.992976	6.12074	2.29693	0.12963	0.63673
TRAM2-AS1	0.99273	2.15352	2.54895	0.110367	0.617091
RPS16P5	0.992132	3.8635	1.15178	0.283176	0.76957
KMT2E-AS1	0.991712	4.5969	3.00231	0.0831459	0.570837
ACKR2	0.991414	2.9731	3.72845	0.0534931	0.522016
LPP	0.991019	7.61762	3.44824	0.0633192	0.544607
ARL4D	0.990273	3.99468	4.07766	0.0434538	0.490583
RPL22L1	0.989666	5.77253	3.98078	0.0460221	0.498212
PSMA3-AS1	0.98897	5.60718	3.3634	0.0666603	0.552602
DUSP19	0.988126	1.63518	2.58024	0.108205	0.61397
TTC30B	0.987751	3.25178	1.85239	0.173506	0.679823
LOC101930085	0.987059	4.58972	3.90779	0.0480629	0.509112
KIAA1328	0.986656	3.19752	3.33792	0.0677003	0.552602
VSX1	0.985697	1.35676	3.25231	0.071323	0.560732
XRCC4	0.984591	3.57202	2.67524	0.10192	0.610373
ZNF232	0.984041	3.19937	3.39407	0.0654312	0.551948
MIR4697HG	0.983997	2.54327	2.88319	0.0895084	0.582772
ATM	0.983483	7.91703	2.00474	0.156808	0.66602
SPRN	0.982206	4.06969	2.4788	0.11539	0.624927
MAP3K14-AS1	0.981773	1.40254	2.87252	0.0901036	0.583223
DTX4	0.981022	5.01409	4.6172	0.0316529	0.455754
CDYL2	0.980698	5.6369	4.28556	0.0384373	0.473792
NIFK-AS1	0.979696	2.21206	3.25005	0.0714212	0.561147
ANGEL2	0.979299	5.25667	2.1136	0.145996	0.65428
FAM78A	0.978462	3.97024	3.67956	0.0550834	0.524141
EFHC2	0.978274	2.12601	3.42815	0.0640937	0.548974
PIFO	0.978267	2.88771	3.69463	0.0545879	0.52271
CSMD1	0.978262	4.37663	4.11914	0.0424006	0.485207
MYCL	0.978244	3.54101	3.89638	0.0483903	0.509788
KLHL24	0.978083	7.56028	3.93694	0.0472365	0.504687
ERCC8	0.977939	3.93355	2.04625	0.152581	0.6617
ZNF600	0.977356	3.92552	2.84382	0.0917258	0.586116
ZNF556	0.976702	3.30381	3.62786	0.0568198	0.529646
DHRS7	0.976361	5.43165	4.53406	0.0332268	0.457844
NSUN6	0.97615	3.36139	3.06407	0.0800407	0.569405
GABRB3	0.973851	3.08239	3.10633	0.0779886	0.568055
BRSK2	0.973602	2.56967	3.49456	0.0615709	0.542525
IFT74	0.973206	2.74586	2.78724	0.0950179	0.596324
ACSS3	0.971997	5.33532	4.39083	0.0361326	0.468535
CASD1	0.971861	3.87475	1.72117	0.189542	0.696528
LYPD6	0.971529	2.14207	3.20528	0.0734008	0.564862
MCOLN3	0.970636	4.62928	3.01864	0.0823124	0.57047
JRKL	0.968597	4.40147	3.25494	0.0712085	0.560355
IMMP2L	0.968581	2.70421	2.6392	0.104256	0.612851
SSBP1	0.968459	0.924076	2.77841	0.0955431	0.597599
DOCK4	0.968188	3.317	2.30099	0.129292	0.63673
RPL26L1	0.967864	2.18614	3.34407	0.0674478	0.552602
RPS12	0.967777	7.71202	4.99285	0.0254523	0.4256
TLDC2	0.967698	1.09397	3.04203	0.0811342	0.569405
TOR4A	0.967264	3.44338	3.77649	0.0519775	0.52193
CMYA5	0.966782	5.35527	4.10859	0.0426659	0.485792
ZNF10	0.966687	4.37756	1.4782	0.224057	0.727024
SENP6	0.966328	5.9519	3.69519	0.0545696	0.52271
CASC2	0.964393	0.938135	3.02718	0.08188	0.57047
BTN3A3	0.964365	2.18356	3.45006	0.0632495	0.544607
HSDL2	0.963819	7.14453	4.9914	0.0254736	0.4256
FAM175A	0.963818	4.46066	4.48657	0.0341621	0.460629
GNG7	0.963701	1.84516	2.89968	0.0885969	0.578974
TOP1MT	0.963545	3.91544	2.31012	0.128534	0.635688
SLC2A12	0.963277	2.05852	3.47847	0.0621721	0.542525
FGGY	0.963239	2.66717	3.70362	0.0542946	0.52271
ZNF780B	0.962906	5.24047	1.26337	0.261014	0.757823
PPP1CB	0.962804	8.2071	3.46282	0.0627633	0.543824
ACCS	0.962766	4.17254	4.26262	0.0389597	0.475485
L3MBTL1	0.96239	2.85115	3.57047	0.0588157	0.537358
MYO15A	0.96131	2.27839	3.58514	0.0582984	0.536668
IPO5P1	0.960462	4.48282	2.06516	0.150699	0.660732
CSF1	0.959415	3.5506	3.50655	0.0611267	0.541979
PPIG	0.959244	4.23821	4.22308	0.0398778	0.478439
ZNF846	0.958823	2.29847	3.28331	0.0699879	0.555979
VWA8	0.958129	5.61533	4.00375	0.0453992	0.495488
SYNJ2BP	0.957845	7.31131	4.19102	0.0406386	0.480304
QPCT	0.957664	1.52302	3.18376	0.0743735	0.564862
PPP1R15A	0.957503	5.01477	2.95016	0.0858692	0.57443
LMOD1	0.956918	3.25444	3.56413	0.0590406	0.537585
LINC01000	0.956595	6.49466	4.84443	0.0277356	0.436766
NPIPB5	0.956304	3.07513	3.52841	0.0603258	0.541979
STX1B	0.955313	3.13989	3.47657	0.0622437	0.542525
HDAC9	0.955309	2.50479	3.28089	0.070091	0.555979
RABGGTB	0.954899	5.16577	3.17119	0.0749479	0.564862
KIAA1324L	0.954737	5.16173	3.76619	0.0522986	0.522016
GUSBP1	0.954193	2.82562	2.95015	0.0858697	0.57443
AQP3	0.954133	3.0815	1.93892	0.163786	0.6706
ETAA1	0.953287	4.26935	2.53275	0.111506	0.618679
LAMB2P1	0.953234	2.23382	2.93292	0.0867906	0.576008
BBOF1	0.952822	2.87455	1.93112	0.164635	0.672647
TRAPPC6B	0.952498	6.02059	3.4	0.0651966	0.551564
ZNF260	0.951822	5.04985	2.01259	0.155999	0.665083
FASTKD1	0.951432	3.84554	2.21253	0.136894	0.646321
THUMPD3-AS1	0.950393	3.05778	1.26724	0.260284	0.757385
HOXB9	0.950346	2.25336	1.83038	0.176082	0.681326
ZNF528-AS1	0.950274	2.05335	3.02809	0.0818342	0.57047
CRELD2	0.949738	3.66628	3.73777	0.0531954	0.522016
DCP1B	0.949736	3.38753	3.7139	0.0539612	0.52271
AFAP1L1	0.949152	1.79151	3.01086	0.0827085	0.57047
GXYLT1	0.94899	6.56444	2.05527	0.151681	0.661659
DMXL2	0.948799	7.1654	2.92802	0.0870544	0.576519
PPIEL	0.94835	3.72616	3.22656	0.0724529	0.563163
EPHA4	0.948183	5.89219	5.06983	0.0243458	0.42471
GUSBP4	0.947881	1.62555	2.36781	0.12386	0.635349
DUSP10	0.94773	2.56841	1.99001	0.15834	0.66602
RNF214	0.947649	5.83687	5.23091	0.0221889	0.416935
ZNF841	0.947147	5.9254	3.33924	0.0676457	0.552602
ZNF165	0.946554	4.8464	4.13637	0.041971	0.484412
TAX1BP1	0.946504	7.29792	4.25022	0.0392453	0.476903
ZNF808	0.946435	5.36269	2.22353	0.135922	0.645684
ASAH2B	0.946072	3.42306	1.82209	0.177065	0.682776
ZKSCAN2	0.945966	4.28631	4.27024	0.0387856	0.474406
ZNF717	0.945956	5.20426	3.50734	0.0610975	0.541979
HSPA5	0.945744	10.1541	5.95831	0.014648	0.38008
CCDC126	0.945564	3.64915	1.20257	0.272809	0.767
ZNF737	0.945189	3.94456	2.33402	0.126575	0.635551
FAM184A	0.945089	2.86747	1.94628	0.162988	0.669706
IQCH-AS1	0.942604	3.05775	2.29583	0.129722	0.63673
DNAJC9-AS1	0.940001	2.32607	3.48304	0.0620009	0.542525
CD47	0.939634	7.44959	3.02843	0.0818173	0.57047
KDM8	0.939053	1.81532	3.32187	0.068364	0.554773
FADS6	0.938788	1.83595	2.63129	0.104776	0.612851
ARAP2	0.937698	5.22659	3.9682	0.0463673	0.499723
ADCY7	0.937226	4.03773	3.65735	0.0558224	0.524382
SLC16A4	0.937027	2.38125	2.24552	0.134002	0.640077
CD164	0.936699	7.768	2.59218	0.107393	0.61397
CCNB3	0.93659	3.31075	3.17968	0.0745594	0.564862
CPED1	0.936127	1.84094	3.11215	0.0777105	0.568055
KIDINS220	0.935135	6.65342	5.23452	0.0221429	0.416935
RGS16	0.935099	2.41854	3.04395	0.0810386	0.569405
ZSCAN12	0.934987	2.99918	3.19609	0.0738146	0.564862
BMS1P5	0.934628	3.88639	2.78328	0.095253	0.597496
ZNF195	0.934188	4.21839	3.04397	0.0810374	0.569405
CCDC85A	0.933734	3.67008	3.62823	0.0568073	0.529646
LRRC8D	0.933524	5.91653	4.61739	0.0316494	0.455754
PLAU	0.933391	2.57609	2.09656	0.147631	0.656839
ZNF844	0.933357	4.95172	4.10751	0.0426932	0.485792
BOD1L1	0.933074	6.46128	4.52693	0.0333654	0.457844
TRAK1	0.932743	6.16661	5.14564	0.0233048	0.42329
ZNF45	0.932434	4.648	3.45442	0.063083	0.544077
ARFRP1	0.932156	4.9113	3.91714	0.0477962	0.507158
ATP8A2	0.931923	1.87007	2.34849	0.125404	0.635551
BMS1P6	0.930784	4.99019	1.90323	0.167717	0.675342
C10orf35	0.930304	2.81207	3.4107	0.0647751	0.550232
CPQ	0.929943	1.82523	3.01721	0.0823853	0.57047
DLSTP1	0.929866	2.29071	1.72328	0.189271	0.696372
GRAMD1C	0.929791	4.25957	2.20737	0.137353	0.646321
FSD1L	0.92818	3.57342	1.65926	0.197703	0.6988
CATSPER2	0.927874	0.910149	2.80236	0.0941256	0.594045
PLXDC1	0.927738	3.35326	2.07141	0.150082	0.660074
PRPH	0.927557	1.67381	3.20356	0.0734781	0.564862
KHNYN	0.927159	6.97196	5.2338	0.0221521	0.416935
LOC100506639	0.926245	2.42183	2.86787	0.0903642	0.583223
THNSL1	0.926191	4.06972	1.90501	0.167519	0.675342
LOC100128770	0.925451	3.10419	2.53681	0.111219	0.618418
PAQR5	0.925312	3.38009	3.09626	0.0784726	0.568055
CGNL1	0.92329	2.81653	3.27857	0.07019	0.555979
DDHD1	0.922504	6.0939	2.40673	0.120814	0.633453
TATDN1	0.921149	4.80214	3.28761	0.0698044	0.555979
NLRP1	0.920927	3.64848	2.81147	0.0935926	0.592969
LOC148696	0.920614	4.78118	2.45497	0.117154	0.628589
ZNF140	0.919956	5.13392	3.45428	0.0630882	0.544077
CXCR4	0.919382	3.60737	3.49526	0.0615449	0.542525
SSTR2	0.919223	2.59392	2.26439	0.132378	0.640018
LOC400655	0.919207	2.76617	2.96085	0.0853032	0.574419
LOC100049716	0.918813	3.15726	2.83155	0.0924289	0.589346
NBPF20	0.916941	3.95544	2.24371	0.134159	0.640359
VPS13C	0.91661	7.81873	2.47687	0.115532	0.625028
LYRM4-AS1	0.915949	2.16229	3.24655	0.0715739	0.561633
STX4	0.915719	3.99705	3.76608	0.0523021	0.522016
CABP7	0.915374	0.789455	2.39948	0.121375	0.633515
KCNH1	0.915088	5.44589	3.82205	0.0505823	0.512924
HABP4	0.914914	2.22888	3.26002	0.0709881	0.559881
DHFR2	0.913459	3.59302	3.33029	0.0680148	0.553029
WAC-AS1	0.912591	4.36463	3.41999	0.0644115	0.54941
CHRM3	0.91239	2.09679	3.12973	0.0768765	0.566528
PRMT6	0.912116	4.79376	4.23265	0.0396536	0.478439
PGBD2	0.91157	2.95659	1.8037	0.179265	0.685906
ZBTB11-AS1	0.911419	1.66195	3.05494	0.0804919	0.569405
PFDN4	0.911387	3.06321	2.6537	0.103309	0.612755
N4BP2L1	0.911248	1.69033	3.06253	0.0801169	0.569405
ACTA2	0.910551	4.28885	3.77665	0.0519725	0.52193
LIPT1	0.910246	2.99323	2.57556	0.108525	0.61397
RTP1	0.909432	2.34501	2.31336	0.128267	0.635688
PCDHGA11	0.909342	2.80471	1.41492	0.234242	0.735602
ERVK13-1	0.909302	5.82595	3.18578	0.0742815	0.564862
ZNF37BP	0.909061	4.93212	3.09765	0.0784055	0.568055
RARB	0.908129	1.53064	2.44371	0.117997	0.628759
WDFY3-AS2	0.907947	2.22596	3.14786	0.0760264	0.564862
PDK4	0.907819	2.65982	2.14212	0.143304	0.652942
SPIN2B	0.907702	1.52602	2.32041	0.127687	0.635678
AKAP7	0.906682	2.04979	2.5805	0.108187	0.61397
2016-03-01	0.905161	4.33746	1.98686	0.15867	0.66602
LOC100507437	0.905147	1.79205	2.57984	0.108233	0.61397
RPS23	0.904683	7.7668	4.5542	0.0328382	0.457844
CYSRT1	0.904496	2.33761	2.88858	0.0892094	0.581131
POLI	0.904003	5.35492	1.64792	0.199242	0.700634
KIF3C	0.904002	3.36295	2.75821	0.0967563	0.601298
DET1	0.903631	3.49035	2.9522	0.0857606	0.574419
C10orf88	0.90361	3.05322	1.86531	0.172013	0.678516
LINC00472	0.90219	5.18684	0.994005	0.318766	0.786243
LOC101929188	0.90113	2.67934	3.10117	0.0782359	0.568055
CYP1A1	0.900986	2.88145	3.05408	0.0805346	0.569405
SSC5D	0.900568	1.53963	2.12617	0.144802	0.653223
TM4SF19-AS1	0.900503	2.29015	3.03143	0.0816661	0.570186
SKAP2	0.900269	7.11685	2.67777	0.101758	0.610373
SETBP1	0.900153	4.49605	3.36684	0.0665211	0.552602
KIFC3	0.900065	4.7366	3.99212	0.0457134	0.49667
MPND	0.899729	2.68494	2.694	0.100727	0.609108
KLK10	0.899686	1.16726	1.89565	0.168566	0.675342
ZNF518A	0.896462	6.93454	1.64019	0.2003	0.70122
PRKAG2	0.895899	3.57003	3.04193	0.0811394	0.569405
GPATCH4	0.895535	3.8829	2.63417	0.104587	0.612851
IL17REL	0.895141	1.66325	2.4008	0.121273	0.633515
TRIQK	0.894989	5.62573	3.69363	0.0546206	0.52271
TFF1	0.894941	1.24702	2.83092	0.0924654	0.589346
NPIPB4	0.894711	2.84828	2.27171	0.131754	0.639932
TOMM22	0.894523	5.1113	4.0569	0.0439913	0.491707
LINC00680	0.893996	2.6558	2.49681	0.114077	0.623122
SUSD1	0.893673	2.37885	2.60977	0.106207	0.613357
SLC30A1	0.892958	5.47604	3.72252	0.0536833	0.522016
PSMG4	0.89248	2.21395	2.97066	0.084787	0.574419
GATA2-AS1	0.892434	3.48227	3.0529	0.0805932	0.569405
DKFZP434I0714	0.892211	2.27876	2.38507	0.122499	0.634643
RSBN1L	0.891649	5.75507	2.25797	0.132929	0.640077
SLC25A25-AS1	0.891404	3.99057	2.54105	0.110921	0.618416
COL16A1	0.891105	1.49875	2.45537	0.117123	0.628589
BMPR2	0.891078	6.9901	4.5588	0.03275	0.457844
LOC389834	0.890131	5.42515	1.30864	0.252641	0.75362
PDGFC	0.889713	4.46212	2.85436	0.0911264	0.585823
KIAA1109	0.888872	8.02491	2.06736	0.150482	0.660251
MFAP4	0.888836	1.12559	2.33518	0.12648	0.635551
TAGLN	0.888704	4.87859	2.34503	0.125683	0.635551
LINC00664	0.88855	3.94035	1.50812	0.219427	0.720387
RAB27B	0.88828	5.22748	2.26267	0.132525	0.640077
CTSL	0.888178	3.62577	3.05696	0.0803918	0.569405
CCDC53	0.887724	4.40918	2.96593	0.0850356	0.574419
ZBTB26	0.886563	4.55543	2.6089	0.106266	0.613357
NRSN2-AS1	0.886462	3.22488	2.71871	0.0991783	0.605487
RRM2B	0.88634	6.36615	2.37044	0.123652	0.635105
TRIM17	0.886145	4.34943	3.36094	0.0667599	0.552602
TMCC3	0.885803	0.924162	2.57592	0.108501	0.61397
MECOM	0.885469	4.26972	3.56536	0.0589968	0.537585
LOC100506023	0.885151	1.60925	2.3163	0.128025	0.635678
C17orf75	0.885055	4.2924	1.54449	0.213951	0.715545
KLF15	0.884405	2.1244	2.02365	0.154867	0.663691
AMOT	0.883771	2.09765	2.11164	0.146183	0.654628
SENP7	0.883718	5.385	2.35582	0.124816	0.635426
MAGI1	0.883345	6.45758	4.69661	0.0302221	0.44595
BCAS3	0.883306	5.09357	3.7079	0.0541556	0.52271
RPL23AP53	0.883198	3.39935	1.57993	0.20877	0.711085
LRRK2	0.882689	4.07449	1.69013	0.193584	0.69788
ACSM3	0.882402	4.03992	3.09661	0.0784556	0.568055
TMEM106B	0.881491	6.21869	3.04306	0.0810831	0.569405
MRFAP1	0.881455	7.52377	4.36856	0.0366079	0.470748
NMD3	0.881291	7.08079	2.96198	0.0852436	0.574419
TMEM74B	0.881198	2.12813	2.98109	0.0842424	0.573266
SGMS2	0.880699	5.85495	3.29016	0.0696961	0.555979
PKHD1	0.880651	4.66223	3.4692	0.0625215	0.543306
ALG13	0.880383	3.23722	2.65219	0.103407	0.612755
STXBP4	0.87981	4.34917	2.55212	0.110146	0.617074
GATS	0.879708	3.72299	3.16301	0.0753242	0.564862
PARP14	0.879463	7.73922	2.20665	0.137417	0.646321
ZNF14	0.879425	3.68408	1.04358	0.30699	0.778472
CDKL1	0.879417	1.93236	2.70726	0.0998923	0.606633
MMP24	0.87887	4.06567	3.46791	0.0625702	0.543306
C15orf57	0.877742	3.43117	3.18174	0.0744655	0.564862
GANC	0.876906	2.8569	2.50856	0.113229	0.621139
LINC01004	0.876376	5.42304	0.873678	0.349939	0.800671
KDM6B	0.875766	6.16665	2.53776	0.111152	0.618416
PDE5A	0.87535	3.90884	0.851986	0.355991	0.801759
PCDHGA4	0.875254	3.57254	2.63756	0.104364	0.612851
PCMTD2	0.875165	4.21192	1.19739	0.273844	0.767
FHDC1	0.874335	3.32214	2.29039	0.130177	0.637517
ZNF716	0.874292	4.59401	3.1495	0.0759501	0.564862
GOLGB1	0.874209	7.59445	4.16114	0.0413617	0.4824
PHTF2	0.874021	7.37006	2.43562	0.118607	0.630344
PMAIP1	0.873529	1.88683	1.50643	0.219684	0.720651
PLEKHM3	0.873044	4.40381	3.65711	0.0558305	0.524382
TRAF5	0.872663	5.33743	3.2991	0.069318	0.555979
CXCR6	0.872419	2.38963	1.70772	0.191282	0.696758
ZNF736	0.872344	7.24834	2.56093	0.109534	0.615494
GPR68	0.87211	3.17839	3.05786	0.0803472	0.569405
ZNF596	0.871682	2.4199	2.72284	0.0989217	0.605487
RIN2	0.871662	3.32224	2.80404	0.094027	0.593725
ZNF333	0.871399	3.03476	3.09098	0.0787274	0.568341
PCMTD1	0.870176	6.23877	2.13452	0.144016	0.652942
ZNF229	0.869968	4.57229	3.39712	0.0653105	0.551948
LIPH	0.869746	3.77286	3.15356	0.0757614	0.564862
PPM1K	0.869565	6.67209	2.53498	0.111348	0.618418
UBE2D1	0.869104	4.6413	3.23341	0.0721505	0.563158
LRRN3	0.86855	4.47037	3.02637	0.0819213	0.57047
RNF170	0.86853	5.23639	3.05545	0.0804666	0.569405
DIRC2	0.867639	5.0605	3.86117	0.049416	0.511625
ZNF790	0.86754	3.62175	1.64807	0.199222	0.700634
CALHM1	0.866898	1.37712	2.71935	0.0991384	0.605487
FKRP	0.86635	2.24543	2.95579	0.0855703	0.574419
DNAJB9	0.866231	5.02605	3.19706	0.0737709	0.564862
SLC16A9	0.866072	4.70988	2.46475	0.116426	0.627696
TAOK3	0.865403	5.73615	3.95981	0.0465988	0.500907
HUNK	0.865255	3.56269	2.81064	0.093641	0.592969
LOC100288798	0.864911	1.78281	2.42291	0.119573	0.63113
GPR155	0.864707	2.88808	1.44766	0.228904	0.732387
HS2ST1	0.864629	6.24035	2.92871	0.0870171	0.576519
CFLAR	0.864584	5.79073	3.8329	0.0502559	0.511978
TBCEL	0.864479	6.37107	3.22157	0.0726737	0.563911
WNK3	0.863699	2.408	2.01684	0.155563	0.664604
UPF2	0.863586	6.74668	3.89263	0.0484984	0.509788
ALKBH8	0.863515	3.98135	2.68233	0.101467	0.610135
MED11	0.862896	2.52225	2.58374	0.107966	0.61397
SH3BGRL2	0.862236	2.70719	1.22905	0.267591	0.764124
NPHP1	0.861689	1.36844	1.95061	0.162521	0.669706
DSC1	0.861257	1.03397	2.29929	0.129433	0.63673
LAMC3	0.86025	1.33084	2.18918	0.138984	0.647286
IGBP1	0.859625	5.5391	3.72268	0.0536781	0.522016
CAB39	0.859159	5.64398	3.50516	0.061178	0.542044
DPY19L3	0.858809	4.28882	1.5496	0.213194	0.714174
NEAT1	0.858348	13.088	2.09772	0.147519	0.656799
NR3C2	0.85787	3.71721	2.7935	0.0946475	0.595429
NTN3	0.857414	1.32757	2.07542	0.149689	0.659979
KANK3	0.857284	1.9062	2.71184	0.0996061	0.606326
PIBF1	0.856618	4.38865	2.32456	0.127346	0.635551
CNIH4	0.856332	5.79937	2.39944	0.121379	0.633515
ATP6V1B1	0.856145	1.17208	1.88753	0.169481	0.676118
LOC729652	0.85591	1.49538	2.26777	0.132089	0.639932
SIRT5	0.85579	4.62979	3.58068	0.058455	0.536668
DCAF6	0.855023	6.86639	4.30237	0.0380593	0.471959
FAM225A	0.85452	3.0282	2.27716	0.131292	0.639932
VPS13B	0.854453	7.54614	1.80609	0.178978	0.685906
CWC27	0.85417	3.66662	2.10151	0.147154	0.656395
KANTR	0.853153	3.93626	1.24821	0.263894	0.761294
PCDHGA9	0.852713	3.48971	3.04004	0.0812341	0.569428
GIPR	0.852706	3.44056	1.59689	0.206345	0.70762
CBR3-AS1	0.852049	2.68757	2.12283	0.145118	0.65333
LOC101927550	0.851365	2.73004	1.72831	0.188627	0.696372
BSN	0.851364	1.87351	2.36057	0.124437	0.635352
RNF39	0.851263	1.48895	2.15229	0.142357	0.652413
MPP5	0.850042	6.87933	2.80852	0.0937646	0.592978
TAF1D	0.849704	5.47795	3.73157	0.0533933	0.522016
NUAK1	0.848892	4.28863	3.37651	0.0661319	0.551948
PPM1E	0.848431	1.86339	1.61382	0.203955	0.705576
NPIPB11	0.848216	1.67974	2.19293	0.138645	0.64693
BACE1-AS	0.848193	2.95827	1.97613	0.159798	0.666555
MFN1	0.848115	7.53239	3.34441	0.0674336	0.552602
ZNF658B	0.84786	1.38665	2.41642	0.120069	0.631857
AGAP9	0.847811	4.76069	2.81257	0.0935287	0.592969
KMO	0.847659	2.76673	2.28872	0.130318	0.637952
GOLGA3	0.847398	7.59783	4.36764	0.0366277	0.470748
OGFR	0.846294	4.65528	2.49048	0.114537	0.623122
HSD17B1	0.846163	3.80153	2.59471	0.107221	0.61397
ZNF629	0.846111	5.98458	2.98365	0.0841093	0.573266
PHEX	0.845294	3.30818	1.83286	0.17579	0.681326
EID2	0.845179	2.97285	2.16517	0.141169	0.650345
SHTN1	0.845098	6.38514	3.69325	0.054633	0.52271
LTBP2	0.844711	5.17808	3.34603	0.0673673	0.552602
BCKDHB	0.84393	4.11674	2.65062	0.10351	0.612851
USP45	0.843734	4.27111	1.99665	0.157648	0.66602
ATP7A	0.843217	4.78856	3.03999	0.0812363	0.569428
TAPT1-AS1	0.84281	3.79024	1.61167	0.204257	0.705576
MCCC1	0.842452	7.23251	4.59731	0.0320222	0.456072
SPIN3	0.841955	5.80476	3.4678	0.0625744	0.543306
LOC100233156	0.841176	1.31088	2.35311	0.125033	0.635551
RGL4	0.840856	3.42387	2.44277	0.118067	0.628827
ZNF559	0.840824	4.52622	1.70323	0.191866	0.697264
LOC102723780	0.840383	2.13168	2.22465	0.135823	0.645684
OPN3	0.840241	2.11617	2.75133	0.0971735	0.601298
AK7	0.839801	3.75291	2.58746	0.107713	0.61397
ANKRD36	0.839595	4.90475	2.08612	0.148643	0.659207
ARHGAP21	0.839019	5.84312	3.60025	0.0577708	0.536006
TRIM16	0.838651	4.48807	2.97034	0.0848043	0.574419
TPTE2P5	0.836977	1.94691	2.15575	0.142037	0.651737
SEL1L	0.836977	8.9733	3.37639	0.0661367	0.551948
ZNF607	0.835691	4.80029	2.31597	0.128052	0.635678
TASP1	0.835442	4.10114	2.24755	0.133826	0.640077
ZNF287	0.835396	2.98806	2.19422	0.138529	0.64693
FAM32A	0.835285	4.94251	3.65898	0.0557677	0.524382
EXOC3-AS1	0.83516	3.29142	2.69435	0.100705	0.609108
TNNI3	0.834606	2.82029	2.4097	0.120585	0.633181
ZNF182	0.834568	4.48227	3.16898	0.0750494	0.564862
ZNF449	0.833669	3.04808	2.40648	0.120833	0.633453
LOC100272217	0.833219	1.5509	2.16933	0.140788	0.649744
CAPN9	0.833001	2.00454	2.60422	0.10658	0.613357
NEK1	0.832515	4.52201	1.81116	0.178369	0.685452
PBLD	0.832359	3.1408	2.6928	0.100803	0.609108
OSER1-AS1	0.832334	3.02813	2.37847	0.123018	0.635105
B3GNTL1	0.832188	1.56878	2.52149	0.112305	0.620584
MINA	0.831939	4.43183	3.01169	0.0826662	0.57047
RABL2B	0.831735	3.30643	2.78146	0.0953612	0.597599
N4BP2L2	0.831645	6.01113	2.29226	0.13002	0.637304
MAP4K4	0.831505	6.0507	4.19057	0.0406494	0.480304
ADAMTS13	0.830563	4.77318	2.33881	0.126186	0.635551
EPPK1	0.830517	7.60092	4.30936	0.0379032	0.471918
UTRN	0.83008	8.34206	3.37661	0.0661278	0.551948
ATP8A1	0.82969	5.2605	2.40194	0.121185	0.633515
ZNF354C	0.829536	4.42417	1.79013	0.18091	0.687438
DLG2	0.828959	4.52521	2.84537	0.0916375	0.586116
BICD2	0.82788	4.68567	3.34567	0.0673819	0.552602
CYP2U1	0.827495	4.80043	3.34732	0.0673144	0.552602
FAM171B	0.827355	3.66095	2.7085	0.0998147	0.606633
CEP85L	0.827299	3.10667	1.56694	0.210651	0.712224
SOS1	0.826479	6.23046	3.38382	0.0658392	0.551948
THAP5	0.82633	5.30082	2.12026	0.145362	0.65355
ZNF490	0.826036	4.88285	3.18987	0.0740958	0.564862
PRKAA2	0.825896	5.24852	1.677	0.195324	0.698228
PCDHAC1	0.825874	2.56156	2.45531	0.117128	0.628589
FAM87B	0.825866	0.92392	2.20707	0.13738	0.646321
FAM200B	0.825617	3.14557	2.32973	0.126924	0.635551
DENR	0.825571	6.95308	3.83204	0.0502817	0.511978
ZNF221	0.825458	3.39525	1.24888	0.263767	0.761211
ZNF780A	0.824996	5.47187	1.51106	0.218977	0.719879
C16orf95	0.824992	1.32554	2.29322	0.12994	0.637304
ZNF586	0.824626	4.2782	0.999576	0.317413	0.785732
SMARCA1	0.824484	6.0928	3.35088	0.0671691	0.552602
SLC41A3	0.82436	4.61673	2.93301	0.0867854	0.576008
ANKRD34B	0.824083	3.11688	2.27983	0.131066	0.639932
NUTM2G	0.82216	2.47976	1.52103	0.217464	0.71854
KCNC3	0.821918	5.41234	2.33517	0.126481	0.635551
CD55	0.821807	5.32107	2.84956	0.0913988	0.585917
MGA	0.821665	7.38895	3.16619	0.0751774	0.564862
GRAMD1B	0.821486	1.23191	2.392	0.121957	0.634224
LOC283887	0.821207	2.36017	2.41377	0.120273	0.632391
UNC5C	0.821172	3.19085	2.33817	0.126238	0.635551
TSC22D3	0.820609	4.57687	3.06487	0.0800018	0.569405
ZNF226	0.820559	4.32407	2.06937	0.150284	0.660074
C12orf73	0.820547	3.33818	2.48827	0.114698	0.623122
FPGT	0.820295	4.42297	0.787959	0.374718	0.811082
METTL12	0.820236	3.41796	1.90586	0.167423	0.675342
ZNF169	0.819725	2.80058	1.95021	0.162564	0.669706
IFT27	0.817798	3.0006	2.71873	0.0991771	0.605487
GARNL3	0.817693	3.44556	2.60755	0.106356	0.613357
ZNF326	0.817552	4.64942	1.3829	0.239607	0.742546
ZNF652	0.817305	7.5242	2.38124	0.1228	0.635105
PPIP5K2	0.816712	5.76664	2.1433	0.143194	0.652942
OXCT1	0.815207	1.65468	2.30892	0.128633	0.635688
HOMER2	0.815158	3.75094	2.77438	0.0957836	0.597599
CHRNA3	0.813814	2.03492	1.56672	0.210684	0.712224
CCDC148	0.813493	1.55531	2.41405	0.120251	0.632391
DGKA	0.813409	4.85638	2.95456	0.0856357	0.574419
C22orf46	0.813252	4.85073	3.03386	0.081544	0.569978
TMEM41B	0.813012	5.88375	2.50681	0.113355	0.621139
RPL36A	0.812758	5.09271	2.17057	0.140674	0.649744
C3orf18	0.812385	3.30235	2.49306	0.11435	0.623122
SEC31B	0.811055	4.10908	1.97985	0.159406	0.666222
GPAM	0.810951	5.54784	3.13972	0.0764069	0.564862
MGC27345	0.810758	4.77924	1.91333	0.166594	0.674622
TMA16	0.810206	4.50763	2.1582	0.141811	0.651601
RNF138	0.810206	4.9531	1.75527	0.185215	0.69291
EXOC5	0.810203	7.18568	2.32668	0.127173	0.635551
RPL41	0.810055	7.81453	2.12195	0.145202	0.65333
MYRFL	0.809824	2.54332	1.98789	0.158562	0.66602
ZNF23	0.809589	3.53685	2.67539	0.101911	0.610373
SWT1	0.809511	3.66896	1.33994	0.247045	0.749443
KIAA1033	0.809394	7.4115	1.78116	0.182007	0.689006
IFT88	0.809079	4.27474	2.0501	0.152196	0.6617
DNAJC1	0.808985	2.67854	2.40835	0.12069	0.633236
IFRD1	0.808856	4.28022	2.0646	0.150754	0.66074
MFGE8	0.807817	2.91986	2.25703	0.133009	0.640077
TEN1-CDK3	0.807623	1.83195	2.2556	0.133132	0.640077
ZNF697	0.807457	3.46017	2.05162	0.152044	0.6617
COMMD6	0.807103	4.66584	3.14259	0.0762726	0.564862
EIF4A2	0.80704	10.0075	3.60913	0.0574631	0.534433
ZZZ3	0.806858	6.30766	3.6968	0.0545168	0.52271
FAM200A	0.80677	3.05093	2.11047	0.146295	0.654628
STARD13	0.806578	6.36655	2.76363	0.0964293	0.600604
FAXC	0.806362	2.79529	1.95446	0.162107	0.669706
SMIM5	0.806263	3.09453	1.48719	0.222652	0.724854
ERO1A	0.806127	8.20406	2.36992	0.123693	0.635105
BCL2L2	0.805693	5.71051	3.41426	0.0646355	0.549753
LTV1	0.805456	3.50465	2.45365	0.117252	0.628589
OTUD1	0.804437	3.3804	2.52152	0.112302	0.620584
KLF12	0.804333	4.1763	1.80087	0.179607	0.686067
PDZK1	0.804206	6.91724	3.52529	0.0604392	0.541979
CHM	0.803593	4.67963	1.67998	0.194927	0.698228
PKD2	0.803438	4.85614	3.01469	0.0825132	0.57047
YAF2	0.803091	4.9053	1.01568	0.313547	0.781758
CEP126	0.802729	5.06339	2.45031	0.117502	0.628589
VWA2	0.802519	1.64971	1.71666	0.190123	0.696758
ZNF233	0.801262	4.27431	2.68703	0.101168	0.609526
CHRNB2	0.800574	3.25792	2.11799	0.145578	0.65383
RNF219	0.800389	3.41462	1.70951	0.191049	0.696758
PCDHA4	0.800273	3.67689	2.71439	0.0994473	0.606255
MPP6	0.799885	5.47767	1.72268	0.189348	0.696372
RSL24D1	0.799396	5.64704	1.64509	0.199628	0.700777
MGEA5	0.798841	9.11346	2.32188	0.127566	0.635678
ZNF624	0.798396	2.2939	2.51898	0.112483	0.621047
TRPM7	0.798343	6.77836	2.89576	0.0888127	0.580077
PHF14	0.797916	6.08124	2.23078	0.135286	0.644145
FGD6	0.79779	5.23962	1.82901	0.176245	0.681642
EPSTI1	0.797428	1.40177	2.10093	0.147209	0.656395
WNT8B	0.796556	1.78558	2.01711	0.155535	0.664604
ZNF814	0.796077	5.60173	1.80738	0.178823	0.685699
ZSCAN26	0.795776	3.89298	2.77158	0.0959513	0.597928
GBA	0.795732	2.85674	1.7279	0.188679	0.696372
ACTR3C	0.79569	1.45028	2.11287	0.146065	0.654354
KCND1	0.795514	3.72425	1.99956	0.157345	0.66602
ZNF75A	0.795152	5.19008	3.24176	0.0717836	0.562908
CYB5R4	0.79505	2.59763	1.9486	0.162737	0.669706
DYNC2H1	0.794735	8.03348	1.29299	0.255498	0.75553
ZNF782	0.79459	3.33825	2.31638	0.128018	0.635678
ZNF148	0.794147	7.05347	2.20508	0.137557	0.646487
ZNF491	0.793326	2.48651	1.71455	0.190396	0.696758
AEBP2	0.79264	6.17992	2.95572	0.0855743	0.574419
UBE3A	0.792546	6.70726	2.37354	0.123407	0.635105
ANXA4	0.791993	4.38201	3.01307	0.0825956	0.57047
TTPAL	0.791878	6.01174	3.26624	0.0707197	0.558478
ANKRD11	0.791738	6.88886	3.58155	0.0584247	0.536668
NFYC-AS1	0.791351	3.154	2.48898	0.114646	0.623122
TMC5	0.790717	2.81798	1.9683	0.160628	0.667834
FAM13B	0.789987	5.26555	1.94324	0.163317	0.669706
KPNA5	0.789965	2.61557	1.92691	0.165097	0.673169
ANKRD50	0.789517	6.38069	2.65717	0.103084	0.612603
N4BP2	0.788629	4.97835	1.91189	0.166754	0.674828
FAM107B	0.788451	5.27904	3.0653	0.0799806	0.569405
RBM43	0.788179	3.47181	2.11631	0.145737	0.654094
MKLN1	0.788009	6.60303	1.7465	0.186318	0.694715
TRAF3	0.787983	5.64461	3.51287	0.0608938	0.541979
ARL4C	0.787808	1.64095	2.25057	0.133565	0.640077
CEP162	0.787175	3.02915	2.04573	0.152634	0.6617
ZNF283	0.786604	3.80718	1.57529	0.20944	0.711312
CLCF1	0.786227	2.07436	2.25626	0.133075	0.640077
OTUD3	0.786074	5.11015	2.61018	0.106179	0.613357
FAHD2CP	0.785056	1.08257	2.12759	0.144668	0.653223
NDUFS5	0.784881	3.8467	1.98701	0.158654	0.66602
ZNF417	0.784514	4.52021	1.41552	0.234142	0.735476
TRMT13	0.784084	4.37015	2.06198	0.151013	0.661158
PLIN4	0.783557	5.3431	3.10437	0.0780822	0.568055
ZNF264	0.783463	5.50726	2.33627	0.126392	0.635551
CHST7	0.782447	1.82697	2.35524	0.124863	0.635426
RPL21	0.782408	8.14411	1.54196	0.214327	0.715701
SHFM1	0.78233	3.28163	2.47966	0.115327	0.624927
CRYBG3	0.782207	6.08184	2.27293	0.131651	0.639932
LOC220729	0.782201	4.61225	2.90199	0.0884702	0.578642
ZNF571	0.781644	3.2867	1.07379	0.300091	0.775957
OTOG	0.780356	1.40503	1.99592	0.157723	0.66602
GNPDA1	0.780269	6.0772	3.30777	0.0689528	0.555979
PDSS2	0.780218	3.62583	2.17661	0.140123	0.64902
CETN3	0.780191	2.38413	1.85944	0.17269	0.679823
POU2F3	0.779674	4.17821	2.3477	0.125468	0.635551
MST1P2	0.779366	1.26581	2.07734	0.1495	0.659979
L3MBTL3	0.779355	3.19398	2.11625	0.145743	0.654094
BBS9	0.779263	4.63476	2.55114	0.110215	0.617074
TFDP2	0.778808	7.1087	3.42394	0.0642574	0.54941
ZNF823	0.778535	3.73099	1.74861	0.186051	0.694236
ZNF30	0.778063	2.77536	0.946694	0.330562	0.790476
TNRC6C-AS1	0.777859	5.27254	2.65589	0.103167	0.612603
DNMBP	0.777474	3.96494	2.62698	0.105062	0.61295
DSCAM	0.776647	7.28285	3.73884	0.0531612	0.522016
ACAT1	0.776464	6.84919	3.31987	0.0684474	0.555084
SLC7A5P2	0.77634	4.04928	2.05872	0.151337	0.661158
LYPLAL1	0.775769	4.83447	1.76663	0.1838	0.690995
PTCHD1	0.775223	4.3577	2.49415	0.11427	0.623122
RAG1	0.774999	3.96276	2.66903	0.102318	0.611403
CSRNP3	0.774937	1.16188	1.74401	0.186631	0.694715
BIVM	0.774712	4.60078	1.7063	0.191466	0.696758
HELQ	0.774625	3.62436	1.89681	0.168436	0.675342
GPR158	0.774246	5.61625	3.37801	0.0660718	0.551948
KMT2C	0.774076	8.38808	2.56863	0.109002	0.614742
LOC202181	0.772396	2.02918	2.26928	0.131961	0.639932
ZDHHC11	0.771601	5.02817	3.09368	0.0785968	0.568262
PRICKLE4	0.771564	3.43438	2.39904	0.12141	0.633515
MAP3K5	0.771454	3.25655	1.29563	0.255013	0.755457
NUDT4	0.77123	7.83227	3.01555	0.0824697	0.57047
LINC01410	0.770987	2.12226	1.56121	0.211488	0.713133
ZNF138	0.770902	4.13551	1.95185	0.162388	0.669706
ZNF317	0.770788	5.68785	3.3803	0.06598	0.551948
DUSP15	0.770302	3.39758	2.19895	0.138105	0.646791
ATRX	0.770207	6.83651	2.18313	0.139531	0.648481
SPEF2	0.769543	4.61927	1.42945	0.231855	0.73437
FOXK1	0.769085	8.00721	4.01051	0.0452175	0.494885
C11orf65	0.76898	2.65643	2.16749	0.140956	0.649744
ZNF529	0.767931	5.05842	1.21529	0.270288	0.765847
LLPH	0.767458	3.13568	1.21289	0.270761	0.766106
SRGAP3	0.767165	5.6499	2.95222	0.0857594	0.574419
RPL23AP64	0.767061	2.8308	0.864197	0.352567	0.800671
PRICKLE2	0.766619	2.48133	1.7976	0.180003	0.686179
LOC101928266	0.76641	2.72564	1.67824	0.195158	0.698228
ARHGAP18	0.765877	4.30661	2.68246	0.101459	0.610135
ALCAM	0.765611	7.21007	2.60268	0.106683	0.613357
BCAP29	0.765542	4.46355	1.65875	0.197772	0.6988
TTC21A	0.765028	3.56443	2.27383	0.131574	0.639932
ALS2CL	0.764725	6.26503	3.12621	0.0770427	0.566739
ZNF512	0.764385	5.22702	2.89211	0.0890142	0.580779
MITD1	0.764327	2.79506	2.04679	0.152527	0.6617
UBP1	0.764124	7.2248	3.15025	0.0759154	0.564862
SCIN	0.763745	1.57405	1.8903	0.169168	0.675742
SH2B3	0.763689	5.10989	2.27524	0.131455	0.639932
ATG14	0.763623	5.72737	2.95315	0.0857101	0.574419
FER	0.763578	5.6473	2.30656	0.128828	0.635886
ZNF28	0.763082	5.15469	2.44688	0.117759	0.628589
NEK8	0.762787	2.43461	1.97704	0.159703	0.666555
NOLC1	0.76266	6.75452	3.51939	0.0606546	0.541979
ZDHHC18	0.762541	4.13188	2.67245	0.102099	0.61096
CADPS2	0.762371	4.30439	2.15696	0.141925	0.651674
TUFT1	0.762247	6.03292	3.4936	0.0616063	0.542525
AGL	0.761635	6.0337	2.18247	0.139591	0.648481
GLS	0.761133	6.06439	1.41582	0.234092	0.735476
CARF	0.760929	3.57224	1.5348	0.215394	0.716197
NKPD1	0.760834	3.45325	2.24649	0.133917	0.640077
CCDC66	0.760817	3.05055	1.6819	0.194672	0.698097
OR10AD1	0.76074	0.897367	1.85286	0.173452	0.679823
RPS21	0.759803	8.03824	2.19819	0.138173	0.646791
GRID2IP	0.759692	2.54191	1.99098	0.158239	0.66602
CDS2	0.759468	7.27573	3.66148	0.0556841	0.524382
ZNF415	0.759324	3.29776	2.06093	0.151118	0.661158
STX12	0.759126	5.10559	3.07487	0.079511	0.569405
ANKRD36B	0.758882	4.29301	1.68763	0.193914	0.69788
TRIM66	0.758397	5.48563	2.32078	0.127656	0.635678
KIAA1217	0.758343	6.31871	3.50818	0.0610664	0.541979
ARHGAP12	0.758332	5.59708	2.50267	0.113653	0.622498
ZKSCAN1	0.75833	7.85832	3.51018	0.0609929	0.541979
ELOVL4	0.757613	2.498	1.86938	0.171547	0.678516
RAD50	0.757598	6.05143	2.99786	0.0833745	0.571338
ZNF791	0.757163	4.48647	2.21443	0.136725	0.646321
ZNF506	0.756889	4.64634	1.62748	0.202053	0.704145
ZNF571-AS1	0.756107	1.84273	1.36952	0.241894	0.743747
TTLL11	0.756047	2.34325	2.21629	0.136561	0.646321
ZNF154	0.755945	4.4847	1.12452	0.288948	0.76957
GRB10	0.755929	6.29216	3.23803	0.071947	0.562908
LOC401261	0.755294	3.99766	1.56804	0.210491	0.712224
CYP20A1	0.754972	2.74469	1.79054	0.18086	0.687438
SLC41A2	0.754957	4.99326	2.23085	0.13528	0.644145
GSN-AS1	0.754862	4.49769	1.67388	0.195739	0.698228
MTURN	0.754685	6.37841	3.14871	0.0759872	0.564862
HSPA1B	0.753899	2.92798	1.27993	0.257913	0.756286
LOC100506127	0.753573	4.44029	2.3903	0.12209	0.634224
HERC6	0.753352	5.49091	1.63576	0.200908	0.702154
LOC100505549	0.752192	1.84042	1.21895	0.269566	0.765046
INE1	0.752009	2.38764	1.47562	0.224461	0.727566
KLF5	0.751889	1.99459	2.20605	0.13747	0.646326
ELAC1	0.751694	2.25766	1.12798	0.288207	0.76957
HSPBAP1	0.751473	1.8952	1.19731	0.27386	0.767
MAST4	0.751286	3.77797	2.0461	0.152597	0.6617
HOGA1	0.751153	2.28941	2.04579	0.152628	0.6617
MIA3	0.751144	6.94075	3.39991	0.0651998	0.551564
DKFZP586I1420	0.750984	4.37428	0.8702	0.3509	0.800671
SLC16A14	0.750695	5.03467	2.58423	0.107933	0.61397
ZNF700	0.75063	5.29125	1.24291	0.264912	0.761525
SNRNP35	0.75045	3.69805	2.17157	0.140582	0.649744
C4orf33	0.74987	3.49995	1.55974	0.211703	0.713133
ODC1	0.749571	5.87684	3.14207	0.0762971	0.564862
ZNF528	0.749368	4.80646	1.86897	0.171593	0.678516
MYSM1	0.74873	6.0397	2.10575	0.146746	0.655739
ZNF608	0.748537	4.03448	2.49428	0.114261	0.623122
NAT1	0.748382	3.07974	1.91379	0.166543	0.674622
ZNF320	0.748077	5.28284	2.13294	0.144164	0.652942
GEM	0.748041	1.59384	1.75293	0.185508	0.693466
LOC284581	0.747846	2.84532	1.79548	0.18026	0.68672
ARMCX3	0.747723	5.46729	3.04485	0.0809937	0.569405
TSPAN31	0.747637	5.69295	2.51636	0.11267	0.621118
ZNF396	0.74741	2.93193	2.1927	0.138666	0.64693
SEC14L1P1	0.747246	3.70106	1.83058	0.176059	0.681326
TRIB3	0.746983	5.52235	2.16798	0.140912	0.649744
ZNF57	0.746733	3.0051	2.11976	0.14541	0.65355
GPCPD1	0.746694	5.39968	1.25124	0.263315	0.760394
TLK2	0.746488	5.33082	3.04799	0.0808373	0.569405
ZNF440	0.746264	4.99051	1.72409	0.189167	0.696372
MPDZ	0.746252	6.23665	3.14225	0.0762887	0.564862
KCTD7	0.746088	4.54181	2.42342	0.119533	0.63113
OSBPL11	0.745811	5.35338	2.97677	0.0844678	0.574419
LINC00898	0.745744	2.39773	1.99555	0.157762	0.66602
DTX2P1-UPK3BP1-PMS2P11	0.745291	1.49994	1.43392	0.231126	0.73437
DCAF17	0.74509	4.62469	1.76946	0.183449	0.690995
RCHY1	0.744944	4.72725	1.08069	0.298543	0.775014
ZNF432	0.744508	4.84932	1.26503	0.260702	0.757808
PFKFB2	0.744136	6.17224	2.13303	0.144156	0.652942
GTF2H1	0.743084	5.34578	2.96947	0.0848497	0.574419
MPHOSPH8	0.742657	4.40663	2.56613	0.109175	0.615154
KIF9	0.742422	2.56688	1.97467	0.159953	0.666973
SNAI3-AS1	0.7423	1.16561	1.68494	0.194269	0.69788
PER3	0.742095	5.92481	2.9892	0.0838216	0.572928
MTRF1L	0.742063	3.69589	1.68969	0.193642	0.69788
KIAA2026	0.741938	5.40749	2.66821	0.102371	0.611403
COL6A1	0.741601	4.82901	1.18074	0.277205	0.767
LOC101927495	0.741415	4.33077	2.32697	0.127149	0.635551
MICU2	0.741362	5.22204	1.86768	0.171741	0.678516
LOC100130264	0.74124	1.02221	1.60541	0.205139	0.706035
CYP4Z2P	0.741156	2.75426	1.90892	0.167083	0.675342
ZNF630	0.741059	3.48049	1.9547	0.162081	0.669706
FHIT	0.740871	1.78456	1.54601	0.213726	0.71518
CUX1	0.740395	6.24624	3.34585	0.0673748	0.552602
EMB	0.74035	3.4286	1.83287	0.175789	0.681326
BPTF	0.740335	7.90328	2.75235	0.0971117	0.601298
ZNF180	0.739961	3.61672	0.924767	0.336226	0.793063
MYRIP	0.739928	3.77736	2.38676	0.122367	0.634224
THNSL2	0.738712	5.05824	2.63115	0.104786	0.612851
NOP16	0.738589	3.08938	2.13709	0.143775	0.652942
FBXL5	0.738515	5.2949	1.62028	0.203052	0.705576
DACH1	0.738426	3.22489	2.07988	0.149252	0.659979
AGAP11	0.738031	3.10652	1.95204	0.162367	0.669706
HSPA1A	0.737988	3.68789	0.972815	0.323979	0.788753
LINC01608	0.737105	1.20802	1.82331	0.17692	0.682776
PPT1	0.736742	7.53261	3.43805	0.0637107	0.546073
ZNF649	0.736579	5.03908	2.77579	0.0956996	0.597599
SARM1	0.736431	1.82828	1.49279	0.221784	0.723203
TMEM135	0.736154	7.27192	1.54695	0.213587	0.714938
MCRIP1	0.73574	2.8249	2.16122	0.141532	0.650804
ZNF788	0.735607	5.11218	1.68962	0.193651	0.69788
DMXL1	0.735397	7.02393	1.68669	0.194037	0.69788
FAM199X	0.735232	6.46654	2.28637	0.130515	0.638639
KIZ	0.735172	3.92245	2.42436	0.119462	0.63113
CLK1	0.734627	4.57716	1.37145	0.241563	0.743747
EPM2A	0.734087	3.04952	1.98347	0.159025	0.66603
EPB41L1	0.734047	6.13674	3.22783	0.0723967	0.563163
ADI1	0.733513	3.16641	1.9908	0.158258	0.66602
ZNF587B	0.733353	5.35133	1.45477	0.227764	0.730823
HTR7P1	0.733308	1.79227	2.00064	0.157232	0.66602
ADAM1A	0.733027	4.40861	1.10854	0.2924	0.770346
PYGM	0.732782	1.31828	1.67698	0.195326	0.698228
KCNJ10	0.732463	1.30576	1.85183	0.17357	0.679823
TNFSF9	0.732434	1.15177	1.88333	0.169956	0.676571
ANAPC4	0.732281	4.32114	1.16696	0.280026	0.768066
SH3BP5	0.731666	3.34116	1.68682	0.194021	0.69788
ZNF638	0.731334	7.24148	2.49801	0.11399	0.623122
TLDC1	0.731324	6.19412	2.629	0.104928	0.612851
FMNL2	0.731135	3.96508	2.06924	0.150296	0.660074
MEX3D	0.73096	3.41077	1.92647	0.165145	0.673169
NOVA2	0.730649	2.08764	1.6739	0.195737	0.698228
VHL	0.730321	6.20054	2.87067	0.0902075	0.583223
METTL18	0.730272	3.46957	1.33278	0.248311	0.750613
UACA	0.729689	4.53654	1.91917	0.165949	0.673667
FTL	0.729516	5.89098	1.98287	0.159088	0.666057
CDC14A	0.729421	2.71562	1.5123	0.218788	0.719879
GMFB	0.729319	7.28784	1.10319	0.293566	0.770799
AGTPBP1	0.729092	4.39591	2.0745	0.149779	0.659979
PPP1R1B	0.728625	2.74816	2.03937	0.153273	0.662073
ODF2L	0.728588	2.65542	1.79928	0.179799	0.686067
DPPA2	0.72855	1.40566	1.74998	0.185879	0.694012
CBWD6	0.72782	2.13087	1.54138	0.214413	0.715701
AES	0.72733	6.02183	2.56466	0.109276	0.615227
ZNF542P	0.726932	3.7487	1.73867	0.187307	0.695455
HNF1A	0.726767	1.34742	1.84355	0.174536	0.68104
LINC01232	0.725866	1.72629	1.45728	0.227364	0.730534
CCNG1	0.725784	7.77412	1.16113	0.281231	0.768469
DOPEY1	0.725664	5.43705	1.31101	0.252213	0.753344
WDR89	0.725232	5.41641	1.39108	0.238223	0.741692
ST7L	0.725091	3.38696	2.0609	0.151121	0.661158
FXYD5	0.72497	4.09762	1.78099	0.182028	0.689006
APC2	0.724906	2.67641	1.66266	0.197244	0.6988
TXNRD3	0.724283	4.00937	1.71061	0.190907	0.696758
TMX3	0.724253	5.57348	1.84169	0.174753	0.681326
PLPP6	0.724144	4.51023	2.58432	0.107927	0.61397
ENPP5	0.723196	5.64327	1.90292	0.167752	0.675342
APPBP2	0.722821	6.35504	2.09924	0.147373	0.656638
ZFAND1	0.722668	5.8949	1.94932	0.16266	0.669706
SLC16A8	0.722051	2.61484	1.4457	0.229219	0.732387
DDX58	0.721966	5.9594	1.18631	0.276076	0.767
ZNF137P	0.721556	2.17598	1.072	0.300495	0.775957
LMO4	0.721107	6.60272	2.9657	0.0850475	0.574419
RIMKLB	0.720899	4.4324	2.20315	0.137729	0.646691
PSMG3-AS1	0.720865	4.05985	2.13467	0.144002	0.652942
DNAJC6	0.720794	4.46734	2.51448	0.112805	0.621118
KLHL31	0.720271	2.02781	1.31066	0.252274	0.753347
KLHL12	0.720132	7.24747	3.06282	0.0801025	0.569405
FLJ42627	0.720091	2.92751	1.57458	0.209542	0.711396
MRPL45P2	0.720002	2.01626	1.59943	0.205984	0.707482
SDC4	0.71954	7.6761	3.29212	0.0696132	0.555979
MTM1	0.719334	2.90199	2.04369	0.152839	0.662056
HMBOX1	0.71895	5.13273	1.68802	0.193862	0.69788
TET3	0.718379	6.94435	3.22976	0.0723112	0.563163
LOC105371414	0.718101	2.96078	0.99751	0.317914	0.785732
SLC5A3	0.717777	6.73007	1.57787	0.209068	0.711085
NUDCD3	0.717241	7.17622	3.36802	0.0664738	0.552602
ZNF420	0.716679	4.67091	1.30075	0.254077	0.75483
GALK2	0.716359	4.55097	2.17316	0.140438	0.649744
SUMF2	0.716118	7.91484	3.38513	0.0657871	0.551948
FERMT1	0.71607	5.3254	2.63253	0.104695	0.612851
RAB30-AS1	0.715954	2.36166	1.19003	0.275323	0.767
LINC00863	0.715801	3.97799	2.32427	0.12737	0.635551
ZNF44	0.715768	4.29709	2.1351	0.143961	0.652942
DRAM2	0.715679	4.90497	1.38553	0.239162	0.742369
NDUFS2	0.71546	7.55241	3.23173	0.0722242	0.563158
TVP23B	0.715117	5.90205	0.971519	0.324302	0.788753
CCDC25	0.714773	5.51404	2.1152	0.145843	0.654177
ZNF469	0.714721	4.04589	1.36142	0.243291	0.745439
ISY1	0.714482	3.26251	1.8192	0.177408	0.683315
LAMC2	0.714445	3.31827	1.91722	0.166164	0.673775
ATP9A	0.714385	6.88222	3.16831	0.0750802	0.564862
VPS54	0.714213	5.63667	1.69263	0.193255	0.69788
POLR2J3	0.714173	3.06914	2.06547	0.150668	0.660732
SAP30L	0.713394	4.90432	2.53201	0.111558	0.618679
FNBP1	0.713086	5.91476	2.96571	0.0850469	0.574419
ARMCX2	0.712896	2.40968	2.04085	0.153124	0.662073
FAAH2	0.712584	2.86252	1.83362	0.175701	0.681326
TYW3	0.712416	5.13315	1.80765	0.17879	0.685699
ADD3	0.712076	5.66573	1.72309	0.189296	0.696372
PCDHB3	0.712049	2.06469	1.65864	0.197787	0.6988
UQCRB	0.711369	4.88936	2.57134	0.108816	0.61397
LRP1	0.711341	7.54005	3.14492	0.0761638	0.564862
GCC1	0.710891	4.7723	2.51637	0.11267	0.621118
ATG4C	0.710822	3.67055	1.0254	0.311242	0.780249
WDR5B	0.710584	4.72526	1.63019	0.201677	0.704046
CHRM1	0.71056	1.75918	1.67145	0.196064	0.698668
LINC01569	0.710428	2.95232	2.02438	0.154793	0.663604
LOC441455	0.709555	2.85942	1.26345	0.261	0.757823
CNTLN	0.709545	2.78297	1.71627	0.190174	0.696758
EIF3J	0.709389	5.61142	1.59364	0.206807	0.708294
CYS1	0.709383	0.860933	1.65456	0.19834	0.699283
MLH3	0.709381	6.52885	1.44215	0.229792	0.732896
ZNF253	0.709303	2.15018	1.47691	0.224259	0.72737
STOX1	0.7092	1.69006	1.53181	0.215841	0.716318
OMA1	0.708643	4.8766	1.61312	0.204053	0.705576
AOC2	0.708605	2.1507	1.27331	0.259147	0.757208
SPTLC3	0.70812	4.45371	2.30993	0.12855	0.635688
TMEM170B	0.707754	5.14337	1.07198	0.300498	0.775957
FOXN3	0.707746	6.21805	3.05236	0.0806199	0.569405
MALAT1	0.707596	15.4753	2.10035	0.147265	0.656395
LAMTOR4	0.707209	3.21287	2.0428	0.152928	0.662056
RAB6B	0.70719	6.10531	2.91848	0.0875701	0.577149
PMS2P3	0.70697	3.87166	1.98511	0.158854	0.66602
BMS1P20	0.70672	3.15342	1.5672	0.210614	0.712224
UBAC2-AS1	0.706626	2.58052	1.39387	0.237753	0.740601
ZNF397	0.706003	4.80696	1.54396	0.214029	0.715612
LMBRD1	0.705849	5.21117	2.14913	0.142651	0.652942
CCDC191	0.70581	4.41454	2.42624	0.119319	0.63113
DCAF4	0.70534	4.61865	2.13465	0.144004	0.652942
IFT81	0.70493	5.10371	1.19263	0.2748	0.767
TMEM65	0.704652	5.0299	1.39556	0.237468	0.740275
ZNF184	0.704547	4.07646	2.24347	0.134179	0.640359
C12orf65	0.704521	3.31315	2.02575	0.154652	0.663604
TDRD3	0.70422	3.71894	2.00039	0.157258	0.66602
SH3GL1P2	0.704175	1.22524	1.77225	0.183103	0.690748
PDE8B	0.703369	3.2334	1.69687	0.192698	0.69788
MAT2B	0.703201	5.26807	1.16404	0.280629	0.768208
POMK	0.703105	5.56618	2.31717	0.127953	0.635678
SP4	0.70306	4.62754	1.54181	0.214349	0.715701
PRR14L	0.703013	7.64597	2.35527	0.12486	0.635426
CTRL	0.702711	0.733127	1.45969	0.22698	0.730322
RAB6C	0.702449	2.78725	1.60958	0.20455	0.705576
MACC1	0.702258	3.69258	0.940088	0.332255	0.791453
GSTZ1	0.702034	5.00958	2.5077	0.113291	0.621139
GIN1	0.701901	3.31842	1.36751	0.24224	0.744071
LOC101926935	0.70131	3.2885	1.95079	0.162501	0.669706
CSPP1	0.701233	5.28672	1.70028	0.192251	0.69788
HMGN5	0.701146	1.65213	1.85069	0.173703	0.679823
ZSCAN9	0.699773	2.89117	1.98569	0.158792	0.66602
CLDN20	0.699618	1.65641	1.77307	0.183003	0.690748
NUP50-AS1	0.699384	1.74108	1.11464	0.291075	0.770346
LRIG2	0.699317	4.85464	1.12393	0.289073	0.76957
SLC25A16	0.698798	5.57131	1.44851	0.228767	0.732186
RAC3	0.698125	3.94138	2.08557	0.148697	0.659207
CCDC40	0.697886	2.19054	1.44961	0.228591	0.731811
ZFP69B	0.69788	2.15276	1.60274	0.205515	0.706461
PDZRN3	0.69695	2.7482	1.86782	0.171725	0.678516
CENPBD1	0.696439	4.28477	2.32983	0.126916	0.635551
RRAGC	0.696109	5.41821	1.87871	0.170481	0.676816
FAM35A	0.694725	6.46352	1.80436	0.179187	0.685906
ZNF568	0.693683	4.04901	1.38556	0.239156	0.742369
PLRG1	0.693588	5.37929	2.30702	0.128791	0.635886
ZNF701	0.693107	4.67116	1.00669	0.315698	0.784545
TACSTD2	0.692987	7.52942	2.17169	0.140572	0.649744
ERN1	0.69259	4.46268	2.1444	0.143091	0.652942
SH3D21	0.691675	1.8233	1.57133	0.210015	0.712224
RTCA	0.691599	4.02735	1.62937	0.201791	0.704137
ATF7IP2	0.691527	4.62414	0.895293	0.344047	0.798368
LOC374443	0.691328	2.77096	0.820674	0.364983	0.807402
ZNF776	0.691059	5.41111	1.96841	0.160617	0.667834
THBS3	0.691009	5.98418	2.61542	0.10583	0.613357
LOC100130357	0.690933	2.2816	1.12091	0.289723	0.769851
FAM122C	0.690215	1.45458	1.27551	0.258736	0.756726
NUBPL	0.689617	5.27029	1.51219	0.218805	0.719879
PMS2P9	0.689487	2.39718	0.944267	0.331183	0.790476
TMPRSS3	0.688608	2.77255	1.77671	0.182554	0.689937
C11orf74	0.688494	3.92658	1.83897	0.175072	0.681326
ZNF91	0.688471	5.47047	0.923879	0.336459	0.79312
IFIT3	0.687857	4.28129	0.800902	0.370824	0.810341
MAP9	0.687654	5.54375	1.41202	0.234721	0.736356
SMCHD1	0.687409	6.65568	1.43509	0.230935	0.734157
XRN1	0.687173	7.96808	1.90365	0.16767	0.675342
MSANTD4	0.687028	5.09725	1.98637	0.158721	0.66602
RBM18	0.686815	5.27807	1.73515	0.187755	0.696372
CCDC144CP	0.685723	2.15383	1.32244	0.250154	0.751092
FLRT1	0.685644	3.74686	0.508493	0.475792	0.854516
PLEC	0.685419	9.21608	2.65695	0.103098	0.612603
ZNF439	0.685342	4.0421	1.3053	0.253248	0.753885
HOOK2	0.685261	4.97241	2.20697	0.137389	0.646321
ANP32A-IT1	0.685234	2.96364	0.622995	0.429936	0.836387
FAM135A	0.685223	3.48593	1.16193	0.281065	0.768469
ZBTB1	0.685039	5.7225	1.19159	0.27501	0.767
ZNF583	0.684876	2.56453	1.89161	0.16902	0.675544
FAM172A	0.684695	4.82358	2.03933	0.153277	0.662073
CAST	0.684095	5.15733	1.94958	0.162632	0.669706
DNAJA1	0.684029	5.71147	2.62798	0.104995	0.612851
FDPSP2	0.683075	2.39919	0.880956	0.34794	0.800406
WDR44	0.682708	4.03707	1.01426	0.313885	0.782086
LOC100287042	0.682412	2.27725	1.51976	0.217656	0.718864
LOC101927751	0.682298	1.56065	1.27356	0.2591	0.757208
ELP3	0.681913	4.95845	2.39119	0.122021	0.634224
DCHS1	0.681742	1.34802	0.968102	0.325154	0.788753
TTC37	0.681529	7.20139	2.01038	0.156226	0.665367
STX8	0.681336	2.89833	1.60738	0.204861	0.705785
FSTL1	0.681161	4.83314	1.8831	0.169983	0.676571
IGF2R	0.680418	8.75131	3.00534	0.0829907	0.570833
EDA	0.680375	1.47801	1.71229	0.190688	0.696758
GDAP1	0.679937	5.00546	1.65379	0.198444	0.699283
ZNF655	0.679771	6.03559	2.21547	0.136634	0.646321
ADCY1	0.679643	3.50856	1.56162	0.211429	0.713133
ESR2	0.679196	1.78102	1.25397	0.262795	0.75973
KLHDC8B	0.67887	3.684	1.78635	0.181372	0.688104
RNF165	0.678568	2.63353	1.72575	0.188955	0.696372
NUTM2B-AS1	0.678344	4.11614	1.3935	0.237815	0.740608
FAR1	0.678151	6.59611	1.45329	0.228001	0.730823
ZNF286A	0.677706	4.85643	1.73137	0.188236	0.696372
IRS2	0.676553	3.13871	1.67531	0.195549	0.698228
IRS1	0.676153	6.35852	2.75254	0.0970998	0.601298
UBA6-AS1	0.676124	3.52015	1.67681	0.195349	0.698228
NDUFA8	0.675813	5.30301	1.85844	0.172805	0.679823
FBXL3	0.675225	4.91662	1.9841	0.158959	0.66602
KIF16B	0.675206	5.53408	1.92831	0.164943	0.672893
FAM76B	0.674734	4.23456	1.53713	0.215046	0.716106
DNAJB4	0.674732	3.39927	1.65834	0.197828	0.6988
KCNJ14	0.674458	2.68278	1.62342	0.202615	0.704929
DNAJC18	0.674246	4.23699	0.775289	0.378586	0.811082
SRP14-AS1	0.674166	3.12774	1.83486	0.175555	0.681326
DYNLT3	0.673908	3.91727	1.49323	0.221716	0.723203
LOC100631378	0.6733	1.24124	1.52657	0.216629	0.717314
GRIN1	0.672994	1.96448	1.09673	0.294984	0.771804
LINC01446	0.672819	2.89508	1.68667	0.194041	0.69788
FAM227A	0.672745	3.95088	1.32198	0.250238	0.751092
PPP1R21	0.672408	4.38019	1.8913	0.169055	0.675544
CLMN	0.672247	7.56405	2.6049	0.106534	0.613357
OFD1	0.672018	5.34125	2.48761	0.114746	0.623122
LRG1	0.671995	2.90105	1.83907	0.175059	0.681326
LPP-AS2	0.67167	2.41082	1.79241	0.180632	0.687092
NIN	0.671629	6.61881	2.07857	0.14938	0.659979
MPHOSPH10	0.671288	3.88135	1.95587	0.161955	0.669706
DENND5A	0.67088	6.23963	2.72938	0.0985173	0.605367
ZGLP1	0.670829	1.4278	1.55365	0.212598	0.713144
ZNF555	0.670735	3.23476	1.48403	0.223146	0.725
GTF2IRD2	0.670455	1.86061	0.952181	0.329165	0.789443
MACF1	0.670002	7.03756	2.03004	0.154217	0.663604
TRAF6	0.669527	5.27402	2.3368	0.126349	0.635551
NUDT6	0.668904	0.984164	1.52251	0.21724	0.718375
ZMYM4	0.668254	6.74631	2.12108	0.145284	0.65346
HKR1	0.668207	6.20636	2.77327	0.09585	0.597599
BMS1	0.668172	6.60635	2.76073	0.0966044	0.601089
GPR21	0.668101	2.38786	0.905842	0.34122	0.79654
DTWD1	0.668042	3.32235	0.964499	0.326056	0.788753
ZNF382	0.6673	3.31076	1.57598	0.209341	0.711298
NMNAT1	0.667271	3.30079	1.55008	0.213123	0.714174
UPRT	0.666837	3.28275	1.58573	0.207937	0.709653
HEMK1	0.666829	5.64672	2.49236	0.1144	0.623122
GTF2IRD2B	0.666671	3.57397	1.45209	0.228194	0.731108
TMPPE	0.666633	4.49525	2.19657	0.138318	0.646863
GRIPAP1	0.666621	5.33377	1.85449	0.173262	0.679823
ZNF460	0.665919	6.50411	1.76763	0.183676	0.690995
ZC3H6	0.665882	4.84972	1.41664	0.233957	0.735476
OPLAH	0.665297	4.44466	1.82404	0.176833	0.682776
LOC101927151	0.665219	1.31439	1.46739	0.225758	0.729313
PTPN2	0.665141	4.1908	1.56655	0.210709	0.712224
PTGS1	0.664815	1.23005	1.5125	0.218757	0.719879
TRIB1	0.664248	4.431	1.66589	0.19681	0.6988
ZNF492	0.663611	2.65736	0.834519	0.360969	0.804571
MOB2	0.663327	3.43696	1.49383	0.221623	0.723188
FAM76A	0.663207	3.08775	0.97954	0.322312	0.788753
PNISR	0.66301	6.76092	2.07308	0.149918	0.660074
LOC441081	0.662969	2.12765	1.02111	0.312256	0.780519
PSD	0.662351	2.93777	0.882076	0.347634	0.800406
ZNF280C	0.662192	2.94908	1.22895	0.267611	0.764124
KIAA0754	0.662159	4.09756	1.67934	0.195012	0.698228
NNT-AS1	0.661844	3.76624	1.46915	0.225479	0.729221
ATP2A1	0.661843	2.18155	1.24579	0.264358	0.761525
MYLIP	0.661733	4.54986	2.14796	0.142759	0.652942
NAMPT	0.66164	6.65786	1.58946	0.207403	0.708677
ACVR2A	0.661622	4.29529	1.86526	0.172019	0.678516
WTIP	0.661577	2.15195	1.72012	0.189678	0.696613
RBMS2	0.661457	6.51823	2.63531	0.104512	0.612851
GPER1	0.661257	2.14884	1.18377	0.276589	0.767
CCDC90B	0.660591	5.85487	1.29476	0.255172	0.755457
SH3D19	0.659829	5.24788	2.26355	0.13245	0.640018
HNRNPDL	0.659382	6.94228	2.46467	0.116432	0.627696
LCOR	0.659302	6.51368	1.37211	0.24145	0.743747
IFT46	0.659286	5.632	2.38722	0.122331	0.634224
FAM134B	0.658907	4.44676	1.50005	0.220663	0.722273
TIMM23B	0.658634	4.89858	1.27265	0.259271	0.757239
FAM214A	0.658312	6.32493	1.48497	0.222999	0.725
LOC283922	0.658076	5.33069	2.07603	0.149629	0.659979
THAP6	0.657879	4.35988	1.0241	0.311549	0.780249
UQCC1	0.657107	5.12144	2.08622	0.148634	0.659207
SEL1L3	0.657072	3.20108	1.29875	0.254442	0.75483
CABLES2	0.656961	4.9793	2.05332	0.151874	0.661659
SPAG7	0.656549	3.60001	1.70652	0.191437	0.696758
TRIM33	0.656434	7.96564	2.63272	0.104682	0.612851
PLEKHH2	0.656317	3.71271	1.2726	0.25928	0.757239
VPS41	0.655983	6.88313	1.94239	0.163409	0.669706
MYO1B	0.655109	5.60197	1.98401	0.158969	0.66602
FKBP1B	0.654521	1.0772	1.34358	0.246403	0.748989
PUS7L	0.654506	5.90845	1.32785	0.249189	0.751092
NRIP2	0.654312	3.06014	1.56092	0.21153	0.713133
RRAGB	0.65418	4.1588	1.84426	0.174452	0.680993
MCMDC2	0.654141	1.90706	1.02664	0.310949	0.780249
GTF3A	0.654107	3.87734	1.65183	0.19871	0.699818
RASL11B	0.653874	1.88947	1.28421	0.257117	0.755815
SLC4A9	0.653301	1.54422	1.31005	0.252386	0.753496
TESK2	0.652334	5.32042	1.9056	0.167453	0.675342
NME7	0.652332	4.20141	0.869437	0.351111	0.800671
MGAT4A	0.652025	5.14452	1.37227	0.241422	0.743747
LINC01234	0.651797	1.55353	1.19531	0.274262	0.767
PDCL3	0.651335	2.85379	1.40372	0.236102	0.738626
TNS1	0.65127	5.8904	1.80385	0.179248	0.685906
PRPF38B	0.651062	4.27022	2.03708	0.153505	0.662073
TMEM263	0.650977	6.23726	1.42293	0.232922	0.735476
EZH1	0.650504	6.06128	2.58827	0.107658	0.61397
DOCK11	0.65021	3.1459	1.02785	0.310664	0.780249
PIGF	0.650069	2.93741	1.38804	0.238736	0.742352
LCN2	0.64918	3.65723	1.1045	0.293281	0.770799
APOL2	0.64914	4.29474	1.23094	0.267224	0.763949
EXOC6B	0.64878	5.43524	1.94874	0.162723	0.669706
PLS3-AS1	0.64846	1.03825	1.44615	0.229147	0.732387
ERCC6	0.648358	6.4673	2.51109	0.113048	0.621118
SMIM13	0.648177	4.8912	1.18461	0.27642	0.767
PGBD4	0.648074	2.99813	1.60798	0.204776	0.70569
NKIRAS1	0.647598	4.19729	1.33877	0.247251	0.749443
LEPROT	0.647165	6.0904	2.24938	0.133668	0.640077
ZNF727	0.646908	4.06152	1.85653	0.173026	0.679823
ZNF300	0.646393	5.41012	1.93033	0.164723	0.67278
SGPP1	0.645979	5.81325	1.99962	0.157339	0.66602
CEP95	0.64575	4.55269	2.05835	0.151374	0.661158
C9orf78	0.645748	4.32478	1.79505	0.180312	0.68672
NHLRC3	0.645506	4.89788	1.5391	0.214751	0.715736
MC1R	0.645274	5.89163	2.1033	0.146982	0.656079
PPP1R3B	0.645258	5.4824	1.8941	0.16874	0.675342
CREBZF	0.644996	7.52172	1.88063	0.170263	0.676816
CEP63	0.644968	4.04445	1.85078	0.173692	0.679823
LOC100130417	0.644579	1.57944	1.37226	0.241424	0.743747
PAN3	0.644318	5.72155	1.59368	0.206801	0.708294
TBC1D15	0.6435	6.19151	1.57043	0.210144	0.712224
TMOD2	0.64349	4.961	1.38691	0.238928	0.742369
SVIL	0.642793	5.62622	2.32382	0.127406	0.635551
OGT	0.642223	7.62542	2.08157	0.149086	0.659752
MIR4435-2HG	0.641861	2.01236	0.808191	0.368656	0.809213
LOC728392	0.64183	0.785867	1.31696	0.251138	0.752673
AMACR	0.641803	1.52587	1.5344	0.215453	0.716197
COX6C	0.641581	6.34739	2.05807	0.151401	0.661158
BIN3	0.641555	3.36456	1.70993	0.190994	0.696758
ARFGEF1	0.64079	8.91165	1.92824	0.164951	0.672893
ARAP3	0.640727	3.03266	1.22145	0.269077	0.764962
SLC25A27	0.640029	4.4946	1.77813	0.182379	0.68949
TIGD1	0.640002	4.81801	1.74106	0.187005	0.694715
MAGOH	0.639416	2.37533	1.3697	0.241863	0.743747
PLCG2	0.639403	4.49231	1.88852	0.169369	0.676004
C3orf58	0.639364	6.02693	2.32928	0.126961	0.635551
PCCA	0.639361	5.31515	1.52887	0.216281	0.716548
IMPACT	0.63935	5.49887	1.35226	0.244884	0.747301
PIP	0.639278	7.01282	1.56545	0.210868	0.712385
PPWD1	0.639061	4.21443	1.26882	0.259987	0.757385
STAG2	0.638966	7.0393	1.60971	0.204533	0.705576
LRCH3	0.638781	5.69349	2.29819	0.129525	0.63673
ARL6IP6	0.638759	3.45466	1.24479	0.264549	0.761525
ZBTB8A	0.638743	3.86659	0.896617	0.34369	0.798368
DDIT4	0.638716	5.51503	1.96458	0.161024	0.667834
LIMA1	0.638513	6.81829	2.61152	0.10609	0.613357
NR6A1	0.638374	4.90123	1.96779	0.160683	0.667834
LOC101927377	0.638337	3.86525	0.988549	0.320097	0.786927
TPPP	0.637496	5.15545	2.16717	0.140986	0.649744
FAM86C2P	0.637476	2.82131	1.52465	0.216917	0.717674
BMPR1B	0.637278	2.44364	0.899902	0.342808	0.798123
WDR35	0.637267	4.91005	1.17716	0.277935	0.767
LONRF2	0.63718	5.46685	1.70744	0.191318	0.696758
MLLT10	0.63708	5.7244	1.96494	0.160986	0.667834
FBXO2	0.636913	3.86709	1.6833	0.194487	0.69788
LINC00638	0.63652	3.05658	1.58933	0.207422	0.708677
CFAP44	0.636258	5.28996	1.23387	0.266656	0.763851
SMC5	0.636089	4.63089	1.32372	0.249926	0.751092
SKA2	0.636019	5.74908	1.55471	0.212442	0.713144
CTTN	0.635971	7.71013	2.58862	0.107634	0.61397
MMP25	0.635942	1.08207	1.19098	0.275132	0.767
ZNF611	0.635883	4.75664	0.996656	0.318121	0.785732
LOC102723344	0.635737	2.13781	1.50048	0.220597	0.722273
CACNB4	0.63546	4.97943	1.20948	0.271435	0.766233
DDHD2	0.635294	7.01632	2.37036	0.123659	0.635105
IRAK2	0.63523	2.91874	0.9806	0.322051	0.788753
DTWD2	0.634804	4.21175	1.64373	0.199815	0.700777
PRPF18	0.634455	4.95152	1.76786	0.183647	0.690995
CREBL2	0.634135	3.56148	1.34821	0.245592	0.747752
FGD4	0.633981	5.17641	1.26514	0.26068	0.757808
TMEM161B	0.633917	4.59966	1.43218	0.231409	0.73437
RPL7	0.633889	9.98768	1.44621	0.229137	0.732387
FERMT3	0.633802	1.70094	1.12416	0.289025	0.76957
ZNF77	0.633524	2.26602	0.888739	0.345819	0.798888
ZNF343	0.632796	5.38848	2.19484	0.138473	0.64693
TIGD6	0.63278	4.26346	1.87946	0.170395	0.676816
CHST3	0.632626	3.69444	1.60901	0.204631	0.705576
MAGED2	0.632472	8.45962	2.4896	0.114601	0.623122
SCART1	0.632275	4.43756	1.36234	0.243132	0.745439
ABL2	0.632155	7.47334	2.08709	0.148549	0.659207
HNRNPH3	0.631766	7.06484	2.49019	0.114558	0.623122
AIMP1	0.631759	4.88026	1.46468	0.226186	0.729597
SMG1P1	0.631073	4.96389	0.55273	0.457204	0.849211
YLPM1	0.631016	7.38684	2.64325	0.103991	0.612851
EPB41L4A-AS1	0.630962	4.21663	1.3632	0.242983	0.745439
MRPS9	0.630613	4.77796	2.01171	0.156089	0.665236
FAM201A	0.629478	1.94159	1.32993	0.248817	0.751092
NUDT16	0.629143	6.07251	2.18545	0.13932	0.648115
TRIM52	0.62911	4.04465	1.73536	0.187728	0.696372
SMARCAD1	0.629019	5.9925	1.25421	0.262749	0.75973
HACE1	0.628898	4.5205	0.814497	0.366794	0.807993
TMEM40	0.628877	5.2378	2.06865	0.150354	0.660074
CEP128	0.628791	4.50303	1.10155	0.293926	0.771194
TK2	0.628541	5.15363	2.04224	0.152984	0.662056
ZBTB44	0.628509	7.99232	1.71228	0.190689	0.696758
ARHGAP10	0.627963	3.69651	1.68278	0.194556	0.697926
CPSF6	0.627685	7.28912	1.29888	0.254418	0.75483
PGM2L1	0.627659	2.38103	0.894718	0.344202	0.798368
KRR1	0.627327	5.57516	2.0894	0.148325	0.658977
FSD2	0.627146	2.30843	0.849916	0.356576	0.801874
FNTA	0.626686	6.31839	1.34412	0.246308	0.748989
CSNK2A2	0.626466	5.30282	2.01932	0.155309	0.664604
KCTD18	0.626267	4.47738	1.69758	0.192605	0.69788
NUTM2A	0.625793	2.39164	1.4832	0.223275	0.725
PLA2R1	0.625646	4.47208	1.61085	0.204373	0.705576
LRRC23	0.625615	1.99803	1.35874	0.243756	0.745439
DHRS12	0.625137	2.307	1.15872	0.281732	0.768817
SLC35F5	0.624915	7.22095	1.53482	0.21539	0.716197
MTX2	0.62452	3.62244	1.53452	0.215435	0.716197
RHOQ	0.624514	6.09576	1.51244	0.218767	0.719879
ZNF879	0.62429	2.94474	1.3998	0.236757	0.739365
ENOSF1	0.623882	5.28519	1.70307	0.191887	0.697264
WDR41	0.623406	5.07685	1.36035	0.243477	0.745439
C21orf2	0.623366	3.98806	1.60304	0.205474	0.706461
BTAF1	0.623175	7.67351	1.83812	0.175171	0.681326
ING5	0.622966	5.33118	2.06087	0.151124	0.661158
BRWD1-IT2	0.622886	2.60319	1.32333	0.249996	0.751092
PDE7A	0.622843	6.54187	1.67336	0.195809	0.698228
TMEM216	0.622834	3.26716	1.46084	0.226796	0.730322
FLVCR2	0.622739	4.1002	1.80015	0.179694	0.686067
OGDHL	0.622645	4.43235	1.71244	0.19067	0.696758
ZNF674	0.62151	3.15578	1.11164	0.291725	0.770346
UBE2V1	0.621336	4.01207	1.65862	0.19779	0.6988
ZNF772	0.621259	5.8354	2.11444	0.145916	0.654177
RPL9	0.621099	8.23486	0.998367	0.317706	0.785732
LOC101927415	0.620913	2.6236	1.38862	0.238639	0.742352
FXR1	0.620897	8.37465	2.63595	0.104469	0.612851
ATP5S	0.620675	3.20781	0.663075	0.415476	0.831828
MYEF2	0.620376	5.59018	2.12251	0.145148	0.65333
ITSN2	0.620007	5.42449	1.73545	0.187717	0.696372
CCDC57	0.619942	6.42991	2.23846	0.134615	0.642191
TFAP2A-AS1	0.619853	1.82676	1.41285	0.234584	0.736116
RAB37	0.618846	2.1067	1.40518	0.235858	0.738156
PNPLA3	0.618604	4.2014	1.5305	0.216038	0.716318
LOC100996579	0.618344	2.53789	1.52933	0.216213	0.716548
SDSL	0.618065	4.10708	1.11962	0.290001	0.769851
SPACA6	0.617971	2.66627	1.22688	0.268014	0.764219
CAPN5	0.617508	4.95892	1.65968	0.197647	0.6988
CEP83-AS1	0.617466	0.787281	1.05776	0.303726	0.777627
TTC14	0.617119	7.45731	1.85257	0.173485	0.679823
HMG20A	0.616459	5.24347	2.0465	0.152557	0.6617
CIR1	0.616	3.43483	1.55839	0.211902	0.713133
ANO5	0.615892	4.03564	0.855964	0.35487	0.800841
MRPS14	0.615489	4.58254	1.91454	0.16646	0.674523
TTC32	0.614365	1.44628	1.35116	0.245075	0.747388
ABCA5	0.613832	6.03439	0.753418	0.385396	0.815213
NEDD4L	0.613455	6.73466	2.1306	0.144385	0.653221
MIR600HG	0.613333	5.45243	1.49754	0.22105	0.722273
C14orf166	0.613056	6.70049	1.97986	0.159405	0.666222
LRRN2	0.612992	4.02518	1.64652	0.199433	0.700768
MCM3AP-AS1	0.612872	5.05262	1.14444	0.284716	0.76957
SIPA1L1	0.612436	6.65428	2.37965	0.122925	0.635105
MND1	0.612343	2.02874	1.13913	0.285836	0.76957
UNC45A	0.612178	5.65359	2.11439	0.14592	0.654177
RNPC3	0.611438	2.7307	1.35873	0.243757	0.745439
SNX8	0.611158	5.80874	2.12611	0.144808	0.653223
TRPV1	0.610806	5.12298	1.69384	0.193095	0.69788
ERICH1	0.610797	2.10681	1.3828	0.239625	0.742546
MYLK	0.610486	3.6691	1.57942	0.208844	0.711085
CD27-AS1	0.610297	1.96296	1.37015	0.241786	0.743747
RNF6	0.610294	5.57251	1.98705	0.158649	0.66602
SHISA2	0.609934	6.29237	2.20939	0.137173	0.646321
VPS13A	0.609675	7.0361	0.803257	0.370121	0.809967
PPM1L	0.609233	6.17286	1.94287	0.163357	0.669706
ZDHHC16	0.609114	5.39032	1.83074	0.17604	0.681326
LOC101927181	0.608762	3.59103	1.44243	0.229746	0.732896
DUSP1	0.608708	3.21724	0.788415	0.37458	0.811082
EHMT1-IT1	0.60821	2.00479	1.22172	0.269023	0.764962
CASP8	0.608162	3.38585	1.38351	0.239505	0.742546
PMS2P4	0.608038	1.41967	1.29172	0.255731	0.755622
SNRPF	0.607508	5.44691	1.87465	0.170943	0.677573
TIPRL	0.607462	6.6258	1.97842	0.159557	0.666222
LOC100288842	0.607313	1.98481	1.24575	0.264366	0.761525
IQCD	0.606973	2.7184	1.38018	0.240071	0.742981
ZMYM2	0.606939	7.24057	1.13509	0.286693	0.76957
LTA4H	0.606426	7.41506	1.99	0.158341	0.66602
TNFRSF1B	0.606315	2.39532	1.04832	0.305895	0.778472
TSNAXIP1	0.606262	1.78186	1.41859	0.233636	0.735476
PLIN5	0.606063	4.09078	1.33617	0.247711	0.749877
CRBN	0.60596	5.39724	1.30591	0.253136	0.753885
TDG	0.605681	6.2063	1.9506	0.162523	0.669706
AXL	0.60568	2.92059	1.45619	0.227537	0.730823
STMND1	0.605447	2.89523	1.13213	0.287321	0.76957
LOC730102	0.605055	2.99796	1.1549	0.282526	0.769123
RAB3IL1	0.604992	2.80428	1.1792	0.277519	0.767
HDGFRP2	0.604987	4.45854	1.14926	0.283704	0.76957
ASTE1	0.604968	3.58128	1.51128	0.218944	0.719879
ZNF773	0.604883	3.66252	1.41314	0.234537	0.736116
CAPN7	0.604646	6.70812	1.64536	0.199592	0.700777
ZNF175	0.604596	3.49499	1.4826	0.223368	0.725052
SSFA2	0.604498	6.18976	1.90096	0.16797	0.675342
TUBBP5	0.604337	4.54726	1.20718	0.271892	0.766233
DHX37	0.604124	5.25447	1.71668	0.19012	0.696758
NMNAT2	0.603957	2.21357	1.25731	0.262162	0.759202
DNAJC2	0.60385	3.91061	1.56659	0.210703	0.712224
STK3	0.603796	5.06641	1.89606	0.16852	0.675342
BEST1	0.603704	1.49017	1.05949	0.303331	0.777627
RPL14	0.6037	7.15985	2.17877	0.139926	0.648733
DSTYK	0.60362	6.56575	1.85624	0.173059	0.679823
SYNE2	0.603422	8.90214	1.04654	0.306304	0.778472
ZNF22	0.603058	2.46804	1.14447	0.284711	0.76957
MRPS31	0.602801	4.04072	1.08905	0.296682	0.774105
PGAP1	0.602798	5.6177	0.715339	0.397677	0.822561
LPAR6	0.602782	2.85429	0.807258	0.368932	0.809213
ZNF224	0.602772	4.19406	0.909665	0.340203	0.796282
SNHG8	0.602333	5.13817	1.41141	0.234822	0.736487
JMJD1C	0.602155	7.21704	1.48759	0.222591	0.724854
GRK3	0.602104	2.26085	1.20875	0.27158	0.766233
PCDHA1	0.602054	4.37007	1.67209	0.195979	0.698568
RDX	0.601991	7.53177	1.49267	0.221803	0.723203
RUNDC3B	0.601918	1.96961	0.704995	0.40111	0.824306
C2CD2	0.60187	6.0385	2.17767	0.140026	0.648953
LRRC37B	0.60125	4.10847	1.65665	0.198056	0.699283
ACADS	0.60092	3.0625	1.0311	0.3099	0.780075
ECI1	0.600285	4.93061	1.73294	0.188036	0.696372
ZC3H13	0.600233	5.87853	2.0707	0.150153	0.660074
EPB41L5	0.599865	6.19826	1.42513	0.232561	0.735391
UBTD2	0.599357	4.96191	1.49626	0.221248	0.722729
LOC103611081	0.599329	4.69926	1.43105	0.231594	0.73437
MAP3K2	0.598836	6.57841	1.32195	0.250243	0.751092
AFF4	0.59874	8.04738	2.02459	0.154771	0.663604
CCNG2	0.598214	6.98928	1.09645	0.295045	0.771804
RBBP8	0.597988	5.95613	1.85338	0.173391	0.679823
ZNF112	0.597236	3.33777	1.18423	0.276496	0.767
CCDC50	0.597158	6.4669	1.70894	0.191124	0.696758
PAK2	0.59691	8.91591	1.78907	0.181039	0.687581
ZNF461	0.5968	3.09049	1.02193	0.312063	0.780424
LRBA	0.596638	8.81797	1.33896	0.247217	0.749443
MBNL3	0.596138	4.24325	1.27105	0.259569	0.757368
TIGD2	0.59602	3.73395	0.78859	0.374527	0.811082
ZNF774	0.595404	1.67536	1.33227	0.248403	0.750613
R3HCC1L	0.595218	5.20085	0.822148	0.364553	0.807402
FBXL17	0.594906	4.21267	0.552953	0.457113	0.849211
SNX2	0.594899	6.02187	1.69215	0.193317	0.69788
NR2C1	0.594699	5.33317	1.24004	0.265464	0.761637
CD63	0.59464	6.80587	2.2182	0.136392	0.646321
XPC	0.594575	5.83777	1.72347	0.189248	0.696372
RAB5A	0.594476	6.26234	2.07659	0.149574	0.659979
DPH5	0.594194	4.41959	1.04485	0.306696	0.778472
KIAA0922	0.593921	4.87258	1.80759	0.178797	0.685699
NDUFB1	0.593248	3.27723	1.35466	0.244465	0.74682
WSB1	0.593197	7.44295	2.05251	0.151956	0.6617
SSH1	0.593148	6.43038	2.19764	0.138222	0.646791
PPM1B	0.593037	5.46665	1.01206	0.314409	0.782852
NDUFA1	0.592932	3.22821	1.30543	0.253223	0.753885
MYO18A	0.592819	6.17551	2.03582	0.153631	0.662073
RIOK1	0.592564	4.84232	1.76105	0.184493	0.692099
EGR1	0.592518	0.947314	1.14186	0.285259	0.76957
FAN1	0.592503	2.4992	1.40498	0.235892	0.738156
MCIDAS	0.592493	1.72499	1.16334	0.280774	0.768208
BIRC3	0.591961	5.67659	0.990185	0.319697	0.786434
ZNF682	0.591866	3.84643	0.898369	0.34322	0.798368
TRAF3IP2-AS1	0.591865	2.69155	0.752229	0.385771	0.815588
TTC25	0.591865	0.705015	0.937978	0.332798	0.791531
KIAA1324	0.591755	8.30119	1.7983	0.179918	0.686067
AFG3L2	0.590934	5.98793	2.14573	0.142967	0.652942
PLCB4	0.59084	5.20979	1.04325	0.307066	0.778472
TRAM1L1	0.590644	2.99301	1.38652	0.238993	0.742369
UFM1	0.590594	5.62688	1.18666	0.276005	0.767
PCNT	0.590398	7.14351	2.19378	0.138569	0.64693
ZNF252P-AS1	0.590356	1.29962	1.12482	0.288883	0.76957
EPM2AIP1	0.590167	7.20678	1.45385	0.227912	0.730823
HSD17B6	0.589576	2.15809	1.37521	0.240919	0.743747
STRBP	0.589551	6.57201	1.64235	0.200004	0.70083
KDM4D	0.589413	2.74461	1.1104	0.291995	0.770346
LOC284930	0.58921	2.93623	0.838817	0.359735	0.804046
SRBD1	0.589132	4.92365	1.76063	0.184546	0.692099
RPL31	0.588955	6.3302	1.24262	0.264967	0.761525
LOC100132356	0.588918	1.9357	1.21422	0.270497	0.765914
LINC01424	0.588886	0.870214	1.04656	0.3063	0.778472
PATJ	0.58865	9.27948	1.51353	0.218602	0.719879
RNF180	0.588522	3.06816	1.35081	0.245136	0.74739
ARGLU1	0.588452	3.48503	1.22771	0.267852	0.764176
LYST	0.588142	6.00054	1.2033	0.272663	0.767
BTG1	0.587967	7.21494	1.24884	0.263774	0.761211
ZSWIM7	0.587945	2.71347	1.3148	0.251527	0.752673
MORN1	0.587858	3.41159	1.4187	0.233618	0.735476
ZNF766	0.58752	4.85576	1.69443	0.193018	0.69788
WDR31	0.587493	5.3424	1.6764	0.195403	0.698228
RBM12B	0.586793	6.7129	1.17188	0.279016	0.767228
TAS1R3	0.586478	3.00749	0.997373	0.317947	0.785732
TSC22D2	0.586345	5.97619	1.8649	0.17206	0.678516
C1R	0.586067	1.06213	1.0819	0.298273	0.774757
EHF	0.585752	9.13986	1.9457	0.163051	0.669706
SMIM8	0.585425	2.56379	0.844137	0.358216	0.803446
ADGRV1	0.585214	5.98738	0.671583	0.4125	0.830736
CCDC28A	0.584787	3.33344	0.728524	0.393362	0.820944
UBN2	0.58458	6.53485	1.05012	0.305479	0.778472
GPR162	0.584339	0.789211	1.08374	0.297862	0.774459
ZNF554	0.583779	3.39416	1.42967	0.231818	0.73437
SLC2A13	0.583647	3.55713	0.937472	0.332929	0.791531
SLC35A5	0.583369	5.29441	1.52126	0.217429	0.71854
ZNF749	0.582459	4.45019	1.02538	0.311246	0.780249
ZNF131	0.582202	5.2075	1.34837	0.245564	0.747752
USP34	0.581688	7.92801	1.14301	0.285017	0.76957
PPIB	0.5814	6.00168	2.05778	0.15143	0.661158
ATF3	0.581147	4.45784	1.38816	0.238717	0.742352
HECA	0.581097	5.30401	1.32899	0.248985	0.751092
ZFP28	0.581079	4.17894	1.08061	0.29856	0.775014
YY2	0.580902	3.0707	1.35607	0.24422	0.746255
CLSTN2	0.580736	2.69305	1.3501	0.24526	0.747583
TTC23	0.580436	4.09963	1.28486	0.256998	0.755815
GPR176	0.580316	4.87017	1.69068	0.193512	0.69788
ZNF135	0.580243	3.92709	1.50928	0.219249	0.720006
XPR1	0.580006	6.55677	1.7568	0.185024	0.692706
ATP11B	0.579822	5.43095	1.25983	0.261684	0.758522
VPS26A	0.579819	5.9067	1.13043	0.287684	0.76957
LINC00641	0.579104	4.72581	1.04316	0.307087	0.778472
ARHGAP19	0.579057	5.7478	1.3269	0.249358	0.751092
PALLD	0.578965	6.52873	1.90634	0.16737	0.675342
PCNX2	0.578552	5.44394	1.67792	0.195202	0.698228
NAPB	0.578357	4.68807	1.12256	0.289368	0.76957
HPS1	0.578263	5.26849	1.49522	0.221408	0.722868
SMG1P6	0.578238	5.55694	0.596288	0.439998	0.842284
RAP2C	0.5782	6.14096	1.07368	0.300115	0.775957
TACC1	0.578043	7.85441	2.20862	0.137242	0.646321
RORA	0.577995	2.86162	0.616527	0.432341	0.837491
SNHG5	0.577924	5.63034	1.06533	0.302002	0.777017
ADK	0.577667	6.20331	1.0594	0.303353	0.777627
SNHG17	0.57764	3.94332	1.38582	0.239112	0.742369
ZNF121	0.577622	5.19652	1.60899	0.204634	0.705576
CFDP1	0.577614	4.21048	1.54276	0.214207	0.715701
MST1	0.57761	3.22398	0.685409	0.40773	0.828701
ZNF292	0.577585	7.71398	1.02617	0.311059	0.780249
AGAP5	0.577568	3.3176	1.33513	0.247895	0.750061
FAM208A	0.576468	7.1859	1.21014	0.271305	0.766106
ZFHX2	0.576286	3.96535	1.38641	0.239012	0.742369
ALG11	0.576135	4.256	0.954812	0.328498	0.789443
UBA3	0.576078	4.89185	1.23999	0.265472	0.761637
DHRS4	0.575833	3.26593	1.28198	0.257531	0.755815
POLG2	0.575659	4.14333	1.34271	0.246556	0.748989
GSDMB	0.575383	3.99831	1.30841	0.252683	0.75362
USP27X	0.57496	3.0604	1.24003	0.265466	0.761637
ZNF516	0.574858	5.82943	1.90375	0.16766	0.675342
C1GALT1	0.574793	4.5904	1.06736	0.301542	0.776695
CXorf23	0.574793	4.7568	1.33166	0.248509	0.750633
ABCC13	0.574643	1.86382	1.15183	0.283166	0.76957
PHF7	0.574616	2.71667	1.24382	0.264736	0.761525
ECHDC2	0.5746	3.84161	1.31587	0.251334	0.752673
ZCCHC11	0.574378	6.29853	1.88827	0.169398	0.676004
TMEM39A	0.573567	5.05182	1.41891	0.233583	0.735476
TCEA2	0.573499	4.97172	1.71562	0.190258	0.696758
MYCBP2	0.573489	7.41807	1.32322	0.250015	0.751092
USH1C	0.573386	2.35679	1.18377	0.27659	0.767
HDAC8	0.572695	4.17822	1.35282	0.244785	0.747289
STX17	0.572322	6.35477	1.25182	0.263206	0.760394
ZFP37	0.572308	3.63541	1.08011	0.298672	0.775142
USP16	0.572217	5.49886	1.4436	0.229557	0.732896
RIOK2	0.572099	4.17694	0.909377	0.34028	0.796286
MED23	0.571624	4.56563	1.27653	0.258545	0.756534
TMEM5	0.571497	3.98631	0.963498	0.326307	0.788753
PGGT1B	0.570467	4.94782	1.02383	0.311611	0.780249
ZNF544	0.570097	6.57312	0.990812	0.319544	0.786355
IGDCC3	0.569868	3.61994	1.08372	0.297867	0.774459
VAMP2	0.569743	4.90333	1.33834	0.247326	0.749443
INO80	0.56893	5.68659	1.62631	0.202214	0.704145
C1orf145	0.568734	3.03714	1.13516	0.286678	0.76957
BROX	0.56803	6.9262	1.25374	0.262839	0.75973
GBP1	0.567992	1.84745	0.919791	0.33753	0.794214
[truncated: 10,352 more rows]
