# Supplementary material for: Atypical GATA transcription factor TRPS1 represses gene expression by recruiting CHD4/NuRD(MTA2) and suppresses cell migration and invasion by repressing TP63 expression
Source: Oncogenesis. 2018 Dec 19;7(12):96. doi: 10.1038/s41389-018-0108-9 (PMC6299095; doi:10.1038/s41389-018-0108-9)
Supplement: Supplementary file 6 — Supplementary Table 3 [file 41389_2018_108_MOESM6_ESM.xlsx]

## Sheet: T47D-CHD4_RNA-seq 
Genes	logFC	logCPM	LR	PValue	FDR
THSD7A	3.82504	3.58605	38.7589	4.8e-10	2.96e-06
HSPA6	3.76679	4.14155	12.4904	0.000409046	0.087014
DHRS2	3.70607	4.59544	43.3338	4.62e-11	5.69e-07
THY1	3.41836	2.94956	29.2231	6.45e-08	0.000189211
PTGS1	3.30975	3.23215	29.0881	6.92e-08	0.000189211
ABCA1	3.11195	5.27711	28.8882	7.67e-08	0.000189211
TP63	3.08669	3.17649	18.6086	1.6e-05	0.0116484
CACNA1F	2.96797	3.08161	17.3271	3.15e-05	0.0167396
CXXC4	2.94756	4.20754	25.0646	5.54e-07	0.00114007
COL27A1	2.86011	3.50215	21.8892	2.89e-06	0.00386168
NLRP1	2.72033	5.03543	23.3928	1.32e-06	0.0023278
TSPOAP1	2.69513	2.84714	18.6575	1.56e-05	0.0116484
DDIT3	2.67352	5.61137	10.5023	0.00119224	0.164689
PCLO	2.65899	7.56104	22.8268	1.77e-06	0.00273404
CD36	2.65618	3.23597	21.0773	4.41e-06	0.00388746
LINC01234	2.63436	2.98164	17.6921	2.6e-05	0.0167396
ADRA2A	2.55692	2.74178	15.9485	6.51e-05	0.0267686
LOC728392	2.544	2.11027	14.1658	0.000167384	0.0527799
TXLNB	2.53233	2.94079	18.3856	1.8e-05	0.0123667
C1orf132	2.52067	3.05229	14.2249	0.000162208	0.0526663
PPARGC1A	2.49123	2.94228	13.5094	0.000237376	0.0615443
MAT1A	2.47386	2.58864	14.0085	0.000181985	0.0534603
GRAMD1B	2.44702	2.39613	17.5862	2.75e-05	0.0167396
LAMC3	2.36407	2.41369	15.2172	9.58e-05	0.0369472
HDX	2.34995	2.39365	14.6978	0.00012619	0.0444839
CDK14	2.34512	3.67498	11.6779	0.000632472	0.116469
NAALADL2	2.28294	6.42666	16.9077	3.92e-05	0.0179324
MAPK8IP2	2.2422	3.66973	14.611	0.000132141	0.0452877
PRTG	2.24121	5.05386	19.486	1.01e-05	0.00833537
ZNF765	2.23533	4.68421	8.64433	0.0032808	0.255823
BMPR1B	2.23093	3.57788	9.74466	0.00179844	0.19295
GNG4	2.22492	3.2818	15.8753	6.77e-05	0.0269266
LOC100288152	2.21862	2.104	10.9129	0.000954958	0.144505
TRIM38	2.16008	3.29719	14.8286	0.000117739	0.0440201
NAV1	2.09913	2.01623	13.0721	0.000299724	0.0739598
DNAH2	2.09875	1.94317	12.8248	0.000342053	0.0781527
SCN4A	2.09657	2.54298	11.4938	0.000698276	0.121343
NMNAT2	2.09185	3.25023	12.676	0.00037037	0.0812061
MAML2	2.05582	2.7208	13.6181	0.000224018	0.0614206
ARHGAP24	2.04212	4.67783	16.2082	5.67e-05	0.0250051
LIN28A	2.02745	7.11693	21.7046	3.18e-06	0.00386168
CPED1	2.02408	2.61196	11.8423	0.000579001	0.11162
PPP1R1B	1.99999	3.64847	13.6971	0.000214788	0.0602284
RAB3B	1.9864	3.05546	9.56066	0.00198792	0.202702
SLC13A3	1.98543	4.85388	13.0046	0.000310722	0.0751703
CHRD	1.95711	3.40532	7.3882	0.00656533	0.347047
EVC	1.95527	2.3215	12.0635	0.000514184	0.102323
HSPA1B	1.94835	3.77742	5.73198	0.0166587	0.476883
LOC101927973	1.93375	3.43185	6.27068	0.0122752	0.442839
IGDCC4	1.90375	2.82152	11.4247	0.00072475	0.122239
NHLRC1	1.88625	2.26687	9.84256	0.0017052	0.184551
APH1B	1.87965	4.91091	10.8299	0.000998727	0.144968
RGS16	1.87425	3.08514	8.95761	0.00276317	0.243514
CRISP3	1.87174	6.08218	8.79677	0.00301765	0.251566
NES	1.86324	3.34464	7.56243	0.00595976	0.3373
FAM86HP	1.86082	2.15517	8.63547	0.00329679	0.255823
PPP1R3C	1.86036	3.56643	9.88505	0.00166627	0.183829
FADS6	1.84038	2.47113	9.85838	0.0016906	0.184551
SEMA3E	1.83015	2.98791	8.83567	0.002954	0.250474
KCNQ1OT1	1.82774	2.86794	6.57289	0.0103543	0.418648
RPL32P3	1.82476	3.35241	8.14873	0.00430914	0.297206
ZCCHC24	1.81036	5.19952	14.7348	0.000123744	0.0444839
NTN4	1.79897	5.30282	14.1244	0.000171113	0.0527799
GOLGA7B	1.7908	2.79462	9.57972	0.00196739	0.20228
TUBB3	1.78799	4.6927	13.4932	0.000239433	0.0615443
KIF17	1.78621	1.97151	9.8987	0.00165395	0.183829
CECR6	1.78444	1.87189	9.20433	0.00241443	0.230924
COL5A2	1.78212	3.53057	10.8821	0.000970966	0.144505
ZNF252P	1.78118	5.89315	10.8308	0.00099823	0.144968
CHRM1	1.78054	2.47532	9.1538	0.00248202	0.231297
SLC16A9	1.77325	5.35528	10.8799	0.000972115	0.144505
SCARNA5	1.77283	5.57556	3.82243	0.0505707	0.633127
KLK10	1.76603	1.76283	7.5769	0.00591209	0.336969
BBC3	1.76238	2.26527	7.63384	0.00572834	0.336969
PERP	1.76201	6.211	13.5252	0.000235378	0.0615443
DIO1	1.75924	2.19259	7.79595	0.00523636	0.321424
FRY	1.75767	3.26597	10.2915	0.00133647	0.171595
MYLK3	1.75655	1.85408	9.59138	0.00195493	0.20228
WDR72	1.75141	4.50958	6.64502	0.00994336	0.410305
ADAMTS20	1.75133	3.48531	6.96473	0.00831321	0.390957
P2RX7	1.75031	2.67936	7.46459	0.00629243	0.346392
ZNF616	1.74829	5.27487	10.4392	0.00123369	0.165449
WBP4	1.74357	2.41043	7.36699	0.0066432	0.347461
FLRT3	1.73906	2.48451	8.46571	0.00361905	0.267663
ZSCAN31	1.72737	4.91891	9.88233	0.00166873	0.183829
LOC650226	1.72276	4.36021	7.89505	0.00495703	0.319891
IFRD1	1.72107	4.92433	10.026	0.00154342	0.181288
NOVA2	1.71568	2.75644	6.67012	0.00980425	0.408442
ZFHX4	1.71122	3.9172	10.0076	0.00155899	0.181288
MEIS3	1.7108	2.67204	7.00457	0.0081302	0.386087
TENM1	1.69966	5.77738	8.52303	0.0035068	0.263823
CRB2	1.68448	1.41758	7.41878	0.00645467	0.347047
MIR99AHG	1.67548	4.42588	5.49842	0.0190336	0.488375
RIT1	1.67375	6.75407	13.2537	0.000272044	0.0684996
SCNN1G	1.67293	3.61469	9.41689	0.00214996	0.21221
FOPNL	1.67119	2.73046	7.83639	0.00512047	0.320857
ARRDC3	1.66231	6.18906	11.7903	0.000595404	0.113017
NEB	1.66199	3.78981	5.04223	0.0247366	0.528586
TNFSF9	1.6564	1.7537	8.68465	0.00320901	0.253025
PRDM11	1.64872	3.0016	8.87738	0.00288725	0.250474
MYLIP	1.63508	5.2187	10.2993	0.0013308	0.171595
GNAI1	1.63466	3.54458	6.82513	0.00898838	0.400647
ZKSCAN2	1.633	4.77326	11.609	0.000656341	0.117361
COQ10A	1.63148	4.02906	8.84677	0.00293607	0.250474
SULF1	1.63103	6.66735	12.7818	0.000350012	0.0785173
LIFR	1.62158	2.9652	6.52851	0.0106159	0.423907
LOC100294362	1.61819	3.85867	5.7742	0.0162631	0.47305
SPTBN4	1.60707	3.91042	8.69202	0.00319606	0.253025
HSPA1A	1.6047	4.28763	3.65297	0.0559692	0.65151
ZNF525	1.59793	5.56898	5.836	0.0157015	0.470207
HEATR4	1.59174	2.4907	6.11851	0.0133773	0.446885
BICD2	1.59144	5.21871	11.1726	0.000830163	0.131316
PMAIP1	1.58939	2.37918	5.28738	0.0214805	0.508394
ZNF468	1.58748	5.04543	7.26072	0.00704792	0.359327
SEMA3D	1.56459	2.17503	6.76573	0.0092925	0.403859
EPHB2	1.56126	3.04974	8.12459	0.0043669	0.297331
AMOTL1	1.55913	4.95786	10.1965	0.00140707	0.173456
TMCC3	1.55479	1.35676	7.27145	0.00700591	0.358668
SSTR2	1.55204	3.02124	6.83056	0.00896109	0.400647
CARNMT1	1.54371	6.73585	6.0814	0.0136612	0.447088
ZNF385C	1.54354	2.68887	6.14125	0.0132064	0.446885
CREBRF	1.52715	4.17335	4.10276	0.0428133	0.604165
ZNF253	1.52279	2.68849	6.39278	0.0114585	0.434041
CYS1	1.52143	1.37428	7.14093	0.00753441	0.373332
GCNT2	1.51251	2.0435	7.31836	0.00682537	0.353829
FIRRE	1.51045	1.28355	6.81099	0.00905986	0.400647
TRIM6	1.5075	2.02552	6.11813	0.0133803	0.446885
MEIS3P1	1.50614	2.71349	6.47325	0.010951	0.431674
COL5A1	1.50258	3.11173	5.61431	0.0178144	0.487839
MYH3	1.50234	1.83371	6.55446	0.0104622	0.420464
BEX2	1.50194	2.54597	5.01844	0.0250788	0.528586
MUC5B	1.49771	2.01669	5.66729	0.0172841	0.48138
NCMAP	1.49403	2.60863	3.35465	0.0670153	0.673159
ZNF117	1.49374	4.50327	3.90731	0.0480766	0.625069
TMEM44-AS1	1.48963	2.98593	4.21477	0.0400736	0.593398
NPR1	1.48486	2.89478	5.98026	0.0144669	0.453693
STEAP4	1.47672	1.41571	6.41482	0.0113172	0.434041
RPS16P5	1.47449	4.20238	2.72056	0.0990635	0.728829
SYP	1.47286	3.56385	6.11747	0.0133853	0.446885
SH3PXD2A	1.46709	4.43122	7.20885	0.00725451	0.365331
CA14	1.46653	1.82708	6.00879	0.0142348	0.450112
LPXN	1.46541	2.29057	4.5822	0.0323057	0.5703
CDK6	1.46486	3.57922	5.14976	0.0232495	0.520212
XG	1.45349	4.90589	8.85308	0.00292594	0.250474
NINL	1.45072	4.09759	7.51326	0.00612465	0.340387
ZNF235	1.44842	4.09397	3.06742	0.0798759	0.68965
MSRB3	1.44721	3.58629	6.79547	0.00913894	0.402701
SNHG20	1.44387	2.6378	6.13997	0.0132159	0.446885
SDHAP3	1.4377	2.18646	5.10345	0.0238784	0.524709
ZNF227	1.43745	4.84425	7.76766	0.00531898	0.322371
PIK3R5	1.43674	1.789	4.57609	0.0324211	0.5703
DUSP10	1.4355	2.90306	3.64086	0.0563779	0.651661
LOC100653233	1.43253	2.0455	5.55845	0.0183917	0.488375
TRIB1	1.43239	4.94958	6.9758	0.00826193	0.390558
KLLN	1.4229	3.14585	6.81801	0.00902433	0.400647
CHRND	1.42099	2.19861	4.58735	0.0322087	0.5703
MESDC2	1.41908	5.01002	7.76387	0.00533017	0.322371
KCNQ4	1.41384	1.86858	6.25168	0.0124075	0.444868
CYP4F35P	1.41069	2.17509	5.17081	0.0229696	0.518096
FREM2	1.40907	4.41474	4.10417	0.0427775	0.604165
LINC-PINT	1.407	3.12252	5.18001	0.0228482	0.518096
FOXN3	1.40592	6.69239	10.4729	0.00121139	0.164689
LCOR	1.40541	7.01758	6.51692	0.0106853	0.423907
CLCN4	1.4023	3.00053	6.59337	0.0102359	0.415431
TMEM42	1.40153	3.45047	5.57988	0.018168	0.488375
FAT2	1.4008	4.90763	8.55155	0.00345228	0.262959
N4BP2L2-IT2	1.39501	4.02608	2.8095	0.0937075	0.716093
NR1D2	1.39388	6.82299	6.00791	0.0142419	0.450112
NIM1K	1.38818	1.74397	5.41339	0.0199829	0.493251
EPHA4	1.38141	6.19493	7.57249	0.00592659	0.336969
PDK4	1.3809	2.9769	4.89795	0.0268886	0.541194
LOC100129550	1.38037	3.30074	4.83994	0.0278078	0.545547
C11orf45	1.37907	2.74585	6.03829	0.0139989	0.450112
RUNX1T1	1.37433	2.7101	5.68655	0.0170955	0.48138
USH1C	1.3694	2.87171	5.93524	0.014841	0.45663
RAG1	1.36754	4.36402	7.67442	0.00560092	0.335457
TMEM74B	1.36517	2.44798	5.78616	0.0161528	0.472259
LINC00672	1.36404	1.4197	5.48841	0.0191429	0.488375
FER1L4	1.36223	5.29471	6.30822	0.012018	0.438692
RRS1-AS1	1.36159	4.18255	3.15954	0.0754847	0.681102
TBC1D9	1.36007	5.57205	7.4576	0.00631692	0.346392
UNC5C	1.35796	3.55194	5.88318	0.0152862	0.464534
RPLP0P2	1.35383	4.60786	6.17601	0.0129494	0.446885
ZNF28	1.35346	5.55554	6.85358	0.00884638	0.399804
TVP23B	1.35011	6.33158	3.79606	0.0513733	0.63756
PCDH20	1.34966	2.07343	5.6781	0.0171779	0.48138
ZNF737	1.34548	4.22094	4.79168	0.0285974	0.547881
AXL	1.34373	3.40162	6.13868	0.0132256	0.446885
ZNF815P	1.34247	3.70933	5.45826	0.019476	0.490797
LINC00863	1.34149	4.39673	7.42889	0.00641849	0.347047
CD164	1.34081	8.05018	5.6707	0.0172505	0.48138
JMY	1.33999	5.77996	5.03118	0.024895	0.528586
RABGGTB	1.33928	5.4339	6.12534	0.0133258	0.446885
LOC148696	1.33857	5.07004	5.276	0.0216214	0.509093
ZNF225	1.3378	3.03563	3.73496	0.053285	0.641669
ZNF426	1.33684	5.1088	6.6808	0.00974567	0.408442
KLHL24	1.3368	7.81213	6.81434	0.00904287	0.400647
ZDHHC18	1.33602	4.51928	7.50222	0.00616228	0.340943
ATP6AP1L	1.33444	1.76297	5.05726	0.024523	0.528586
XK	1.33225	5.48055	6.24712	0.0124396	0.444868
ZNF45	1.332	4.92429	6.67238	0.00979183	0.408442
COL6A2	1.32869	2.50371	3.59527	0.0579442	0.657275
ZSCAN29	1.3286	5.12673	7.80587	0.00520768	0.321262
PRSS23	1.32752	1.84217	5.25763	0.0218507	0.510973
GNG7	1.32731	2.09163	5.1568	0.0231556	0.520212
HERPUD1	1.3267	6.27113	4.9839	0.0255843	0.531804
ZDBF2	1.32462	3.46089	4.63745	0.0312814	0.568234
LIMCH1	1.32355	5.18159	8.14758	0.00431188	0.297206
SDC4	1.32056	8.08244	9.90349	0.00164966	0.183829
ZNF845	1.31877	4.58224	6.05564	0.0138619	0.450112
NHLRC3	1.31826	5.34563	6.2968	0.0120956	0.440224
ANTXR2	1.31668	1.26301	4.51252	0.0336475	0.57739
ZNF267	1.31592	4.14019	3.97752	0.0461113	0.618826
PCDHGB3	1.31125	2.41226	5.74314	0.0165532	0.476883
LAMB3	1.31103	3.45704	5.5321	0.0186707	0.488375
SSPO	1.30658	4.02125	5.28505	0.0215093	0.508394
ATF3	1.30602	4.93444	3.88706	0.0486596	0.626604
CPM	1.30462	2.41458	5.2254	0.0222593	0.514532
LOC101929147	1.30311	1.30289	5.01058	0.0251929	0.528586
ZNF697	1.30091	3.79211	5.08735	0.024101	0.525369
ZNF721	1.29946	5.65195	2.89486	0.0888627	0.708643
LINC00342	1.29876	3.2448	4.18173	0.040862	0.594238
FAM155B	1.29753	2.80502	4.73589	0.0295395	0.553889
CYP20A1	1.29675	3.10301	4.56006	0.0327259	0.5703
PLA2G12A	1.29517	5.6592	5.83758	0.0156874	0.470207
CCDC58	1.29333	1.69544	4.25158	0.0392137	0.588628
PTCHD1	1.29283	4.70685	6.56796	0.0103831	0.418648
DTX1	1.29123	2.87149	5.70736	0.0168939	0.479325
WTIP	1.29018	2.55843	5.62541	0.0177019	0.487514
ATAD3C	1.28877	3.47098	5.93891	0.0148102	0.45663
TMEM30A	1.28749	7.23212	4.75975	0.0291328	0.549604
AKAP6	1.28713	4.76913	6.91699	0.00853805	0.39652
SCARNA10	1.28676	5.88698	2.66047	0.10287	0.735567
ZNF761	1.28193	5.00589	5.80429	0.0159871	0.472259
RHOBTB1	1.28075	6.08084	7.60644	0.00581601	0.336969
GSTA4	1.28058	2.42405	3.94091	0.0471252	0.622377
CC2D2A	1.27957	2.97219	4.97362	0.0257367	0.531804
MT1X	1.27845	2.53111	5.48622	0.0191669	0.488375
LOC100130705	1.27844	1.69162	4.44218	0.0350614	0.582041
NPR3	1.27741	3.85839	4.85421	0.0275787	0.545219
ZKSCAN1	1.27638	8.20906	8.72821	0.00313323	0.253025
BSN	1.27606	2.15417	4.82937	0.0279789	0.545547
WDR27	1.27563	3.29515	3.98885	0.0458023	0.618826
LOC101928535	1.2733	6.39439	1.31155	0.252114	0.829649
ZNF618	1.26948	2.68873	5.54812	0.0185006	0.488375
RORC	1.2685	5.67271	6.34494	0.0117717	0.434041
IER3IP1	1.26828	5.04204	3.76156	0.0524435	0.640811
SUGCT	1.2664	1.78275	4.32743	0.0375028	0.583492
CALD1	1.26581	3.11977	5.47667	0.019272	0.488375
COL16A1	1.26461	1.73473	4.67393	0.0306238	0.566471
CGNL1	1.26455	3.04668	5.39403	0.0202058	0.494094
GLIDR	1.25984	1.43791	4.64333	0.0311744	0.568234
ZNF805	1.2578	5.28881	6.21524	0.0126655	0.446885
RAC3	1.25731	4.31295	6.35005	0.0117378	0.434041
ZNF711	1.25274	3.73224	3.5701	0.0588288	0.661198
ZNF197	1.25237	5.76051	7.43714	0.00638914	0.347047
CALHM2	1.25207	1.74357	4.40112	0.0359154	0.582041
ZNF699	1.25123	3.11539	3.41145	0.0647454	0.673159
ARMCX4	1.24945	1.3995	4.56215	0.032686	0.5703
OTOG	1.24776	1.69601	4.60919	0.0318011	0.568234
PGF	1.2477	2.23885	5.19504	0.0226515	0.517643
VGLL3	1.24697	1.98983	4.07616	0.0434925	0.60634
SLC1A2	1.24693	3.77134	4.56571	0.0326181	0.5703
RHBDL3	1.24644	2.34228	3.69633	0.0545321	0.644356
CSRNP3	1.24554	1.46759	4.94516	0.0261637	0.535337
ZNF716	1.24522	4.84677	5.97766	0.0144882	0.453693
ZNF836	1.24457	4.10238	4.96913	0.0258037	0.531804
SEL1L3	1.24343	3.58489	4.41112	0.0357053	0.582041
STON2	1.24284	4.14919	5.49809	0.0190373	0.488375
DPY19L3	1.24144	4.54979	3.53915	0.0599362	0.662375
DYNC1I1	1.24036	2.13352	3.20889	0.073239	0.679069
ESR2	1.23923	2.1293	3.88398	0.0487488	0.626604
CLIC6	1.23892	4.9175	5.78756	0.01614	0.472259
TMEM178B	1.23882	1.97742	3.93142	0.0473919	0.622706
TMED10P1	1.2388	3.28295	3.23556	0.0720557	0.677815
APTR	1.23736	3.62396	5.34199	0.0208177	0.499909
SUSD5	1.23733	2.64499	5.05266	0.0245882	0.528586
KDM8	1.23521	2.0103	5.08787	0.0240937	0.525369
EGR1	1.23427	1.32465	4.04918	0.0441929	0.608812
GRIN2D	1.23287	3.0371	3.56603	0.0589731	0.661198
RBFOX2	1.23207	3.31485	4.47695	0.034355	0.582041
ZNF23	1.23146	3.81745	5.36753	0.020515	0.497634
FAM95C	1.22956	1.9109	3.66563	0.0555456	0.649837
ZNF713	1.22914	2.33176	4.28757	0.0383921	0.588628
TRIM16	1.22849	4.75196	5.43794	0.0197039	0.491609
IDI2	1.22788	2.66199	3.55081	0.0595162	0.662375
CAMK2B	1.22672	3.24345	4.62697	0.0314731	0.568234
UCHL1	1.2249	2.32688	4.34015	0.0372236	0.583492
RRAGB	1.21977	4.53085	5.58998	0.0180635	0.488375
KIF12	1.21859	3.15333	3.20304	0.0735016	0.679069
DAPP1	1.2178	1.72543	3.4527	0.0631484	0.673159
MYZAP	1.21698	1.81686	4.78807	0.0286576	0.548182
ATP10D	1.21606	3.55878	4.08636	0.0432307	0.60634
ZNF763	1.2154	2.56558	3.97634	0.0461436	0.618826
LOC100506990	1.21533	2.36844	4.4083	0.0357644	0.582041
PCDHGB7	1.21506	2.32848	3.22198	0.0726557	0.677815
KCND1	1.21177	4.00395	4.66812	0.0307275	0.567463
PKHD1	1.21151	4.88799	5.96128	0.0146234	0.45663
LOXL3	1.21141	2.64792	5.00496	0.0252748	0.528586
PCDHA11	1.20896	4.03164	4.42108	0.0354976	0.582041
TYW1B	1.20802	3.22486	3.1538	0.0757505	0.681102
ATP8A1	1.2069	5.51655	4.79314	0.0285732	0.547881
JPH3	1.20627	2.28655	3.22917	0.0723373	0.677815
COL4A6	1.20621	2.07717	4.5327	0.0332531	0.574046
TPM4	1.20514	2.00192	3.90412	0.048168	0.625069
NLGN1	1.20416	2.57912	4.77506	0.0288748	0.548407
MPZL3	1.20098	6.48328	5.88422	0.0152772	0.464534
LOC729603	1.20042	3.78689	2.39015	0.122102	0.744162
ZNF629	1.19998	6.22542	5.83723	0.0156905	0.470207
DNM1	1.19834	4.03908	5.00623	0.0252562	0.528586
QRICH2	1.19758	2.5591	3.31938	0.0684677	0.673592
PCDHA2	1.19622	2.86873	2.8493	0.0914139	0.712705
PAXBP1-AS1	1.19527	3.03467	3.11104	0.0777632	0.684501
FBXO2	1.19384	4.22994	5.4894	0.0191321	0.488375
STKLD1	1.19328	2.35181	3.92298	0.0476303	0.622742
CACHD1	1.19115	3.34877	4.9186	0.026569	0.537391
CLEC4F	1.19067	1.11258	4.13799	0.041931	0.602967
CLDN8	1.18869	1.52305	4.45947	0.0347082	0.582041
ZGLP1	1.18575	1.74582	4.22123	0.0399213	0.593398
ARHGEF3	1.18469	3.26623	3.84481	0.0499002	0.630559
RNF43	1.18283	3.99682	5.04645	0.0246765	0.528586
F7	1.18223	3.36227	4.44576	0.034988	0.582041
FLNC	1.18205	4.34993	5.5746	0.0182229	0.488375
HHEX	1.18191	3.01034	4.73867	0.0294918	0.553836
PRPH	1.17988	1.83817	4.42653	0.0353844	0.582041
TRIM9	1.17827	3.6486	4.92665	0.0264456	0.536468
RNASEH1-AS1	1.17618	0.941965	3.93792	0.0472091	0.622377
NKD1	1.17609	2.31686	4.59607	0.0320454	0.5703
RYR1	1.17355	3.75589	4.86152	0.0274621	0.545219
RNASE4	1.17336	3.03217	4.11367	0.042538	0.604165
DUSP19	1.17304	1.74831	3.66343	0.0556191	0.649837
MIPOL1	1.1707	4.45814	3.23371	0.0721371	0.677815
GPRASP1	1.17003	2.49015	3.7491	0.052836	0.641463
UBE3D	1.16615	2.38925	3.96244	0.0465262	0.619266
LOC100129917	1.16592	4.29621	4.67991	0.0305173	0.565349
KIAA1211	1.16442	2.95075	4.62557	0.0314988	0.568234
ZNF493	1.16439	2.86696	3.16505	0.0752301	0.681102
PEG10	1.16302	8.08711	7.85892	0.00505707	0.31997
PCDHA6	1.16256	1.74174	3.54624	0.0596805	0.662375
CREBL2	1.1602	3.90281	4.26922	0.0388088	0.588628
ZNF33B	1.15866	5.5564	4.39301	0.0360865	0.582041
TOMM22	1.15294	5.28766	6.03165	0.0140516	0.450112
RABL3	1.15126	5.3437	4.59603	0.032046	0.5703
GPCPD1	1.15011	5.66876	3.13283	0.0767307	0.681572
CD68	1.14903	1.50684	3.78873	0.0515987	0.63756
PER3	1.14756	6.19513	5.54127	0.0185731	0.488375
RBAK	1.14535	6.07654	4.38712	0.0362114	0.582041
ZNF492	1.14313	2.95876	2.61813	0.105649	0.735567
PPM1E	1.14289	2.05461	2.85336	0.0911832	0.712705
KIAA1683	1.14076	2.72981	4.20966	0.0401943	0.593398
LOC100287497	1.14064	1.58588	4.03315	0.0446147	0.610939
KMO	1.14057	2.96455	4.15325	0.0415546	0.598949
PWAR5	1.14036	5.41122	2.99454	0.0835459	0.697891
PDSS2	1.14015	3.86358	4.33603	0.0373139	0.583492
TRIM2	1.1401	4.28907	4.08615	0.0432359	0.60634
C11orf95	1.13984	5.32987	5.9215	0.0149572	0.45906
CADPS2	1.13947	4.55434	4.57315	0.0324767	0.5703
KCNIP2	1.13865	2.20021	3.32111	0.0683957	0.673592
LOC100233156	1.13819	1.49476	3.78479	0.0517205	0.63756
ATP6V1B1	1.13778	1.35811	3.33771	0.0677087	0.673159
OTUD3	1.13777	5.34508	5.12366	0.0236017	0.523738
NBEA	1.13744	5.40008	3.76784	0.0522472	0.63951
ZKSCAN8	1.13727	5.49885	5.48433	0.0191877	0.488375
TRPC1	1.13661	4.44759	2.90075	0.0885386	0.708643
TRIB3	1.13554	5.78162	4.33843	0.0372613	0.583492
ZNF727	1.13467	4.37836	5.25305	0.0219083	0.510973
NABP1	1.13372	2.93582	3.13494	0.0766311	0.681572
EFCAB13	1.13161	3.3129	3.03635	0.0814186	0.694972
CDKL1	1.13159	2.09279	3.96545	0.046443	0.619266
PHACTR2	1.12851	5.29343	5.55303	0.0184487	0.488375
LYRM4-AS1	1.12804	2.30387	4.27219	0.0387409	0.588628
RIN2	1.12473	3.49228	4.01345	0.0451386	0.614702
SLC5A3	1.12439	7.00009	3.94999	0.0468716	0.620495
HNF1A	1.12423	1.59294	3.98919	0.045793	0.618826
RBM43	1.12088	3.68663	4.17863	0.0409367	0.594238
NFAM1	1.12044	1.51098	3.40835	0.0648675	0.673159
CDH7	1.12009	1.48533	3.88885	0.0486076	0.626604
TULP4	1.1196	7.34323	6.60977	0.0101421	0.413192
TRAF3	1.11932	5.86661	6.24849	0.0124299	0.444868
GDAP1	1.11834	5.29305	4.37098	0.0365559	0.583492
STXBP6	1.11761	3.13532	4.28336	0.0384872	0.588628
IL32	1.11605	3.31725	3.72523	0.0535962	0.641669
LOC389641	1.11605	2.95887	2.48213	0.115146	0.737358
KNDC1	1.11584	3.1119	3.26456	0.070792	0.677059
SRSF8	1.11472	3.66628	2.37165	0.123557	0.746589
BDKRB2	1.11323	4.74941	4.86021	0.027483	0.545219
ZNF664	1.11241	7.94067	7.39581	0.0065376	0.347047
ZW10	1.11193	5.18824	4.85547	0.0275587	0.545219
ADARB1	1.11161	4.79667	5.54195	0.0185659	0.488375
CDYL2	1.11001	5.72845	5.3355	0.0208953	0.499909
ZNF542P	1.10965	3.99953	3.86086	0.0494249	0.630341
POU6F1	1.10822	2.59167	4.18604	0.0407583	0.594238
EHD3	1.10771	2.86761	4.25435	0.0391498	0.588628
LOC401320	1.10607	4.08092	2.31835	0.127856	0.748688
FSTL5	1.10536	5.98352	4.77547	0.0288679	0.548407
HSP90B1	1.1036	10.337	6.19366	0.0128209	0.446885
KSR2	1.10235	4.668	5.3629	0.0205695	0.497634
RPL11	1.10107	7.21333	4.97237	0.0257553	0.531804
FASTKD1	1.10037	3.94726	3.01594	0.0824497	0.697234
ESF1	1.10009	3.58117	3.34798	0.0672875	0.673159
HOXC13-AS	1.09981	1.23801	3.66385	0.055605	0.649837
FHIT	1.09837	2.0094	2.65321	0.103341	0.735567
GRB14	1.098	3.46838	3.50081	0.0613388	0.66386
ZFP37	1.09721	3.97025	3.85614	0.0495643	0.630341
CAMK1D	1.09633	4.96959	4.97244	0.0257543	0.531804
IRAK1BP1	1.09528	2.43453	2.24168	0.134335	0.756719
TUFT1	1.09486	6.25452	5.61254	0.0178324	0.487839
GUSBP4	1.09479	1.72411	3.02727	0.0818755	0.695518
FAM87B	1.09435	1.09023	3.59716	0.0578783	0.657275
ZNF678	1.09363	5.34802	2.89373	0.0889247	0.708643
DUSP1	1.09356	3.52947	1.79796	0.179959	0.79864
EPB41L3	1.09261	2.13425	3.88208	0.048804	0.626604
TEX14	1.09236	1.83008	2.54895	0.110367	0.737329
NLRC3	1.09214	3.18153	2.77874	0.0955231	0.721717
SLC39A14	1.09213	6.28149	6.1575	0.0130856	0.446885
RUNDC3B	1.09114	2.26691	2.46918	0.116098	0.737358
ZNF680	1.09048	5.8902	2.31257	0.128331	0.749339
PPT1	1.09004	7.76751	6.61051	0.0101379	0.413192
RAP1GAP	1.08654	4.16778	4.4624	0.0346488	0.582041
SAT1	1.08629	3.33738	3.88202	0.0488058	0.626604
ZNF606	1.08616	4.81864	4.18023	0.0408982	0.594238
MAP2	1.08606	2.4936	3.72033	0.0537538	0.641669
LOC101927151	1.08571	1.57131	3.2848	0.069924	0.675585
ERBB4	1.08517	7.31602	3.92239	0.047647	0.622742
FNIP2	1.08375	5.17336	3.99062	0.0457543	0.618826
CEACAM1	1.08361	1.73941	3.22369	0.0725799	0.677815
MAN1A1	1.08126	6.90807	5.42917	0.019803	0.491609
NPIPB3	1.08114	3.31508	3.15087	0.0758867	0.681102
CDC42EP3	1.0811	3.70098	3.33082	0.0679931	0.673592
PDGFC	1.08052	4.59218	4.04654	0.044262	0.608812
DIAPH2	1.07967	1.88422	3.66891	0.0554366	0.649837
FAM134B	1.07903	4.71976	3.66798	0.0554673	0.649837
USH1G	1.07829	2.985	3.95123	0.0468371	0.620495
ACTRT3	1.07672	1.70334	3.01899	0.0822946	0.697234
PRICKLE2	1.07489	2.67693	3.3877	0.0656845	0.673159
ADAM8	1.07414	2.04869	3.89303	0.048487	0.626604
COL7A1	1.07197	4.95222	3.55067	0.0595216	0.662375
ZNF620	1.07165	3.66853	3.3548	0.0670093	0.673159
ITGA7	1.07053	3.34753	3.91326	0.0479067	0.625069
HSPA5	1.06898	10.2408	6.36275	0.0116541	0.434041
ERCC8	1.06874	3.99667	2.53111	0.111622	0.737358
HSDL2	1.06869	7.21899	5.75639	0.0164288	0.475818
ZNF605	1.06805	6.58546	4.10272	0.0428142	0.604165
ZNF317	1.06782	5.88563	5.68586	0.0171022	0.48138
ZNF571	1.06717	3.47472	2.13375	0.144088	0.768415
C11orf70	1.06664	2.75594	3.56811	0.0588993	0.661198
FHDC1	1.06617	3.45052	3.04213	0.0811296	0.693678
CAMLG	1.06591	4.98745	4.64828	0.0310847	0.568183
DGCR9	1.06483	2.75278	3.70671	0.0541941	0.642312
LOC284412	1.06455	2.84606	2.43353	0.118765	0.740353
LOC441081	1.06392	2.37774	2.6217	0.105411	0.735567
LOC100130987	1.06279	1.27546	2.65807	0.103026	0.735567
ZNF571-AS1	1.06271	2.03701	2.66507	0.102573	0.735567
C5orf42	1.06239	5.34988	2.65717	0.103084	0.735567
PBDC1	1.06228	2.25516	3.64386	0.0562763	0.651661
ZHX2	1.06221	5.02155	4.70362	0.0300991	0.560126
ZNF165	1.06212	4.92735	4.42818	0.0353501	0.582041
FLJ42627	1.06184	3.15092	3.33877	0.0676651	0.673159
ZNF57	1.06166	3.21054	3.85467	0.0496078	0.630341
CSNK2A2	1.05821	5.58309	5.21104	0.0224439	0.515666
NR3C2	1.05812	3.85135	3.77764	0.0519419	0.63756
SOBP	1.05677	1.40559	2.88825	0.0892278	0.708643
ZNF622	1.05597	4.30487	4.38267	0.0363061	0.582066
STOX1	1.05587	1.90567	3.14828	0.0760069	0.681102
PYGO1	1.05526	4.30899	2.85821	0.0909087	0.712705
PWARSN	1.05502	4.13839	2.09372	0.147905	0.77854
MRFAP1	1.05482	7.64278	5.81988	0.0158461	0.472243
MTUS1	1.05452	5.84299	5.25487	0.0218855	0.510973
FKBP1B	1.05424	1.3203	3.29924	0.0693119	0.673893
ZNF300	1.0528	5.67437	4.74835	0.0293265	0.55157
CLK1	1.05164	4.78607	2.73373	0.0982495	0.728288
PDZRN3	1.04938	2.97306	3.6098	0.0574401	0.656471
TGFA	1.0493	5.17899	5.11747	0.0236862	0.524605
SHC2	1.04849	2.73291	1.8745	0.170961	0.794049
CCDC144A	1.04826	4.89015	1.59702	0.206326	0.807319
B3GNT3	1.04817	3.67227	3.8699	0.0491593	0.629178
FAM198B	1.04768	5.09212	3.42865	0.0640743	0.673159
FAM35A	1.04716	6.69533	4.11231	0.0425721	0.604165
NOLC1	1.04699	6.94405	5.79095	0.0161089	0.472259
ZNF234	1.04667	4.1532	3.04472	0.0810003	0.693678
KANSL1L	1.04578	3.60073	2.25297	0.133358	0.756719
LRIG2	1.04517	5.08094	2.60588	0.106468	0.735567
ARL6	1.0451	3.97619	1.83737	0.175259	0.798083
ZSCAN2	1.04352	3.03607	3.28659	0.0698478	0.675378
XIST	1.04078	6.61092	3.07558	0.0794761	0.688791
ZNF77	1.04028	2.52594	2.49181	0.11444	0.737358
RASSF5	1.04025	3.47258	3.78975	0.0515673	0.63756
PDE9A	1.03909	1.60537	2.74634	0.0974771	0.728288
TCF7L1	1.03908	3.50676	3.2546	0.0712234	0.677529
GTF2IRD2	1.03874	2.09437	2.13514	0.143957	0.768415
SMIM10L2A	1.03839	1.6731	3.48643	0.0618737	0.666141
LOC730102	1.03825	3.26986	3.27068	0.0705284	0.677059
ZC3H8	1.0367	1.62983	3.21855	0.072808	0.677966
ZNF354A	1.0343	3.04937	3.34355	0.0674689	0.673159
ENPP5	1.03387	5.84761	3.95973	0.0466013	0.619576
ZNF585B	1.03348	4.62581	3.24156	0.0717923	0.677815
ZNF22	1.03327	2.73663	3.1389	0.0764452	0.681521
FAM32A	1.0331	5.07555	4.98995	0.0254949	0.531804
PDE8B	1.0309	3.44326	3.25953	0.0710094	0.677059
MDGA2	1.03059	2.45951	2.64359	0.103968	0.735567
HDAC9	1.03059	2.55801	3.39387	0.0654393	0.673159
CRIPAK	1.03056	2.9516	1.62478	0.202427	0.807191
POMK	1.02965	5.78036	4.54285	0.0330566	0.573974
ELOVL4	1.02844	2.67038	3.18977	0.0741003	0.681102
DNHD1	1.02805	6.0124	4.62111	0.0315808	0.568234
THNSL1	1.02732	4.139	2.40645	0.120836	0.743821
ITGB6	1.02508	5.34345	2.94728	0.086022	0.702874
DNAH1	1.0242	4.46712	3.98375	0.0459412	0.618826
PCDHGA4	1.02419	3.67032	3.50763	0.0610866	0.66386
RMRP	1.02388	11.62	2.62535	0.105169	0.735567
B2M	1.02224	6.03953	2.60331	0.106641	0.735567
ABCA12	1.02191	7.71337	5.01481	0.0251313	0.528586
ZNF354B	1.02162	2.28258	2.38489	0.122513	0.744795
CEP126	1.02108	5.20953	3.82964	0.0503537	0.632652
HMBOX1	1.02042	5.33104	3.38321	0.0658637	0.673159
SLC44A5	1.01744	3.2442	1.61461	0.203844	0.807191
ARHGAP5-AS1	1.01726	2.0516	3.49443	0.0615754	0.66386
CCDC18-AS1	1.0166	5.27777	2.56428	0.109302	0.736743
FGFR3	1.01588	5.79778	4.26922	0.0388087	0.588628
OBSCN	1.01577	8.13783	6.04907	0.0139136	0.450112
WDR89	1.01481	5.60661	2.877	0.0898535	0.710111
EDA	1.01385	1.68419	3.38047	0.0659733	0.673159
G3BP2	1.01365	7.00511	4.92489	0.0264724	0.536468
CDON	1.01351	5.35441	4.5276	0.0333523	0.574046
GPR155	1.01214	2.98576	2.05097	0.15211	0.783539
MAP3K5	1.0106	3.41282	2.1914	0.138783	0.762241
VSX1	1.01036	1.37767	3.04375	0.0810486	0.693678
WIPF3	1.00953	1.54992	2.82812	0.0926268	0.713046
IFI44	1.009	3.33306	1.41509	0.234214	0.823216
ADRA2C	1.00855	3.83555	3.29332	0.0695621	0.674
SSSCA1-AS1	1.00812	1.37706	2.76168	0.0965466	0.726467
RND3	1.00808	4.6886	4.10499	0.0427567	0.604165
SETD7	1.00783	6.65347	4.93263	0.0263542	0.536468
C1orf21	1.00766	1.90888	3.34773	0.0672978	0.673159
TGFBI	1.00599	0.960972	3.00416	0.0830511	0.697891
HYAL1	1.00565	3.29425	3.57508	0.0586526	0.661198
ADD3	1.00461	5.85746	3.49501	0.0615541	0.66386
SLC38A5	1.00458	1.51276	2.9918	0.0836873	0.697891
ADCY7	1.0044	4.08591	3.7911	0.0515256	0.63756
BTG1	1.00157	7.48137	3.29252	0.069596	0.674
RELL2	1.00146	3.81509	2.91864	0.0875615	0.707848
MEX3A	1.00093	7.21762	4.82347	0.0280748	0.545547
KIF5A	1.00083	2.70868	3.34634	0.0673548	0.673159
MRFAP1L1	1.00077	5.17556	4.39775	0.0359865	0.582041
ZNF221	1.00047	3.5103	1.93574	0.164132	0.789723
ANKRD37	0.999757	1.24774	3.10804	0.0779068	0.684501
FRMD6-AS1	0.999668	1.18056	3.10739	0.0779379	0.684501
ZNF516	0.998554	6.10101	4.71224	0.0299486	0.558166
DOCK4	0.998334	3.33957	2.442	0.118126	0.73936
ATP8A2	0.998019	1.92587	3.15099	0.0758809	0.681102
SLC8A2	0.997029	2.58894	2.8243	0.0928471	0.713046
RASGEF1B	0.995334	2.7228	3.44294	0.0635227	0.673159
FAM122C	0.995134	1.62791	2.89039	0.0891095	0.708643
CCDC88B	0.994802	4.02612	3.38434	0.0658184	0.673159
ZFAND1	0.994108	6.07358	3.63438	0.0565978	0.652615
TNRC6C-AS1	0.993488	5.41649	3.93244	0.0473633	0.622706
TARSL2	0.992199	1.82361	2.5735	0.108667	0.735567
ZNF665	0.991222	2.69515	2.06477	0.150738	0.780776
FKRP	0.990492	2.32592	3.33578	0.0677883	0.673247
SDC2	0.989874	2.89115	3.4067	0.0649321	0.673159
BEX4	0.989838	1.63981	3.04249	0.0811112	0.693678
ABCC13	0.989612	2.1136	2.92951	0.0869741	0.707128
ASNS	0.989008	5.19563	3.42438	0.0642405	0.673159
NOXRED1	0.987841	0.820599	2.78636	0.0950699	0.720163
LINC00654	0.987761	2.17286	2.72546	0.0987596	0.728288
ZNF345	0.987513	2.13826	2.74072	0.0978206	0.728288
NUTM2A	0.986614	2.61962	3.39082	0.0655604	0.673159
PFKFB2	0.986611	6.33303	3.74465	0.0529767	0.641463
ZNF181	0.985344	3.59165	3.27344	0.0704097	0.677059
CDKL5	0.985326	4.74313	4.18189	0.0408582	0.594238
ADGRV1	0.985324	6.24406	2.09303	0.147972	0.77854
LOC100506098	0.985071	0.939982	2.50478	0.113501	0.737358
GMPR	0.984968	2.66648	2.97661	0.0844758	0.699024
DNAJB1	0.984879	7.02627	2.50828	0.11325	0.737358
PPP1CB	0.984076	8.22566	3.72434	0.0536249	0.641669
TAF1D	0.982397	5.56868	4.39367	0.0360726	0.582041
RRAGC	0.982041	5.60494	3.20237	0.0735318	0.679069
TMEM45B	0.981554	6.40186	3.39335	0.0654599	0.673159
RAET1E	0.981119	1.13088	2.9268	0.08712	0.707128
XPA	0.981042	2.86117	1.988	0.15855	0.787496
LIPH	0.980699	3.84923	3.13883	0.0764488	0.681521
SVOPL	0.980362	2.52641	2.66336	0.102684	0.735567
NREP	0.979641	5.0786	4.23634	0.0395673	0.589591
CTSL	0.979183	3.68815	3.21715	0.0728702	0.678034
DNAJC3	0.978981	6.36946	3.74464	0.0529771	0.641463
FAM83B	0.977397	6.09446	4.45436	0.0348123	0.582041
CCDC126	0.977113	3.67292	1.38146	0.239852	0.824651
FCF1P2	0.976124	2.20521	3.01057	0.0827231	0.697891
OPN3	0.97604	2.20404	3.22954	0.0723209	0.677815
AMT	0.974645	3.288	3.16969	0.0750165	0.681102
WNK3	0.974073	2.48236	2.36003	0.12448	0.747834
ZNF189	0.974024	4.35873	3.26521	0.0707641	0.677059
ZNF608	0.972767	4.18089	3.75835	0.0525443	0.640829
DUSP15	0.971868	3.529	3.16282	0.0753332	0.681102
LOC102723566	0.971583	2.43728	2.64794	0.103684	0.735567
ZSCAN30	0.97135	4.04192	3.10059	0.078264	0.685323
GADD45A	0.971006	2.49377	2.77894	0.0955113	0.721717
PAQR5	0.96989	3.41483	3.25479	0.0712153	0.677529
QPCT	0.969882	1.53856	2.40154	0.121216	0.743821
KCNJ14	0.969518	2.87151	3.10206	0.0781931	0.685212
OGDHL	0.969485	4.65436	3.62466	0.0569293	0.65339
FAAH2	0.969403	3.03079	3.23572	0.0720487	0.677815
LOC101928504	0.969384	1.58629	2.3822	0.122725	0.745167
LOC101448202	0.9667	2.95077	2.92395	0.087274	0.707158
NMD3	0.966531	7.14091	3.61736	0.0571796	0.655652
FOXR2	0.96617	3.57761	3.27937	0.070156	0.67647
GRK3	0.96611	2.48315	2.92189	0.0873853	0.707454
LOC730668	0.966016	1.43124	2.66666	0.102471	0.735567
EGF	0.965406	4.61264	2.87973	0.0897008	0.710111
LOC399715	0.965282	3.82459	1.62138	0.2029	0.807191
KCNS3	0.965211	4.32922	3.2831	0.0699968	0.675759
TBC1D32	0.965196	3.94255	1.26913	0.259929	0.829649
FAM228B	0.963975	1.2963	2.72481	0.0987997	0.728288
DDIT4	0.961627	5.72351	3.18338	0.0743906	0.681102
FBXL19-AS1	0.960523	3.3461	3.19854	0.0737041	0.679643
ZNF232	0.959739	3.18946	3.05331	0.0805726	0.692177
LRP12	0.95972	4.46508	2.70156	0.10025	0.734493
AGBL2	0.958349	2.44778	2.98511	0.0840338	0.697891
ZNF708	0.957506	2.98099	2.65251	0.103386	0.735567
LIPE-AS1	0.956351	1.04203	2.50043	0.113815	0.737358
ZNF195	0.955866	4.23648	3.0255	0.0819649	0.695518
PPIEL	0.955654	3.73495	3.01206	0.0826474	0.697891
ISCA1	0.955606	4.61841	3.57948	0.0584975	0.660431
PHF3	0.955266	6.88784	3.49817	0.0614367	0.66386
GPC2	0.954182	1.9122	2.59632	0.107112	0.735567
ODC1	0.954029	6.0125	4.66347	0.0308109	0.567463
SLC7A5P2	0.953966	4.16774	2.90328	0.0883995	0.708643
TVP23C	0.953852	4.02214	1.45521	0.227694	0.822063
ZNF320	0.95367	5.41892	3.37775	0.0660821	0.673159
ZNF204P	0.953419	2.6898	3.06188	0.080149	0.690558
GOLGA8B	0.953395	4.65734	1.42794	0.2321	0.822874
ELK4	0.951773	7.00701	3.50178	0.0613029	0.66386
CHST7	0.951602	1.93147	3.02624	0.0819275	0.695518
RPL26L1	0.949313	2.18324	2.33638	0.126383	0.747834
LOC100631378	0.948926	1.41073	2.63363	0.104623	0.735567
C7orf13	0.947683	2.52268	2.83005	0.0925155	0.713007
CLIP3	0.946243	2.13938	2.4794	0.115347	0.737358
ZCCHC14	0.946031	7.01915	5.07598	0.0242596	0.526037
LRP1	0.944913	7.69367	4.94643	0.0261445	0.535337
USP45	0.94484	4.34123	2.55533	0.109923	0.737329
MEIS2	0.943761	2.43201	2.23497	0.13492	0.756808
KMT2E-AS1	0.943221	4.56895	2.67088	0.1022	0.735567
ISY1	0.942966	3.4127	3.05253	0.0806115	0.692177
ATG14	0.942133	5.84584	3.9332	0.0473417	0.622706
ZNF790	0.942061	3.67182	2.01731	0.155515	0.784815
PRICKLE4	0.94185	3.54557	3.00061	0.0832334	0.697891
GABRD	0.941016	2.5056	2.58961	0.107567	0.735567
NSUN6	0.940136	3.34151	2.66198	0.102773	0.735567
C3orf52	0.939799	4.02124	2.91673	0.0876653	0.707863
ZNF541	0.939008	1.82657	2.7614	0.0965639	0.726467
TMEM267	0.938432	4.63466	1.82682	0.176504	0.798216
SWT1	0.938327	3.75355	1.89433	0.168715	0.792388
CCNJL	0.938018	3.97096	2.68575	0.10125	0.735267
ZBTB46	0.936788	4.96817	4.0783	0.0434374	0.60634
ACTA2	0.936394	4.30828	3.60279	0.0576827	0.656594
ZNF852	0.936357	2.49388	2.62187	0.1054	0.735567
LOC105371414	0.935807	3.09874	1.72236	0.18939	0.807146
DTWD1	0.934924	3.4926	1.93343	0.164384	0.789723
DIRAS1	0.934275	4.14475	3.32917	0.0680613	0.673592
DNAH14	0.934186	5.04547	2.22899	0.135443	0.756895
ZNF671	0.933946	3.03542	2.44057	0.118233	0.73936
SLC25A21-AS1	0.933625	2.79528	2.79127	0.0947792	0.718738
CPEB2	0.933167	3.94088	2.61079	0.106139	0.735567
TTC33	0.933114	4.413	3.12838	0.0769399	0.682448
STK19	0.932927	1.76375	2.58308	0.108011	0.735567
PAK1IP1	0.93211	4.03543	2.82179	0.0929924	0.713046
KHNYN	0.93199	6.97952	4.7677	0.0289986	0.548498
IFT27	0.930778	3.07603	3.08053	0.0792346	0.688448
ZNF41	0.930456	4.76161	3.31876	0.0684934	0.673592
ENOX2	0.93013	2.56449	1.98949	0.158395	0.787496
UBLCP1	0.928859	3.48279	2.19827	0.138166	0.762185
DDX60L	0.928819	3.80323	1.01896	0.312765	0.847832
C3orf18	0.928232	3.37694	2.99999	0.0832651	0.697891
MMP25-AS1	0.928108	1.89045	2.34522	0.125668	0.747834
ZFP90	0.927615	5.57348	3.72188	0.0537038	0.641669
SPIN2B	0.926534	1.55073	2.65225	0.103404	0.735567
CLCF1	0.925524	2.16213	2.79278	0.0946899	0.718738
HS2ST1	0.925161	6.28383	3.30995	0.0688618	0.673869
GAN	0.924376	6.50319	3.03232	0.081621	0.695264
MTURN	0.923856	6.49083	4.27489	0.0386794	0.588628
LINC01424	0.923783	1.05354	2.25396	0.133273	0.756719
ZNF891	0.922827	3.66328	1.6068	0.204942	0.807191
TPSG1	0.922275	1.54065	2.46607	0.116328	0.737467
FAM179B	0.922272	5.72516	2.28041	0.131017	0.755796
RPL22L1	0.921865	5.7329	3.64091	0.0563759	0.651661
ASB16	0.921803	1.03372	2.24101	0.134393	0.756719
ZNF607	0.921223	4.8591	2.76703	0.0962247	0.724798
VOPP1	0.919966	6.01949	4.40132	0.035911	0.582041
SLC16A14	0.916721	5.14491	3.49963	0.0613824	0.66386
C12orf75	0.916106	3.49685	3.00351	0.0830842	0.697891
CEP290	0.915969	5.2529	3.08365	0.0790827	0.687613
CEP85L	0.91558	3.1635	1.97656	0.159753	0.787616
BARX2	0.915527	1.40531	2.61834	0.105635	0.735567
NXPE3	0.91538	4.40314	3.1631	0.0753199	0.681102
NUTM2D	0.914762	3.5002	2.48568	0.114887	0.737358
JUN	0.914743	5.78092	1.162	0.281051	0.837759
SMIM5	0.913702	3.16832	1.95347	0.162213	0.789212
L3MBTL1	0.913476	2.82304	2.85679	0.090989	0.712705
LPP	0.912745	7.57058	3.03168	0.0816532	0.695264
POF1B	0.91179	2.09324	2.15577	0.142035	0.765921
NGFR	0.910847	3.76469	1.68423	0.194363	0.807146
GXYLT1	0.910833	6.54383	2.04414	0.152793	0.783799
EPPK1	0.910352	7.65695	4.81636	0.0281908	0.546025
FAIM	0.909021	2.09396	1.98222	0.159157	0.787616
ATF6	0.906471	7.05192	4.24223	0.0394304	0.58894
FAM186B	0.906287	2.2517	2.15967	0.141675	0.765451
C6orf141	0.904798	3.15602	2.62819	0.104981	0.735567
SETBP1	0.904383	4.50272	2.97224	0.0847046	0.699522
BTBD18	0.903243	3.18479	2.04405	0.152802	0.783799
EPC2	0.902984	3.54105	2.94913	0.0859236	0.702874
ZNF83	0.902898	5.66347	2.92582	0.0871731	0.707128
RNF170	0.902652	5.26278	3.16476	0.0752433	0.681102
CETN3	0.902151	2.45847	2.43945	0.118318	0.739517
TMEM81	0.901614	1.49423	2.35658	0.124755	0.747834
CCNB1IP1	0.901277	5.2402	2.90208	0.0884656	0.708643
DKK1	0.901259	1.04754	2.44077	0.118218	0.73936
LOC145783	0.900912	1.5881	2.3897	0.122137	0.744162
PDE4D	0.900908	2.49738	2.77313	0.0958584	0.723364
CABP7	0.900808	0.775952	2.23396	0.135008	0.756808
DST	0.900741	8.137	3.51068	0.0609744	0.66386
SH3BGRL2	0.900732	2.73583	1.41592	0.234076	0.823216
C6orf201	0.900312	1.51765	2.33403	0.126574	0.747834
R3HCC1	0.899941	2.86122	2.12817	0.144614	0.769259
ZNF160	0.899132	5.49506	2.5838	0.107962	0.735567
SMAD9	0.89846	2.56047	2.51534	0.112743	0.737358
LINC01608	0.898184	1.30857	2.46746	0.116225	0.737358
CHRM3	0.898138	2.09045	2.6697	0.102275	0.735567
PRKCG	0.897716	2.04482	2.29084	0.13014	0.754186
FNDC5	0.897169	2.80664	2.42912	0.119099	0.740353
SLC35G2	0.896272	2.00452	2.17078	0.140655	0.762814
HELQ	0.895983	3.70495	2.39037	0.122085	0.744162
MFSD4B	0.895967	3.52258	1.6466	0.199422	0.807191
RTP1	0.895955	2.3421	2.1808	0.139741	0.762241
SLC2A10	0.895518	5.93582	3.84932	0.049766	0.630559
KANK3	0.894896	1.93324	2.58549	0.107847	0.735567
FAM200A	0.894507	3.1079	2.45532	0.117127	0.738538
AMIGO1	0.894106	2.54861	2.57359	0.108661	0.735567
SH3BP5-AS1	0.893536	3.66332	1.90537	0.167479	0.790509
ZNF788	0.893466	5.21542	2.67685	0.101817	0.735567
APC2	0.893426	2.7882	2.49622	0.11412	0.737358
RIOK1	0.892974	5.03384	3.59055	0.0581089	0.658313
ALG13	0.892422	3.24688	2.53344	0.111457	0.737358
ITPR2	0.892308	6.53529	2.98104	0.0842452	0.698533
FOXK1	0.8919	8.09017	4.72232	0.0297735	0.556585
STX18-AS1	0.891798	1.33928	2.53711	0.111198	0.737329
CACNA2D2	0.891359	3.48308	2.66295	0.10271	0.735567
ZNF92	0.891021	4.13634	1.35359	0.244652	0.827443
DYNC2H1	0.890969	8.09971	1.82838	0.176319	0.798083
CLIP2	0.890856	5.092	2.47806	0.115444	0.737358
CSNK1G1	0.890584	6.67461	4.34387	0.0371425	0.583492
RBM5-AS1	0.88954	2.50684	1.71974	0.189726	0.807146
THUMPD3-AS1	0.889039	3.01806	1.19273	0.27478	0.835299
CCM2	0.888765	4.18636	2.63952	0.104235	0.735567
CASP7	0.888431	4.71777	3.24461	0.0716586	0.677815
ZNF138	0.887914	4.21497	2.36917	0.123753	0.746589
ZNF226	0.887435	4.36953	2.43434	0.118704	0.740353
IGF2R	0.887331	8.8866	4.3602	0.0367879	0.583492
PDP1	0.886679	4.37374	3.17708	0.074678	0.681102
DLSTP1	0.886402	2.26495	1.60582	0.20508	0.807191
SNHG6	0.886197	3.5809	2.12233	0.145166	0.769683
LINC00858	0.88618	1.32923	2.40435	0.120999	0.743821
ACER3	0.886113	7.04749	3.36042	0.0667812	0.673159
LOC101928068	0.885183	2.21477	2.49461	0.114237	0.737358
ACTR3C	0.884722	1.50901	2.36758	0.123879	0.746661
MOB2	0.884361	3.58016	2.57486	0.108574	0.735567
ZNF3	0.883699	5.58879	3.62737	0.0568366	0.65339
ZNF184	0.883505	4.19182	3.07422	0.0795429	0.688791
TMEM216	0.883257	3.43091	2.5864	0.107785	0.735567
PCYT1B	0.883209	1.38739	2.44423	0.117958	0.73936
PKD1L1	0.883101	6.13605	3.96649	0.0464143	0.619266
OGFR	0.882957	4.6823	2.58295	0.10802	0.735567
ARHGAP26	0.882783	3.91128	2.54342	0.110755	0.737329
MIR4697HG	0.882728	2.48618	2.31686	0.127978	0.748692
PODXL2	0.882343	5.89217	3.55008	0.0595427	0.662375
TYW3	0.881807	5.24458	2.58681	0.107757	0.735567
PLA2G4C	0.88141	2.28481	2.2392	0.13455	0.756719
SLC25A25-AS1	0.880905	3.99056	2.65314	0.103346	0.735567
CD109	0.880439	3.96721	2.28165	0.130912	0.755796
CCDC144B	0.879915	5.34496	2.32543	0.127275	0.747995
RARG	0.879781	6.21205	3.67053	0.0553825	0.649837
LDLRAD1	0.879663	4.11852	2.68367	0.101382	0.735361
GLS	0.878539	6.14341	2.01642	0.155606	0.784815
ZNF280C	0.878109	3.08349	2.12639	0.144781	0.769534
ADAM22	0.877899	3.52371	2.59346	0.107306	0.735567
CCDC112	0.877759	1.53859	1.85917	0.172721	0.794049
ARMCX2	0.877642	2.51405	2.67944	0.101651	0.735567
DNAJB4	0.877582	3.53	2.58958	0.107569	0.735567
PCDHGB2	0.877316	3.02417	2.41177	0.120426	0.742538
ZNF268	0.876902	6.17941	2.95222	0.0857596	0.702591
PLXDC1	0.876738	3.32153	1.81724	0.177643	0.798216
MLLT11	0.876623	3.88045	2.80263	0.0941099	0.716746
SNAI3-AS1	0.876544	1.24517	2.19218	0.138713	0.762241
LINC01000	0.87609	6.44663	3.7916	0.0515104	0.63756
RPS27A	0.875327	7.24869	2.42827	0.119164	0.740353
PCDHAC1	0.874984	2.59435	2.48223	0.115139	0.737358
REEP2	0.874878	3.42554	2.48241	0.115126	0.737358
PHF14	0.87484	6.13505	2.67266	0.102086	0.735567
USP40	0.872573	5.33768	2.49499	0.114209	0.737358
BMS1P6	0.871248	4.95581	1.79518	0.180297	0.79864
LRRK2	0.869021	4.06885	1.71545	0.190279	0.807146
ZNF254	0.868759	2.80901	1.79013	0.180911	0.799
MRPL33	0.868296	1.24481	1.9822	0.159159	0.787616
FAM173B	0.868221	4.6087	1.28861	0.256304	0.829649
SRGAP2D	0.868037	2.77208	2.04735	0.152472	0.783799
GLIPR2	0.8676	2.40274	2.54312	0.110776	0.737329
GBA	0.867184	2.90556	1.96146	0.161357	0.789212
MYCL	0.867156	3.47167	2.23464	0.134948	0.756808
LOC100132249	0.867147	2.30788	2.17316	0.140437	0.762814
GPR162	0.864723	0.955249	2.24191	0.134315	0.756719
ANO5	0.864567	4.19408	1.77231	0.183097	0.799
SEC11C	0.863763	2.13177	1.46155	0.226683	0.821171
ERO1A	0.863719	8.24525	3.2264	0.0724597	0.677815
NIFK-AS1	0.863549	2.14551	2.19071	0.138845	0.762241
CD101	0.863039	1.40389	2.181	0.139724	0.762241
CA9	0.862216	3.47157	2.54581	0.110587	0.737329
DSCAM	0.862196	7.34178	3.66012	0.0557295	0.649907
SORBS2	0.861728	4.37908	2.8318	0.0924146	0.713007
MVB12B	0.861648	4.16294	3.00705	0.0829028	0.697891
ITPRIPL2	0.861449	6.89261	3.54633	0.0596771	0.662375
PHEX	0.860669	3.31693	1.95007	0.162579	0.789212
GPC6	0.860333	4.88889	2.45868	0.116877	0.738105
NRDE2	0.860175	4.67977	2.52325	0.112179	0.737358
GULP1	0.858905	2.10059	1.55509	0.212385	0.811469
EIF3J-AS1	0.858634	2.65376	2.52038	0.112383	0.737358
CRYBG3	0.858623	6.13447	2.80753	0.0938228	0.716158
SLC12A6	0.85855	4.28052	2.78111	0.095382	0.721535
ATP2A1	0.857856	2.31088	2.28294	0.130804	0.755796
ANP32A-IT1	0.857803	3.07292	1.0629	0.302555	0.843219
FAM78A	0.857467	3.89545	2.53518	0.111334	0.737329
NPIPB11	0.857238	1.68947	2.10422	0.146893	0.776508
NPIPB4	0.857186	2.82918	2.01286	0.155971	0.784815
RPS15A	0.857052	8.88329	3.85743	0.0495262	0.630341
THOC7	0.856864	3.43099	1.93615	0.164087	0.789723
TMEM181	0.856833	6.34173	2.07967	0.149273	0.778778
EIF4A2	0.856667	10.0438	3.81554	0.0507791	0.633481
ARMCX1	0.856537	2.86553	2.59307	0.107332	0.735567
ZNF33A	0.85644	6.38854	2.40224	0.121162	0.743821
PCDHGB6	0.856329	2.3407	1.44572	0.229216	0.822063
MGAT4EP	0.855763	2.59321	2.23846	0.134615	0.756719
NUDCD3	0.855598	7.26809	4.26696	0.0388603	0.588628
DENND4A	0.855529	5.61577	2.73262	0.0983176	0.728288
VWCE	0.854599	0.784933	2.06898	0.150322	0.78026
ZNF586	0.854047	4.30058	1.18238	0.276873	0.835638
SGTB	0.853428	3.16207	2.00484	0.156798	0.786607
C9orf78	0.853153	4.45786	2.8334	0.0923226	0.713007
TASP1	0.852187	4.11659	2.24915	0.133688	0.756719
STEAP3	0.852121	5.07249	3.25026	0.0714121	0.677815
ZNF681	0.8513	3.58606	1.34666	0.245863	0.828813
ANKFN1	0.851147	2.70518	1.99694	0.157617	0.787156
FAM225A	0.850148	3.02741	2.14673	0.142874	0.768093
AKAP13	0.849754	6.82035	3.38824	0.065663	0.673159
PCMTD2	0.849522	4.19874	1.242	0.265085	0.831351
FAM225B	0.848569	1.92801	2.41856	0.119905	0.741176
L3MBTL3	0.84774	3.24164	2.32638	0.127197	0.747995
MAP3K4	0.847615	5.48818	3.26286	0.0708656	0.677059
BACH1	0.847392	6.69556	2.5301	0.111693	0.737358
KLHDC8B	0.846455	3.7937	2.68632	0.101213	0.735267
ZNF12	0.846367	6.68183	2.86601	0.0904688	0.712319
ZNF572	0.845907	2.98898	1.94496	0.163131	0.789723
ZNF581	0.845711	4.49733	2.43854	0.118386	0.739569
ADCY1	0.845374	3.61828	2.53845	0.111104	0.737329
ZNF415	0.845349	3.35367	2.26975	0.131921	0.756351
FRA10AC1	0.84492	3.69372	1.92706	0.165081	0.789889
CCDC110	0.844707	2.56377	1.35459	0.244477	0.82708
TTN	0.844446	6.08167	1.49075	0.2221	0.820268
ZNF286A	0.843433	4.96387	2.55169	0.110176	0.737329
MAGED2	0.843325	8.59584	3.96728	0.0463927	0.619266
SHF	0.842806	1.93034	1.9118	0.166763	0.790509
CRELD2	0.842761	3.60252	2.59499	0.107202	0.735567
UBE2Q2	0.841714	5.3607	2.65791	0.103036	0.735567
CCNG2	0.841684	7.14484	2.25129	0.133503	0.756719
RPH3AL	0.841509	1.27902	2.24915	0.133688	0.756719
FBLN5	0.841022	3.27635	2.30304	0.129121	0.751213
IFIT3	0.840992	4.37684	1.07287	0.300298	0.841836
C16orf95	0.840951	1.33345	2.21293	0.136858	0.759877
CFAP58-AS1	0.840942	1.74229	2.23184	0.135193	0.756808
ZNF233	0.840834	4.30276	2.68744	0.101142	0.735267
NCK1	0.840639	5.39884	1.8369	0.175314	0.798083
ZNF37A	0.840322	6.12995	2.574	0.108633	0.735567
SPTSSB	0.839112	5.09101	2.55264	0.11011	0.737329
FAM169A	0.838936	3.83282	2.18623	0.139249	0.762241
PPARGC1B	0.838555	5.72969	3.33818	0.0676894	0.673159
CLK4	0.838479	2.84179	1.64728	0.19933	0.807191
GANAB	0.838426	9.35211	4.24528	0.0393596	0.588628
ARHGAP30	0.838352	3.18607	2.24277	0.13424	0.756719
CUX1	0.838258	6.31233	3.72165	0.0537114	0.641669
MVP	0.837887	3.917	2.03462	0.153752	0.783799
LOC100996664	0.836374	1.42668	2.06697	0.15052	0.780337
HEPHL1	0.833755	0.932113	1.96882	0.160573	0.788942
ZNF420	0.832964	4.74769	1.83258	0.175823	0.798083
TSPAN9	0.832165	5.74139	3.36718	0.0665076	0.673159
CCDC69	0.832092	2.13222	1.7001	0.192274	0.807146
ALKBH8	0.831777	3.96557	2.31592	0.128055	0.74879
ZNF780B	0.831138	5.15941	1.06537	0.301994	0.842796
CGRRF1	0.830996	3.74601	1.13244	0.287256	0.839649
ZNF652	0.830944	7.53737	2.54066	0.110949	0.737329
FAXC	0.830704	2.80948	2.09097	0.148172	0.778606
LOC100289511	0.83061	1.4171	1.85968	0.172661	0.794049
TYMP	0.830161	2.73924	2.19798	0.138192	0.762185
SAP30L-AS1	0.82968	3.33977	1.92297	0.16553	0.789889
CHRM4	0.82931	1.68476	1.86142	0.17246	0.794049
LGALS3BP	0.829266	7.45004	2.30133	0.129263	0.751416
SNHG5	0.828945	5.78988	2.20039	0.137976	0.762185
ZNF667	0.828787	3.95588	2.09352	0.147925	0.77854
SLC22A17	0.828714	2.85478	2.35637	0.124772	0.747834
TNNI3	0.828671	2.82171	1.99933	0.157369	0.787156
GPER1	0.828617	2.25594	1.81788	0.177566	0.798216
FAM105A	0.828089	3.4893	2.07811	0.149425	0.778778
ZBTB18	0.826698	2.69552	2.36519	0.124069	0.747079
CPLX1	0.825988	2.79377	1.98182	0.159199	0.787616
KCNH2	0.825337	3.177	2.11889	0.145492	0.771085
HSPH1	0.825105	5.60445	2.4718	0.115905	0.737358
MGC16275	0.824703	2.45273	1.62316	0.202652	0.807191
DNAJA1	0.824373	5.80372	3.05241	0.0806174	0.692177
TRIM36	0.82433	3.74407	2.3524	0.12509	0.747834
UQCC3	0.824264	3.61321	2.43764	0.118455	0.739622
SLC2A13	0.823922	3.70784	1.80737	0.178824	0.798216
DNAJC6	0.823892	4.53652	2.93292	0.0867902	0.706344
DDHD1	0.823361	6.03391	2.03672	0.153541	0.783799
CSMD1	0.823233	4.28136	2.62778	0.105008	0.735567
MFAP3L	0.823042	4.71068	2.61779	0.105671	0.735567
CASP8	0.823009	3.52125	2.27619	0.131374	0.755796
C11orf63	0.822813	1.68734	2.19228	0.138704	0.762241
CXCR4	0.822717	3.54909	2.2779	0.13123	0.755796
RSL24D1	0.822697	5.66635	1.83126	0.175979	0.798083
SSFA2	0.822378	6.32897	3.22293	0.0726137	0.677815
BRSK2	0.822355	2.47676	1.87771	0.170595	0.793696
ADNP-AS1	0.822221	1.82269	1.93999	0.163669	0.789723
ODF2L	0.822053	2.71641	2.1025	0.147059	0.777051
ZNF24	0.821854	7.5223	2.98947	0.0838076	0.697891
ZKSCAN4	0.821835	3.81054	2.53546	0.111314	0.737329
PRX	0.8218	3.57355	2.33341	0.126624	0.747834
ZNF429	0.821764	2.82658	2.37243	0.123495	0.746589
PLRG1	0.821731	5.46366	2.90544	0.0882811	0.708643
HLA-A	0.821607	6.14107	3.38292	0.0658752	0.673159
RSBN1L	0.82149	5.71399	1.97846	0.159553	0.787616
CELF1	0.820971	8.71533	4.02546	0.0448184	0.61237
TRAF6	0.819957	5.37173	3.14094	0.0763499	0.681521
NEK1	0.819762	4.51862	1.81618	0.177769	0.798216
MCIDAS	0.819737	1.86679	2.17665	0.14012	0.762591
TET3	0.819676	7.01253	3.78659	0.0516647	0.63756
COL6A1	0.81937	4.88304	1.56726	0.210605	0.811469
ANGEL2	0.81901	5.15766	1.6094	0.204576	0.807191
THUMPD2	0.818973	3.45138	2.39435	0.121775	0.743821
THRA	0.818539	6.11889	3.34386	0.0674561	0.673159
SLC16A4	0.817822	2.30968	1.6657	0.196835	0.807191
LINC00472	0.817538	5.13744	0.946047	0.330728	0.849924
PPP1R3B	0.817135	5.59387	2.83054	0.0924871	0.713007
CCDC159	0.816652	1.25713	1.84527	0.174335	0.796646
GOLGA3	0.816503	7.58257	3.82221	0.0505774	0.633127
GXYLT2	0.816246	3.145	2.3305	0.126861	0.747834
VPS13C	0.816093	7.75842	2.1089	0.146445	0.775133
C19orf53	0.816036	2.21608	1.64577	0.199536	0.807191
MGLL	0.815742	3.73031	2.32517	0.127297	0.747995
PPP1R9A	0.815727	4.66675	2.17803	0.139994	0.762244
PNPLA7	0.815452	5.34809	2.27643	0.131354	0.755796
LINC00637	0.815127	1.02867	1.64043	0.200266	0.807191
CFAP36	0.814662	2.81362	1.71276	0.190627	0.807146
CARNS1	0.814315	2.30464	2.25127	0.133505	0.756719
ROBO3	0.813195	2.51059	1.72781	0.188691	0.806353
LOC100129534	0.813088	2.01576	1.75413	0.185358	0.802719
METTL12	0.812933	3.42	1.92328	0.165495	0.789889
GPNMB	0.812884	5.07433	3.00922	0.0827922	0.697891
PROB1	0.812666	3.56169	2.02314	0.154918	0.784265
RCOR2	0.812496	4.80079	1.65452	0.198345	0.807191
CPQ	0.812427	1.76029	2.1683	0.140881	0.762932
SLC41A2	0.811672	5.03296	2.49043	0.114541	0.737358
VWA2	0.811136	1.67013	2.0544	0.151767	0.78282
KMT2C	0.810942	8.41594	2.78193	0.0953331	0.721535
SGK494	0.81058	4.10715	2.02984	0.154236	0.784123
GSK3B	0.810341	7.62742	3.30414	0.0691055	0.673869
GVQW2	0.809679	1.0026	1.73715	0.1875	0.803943
GAS5	0.809338	7.61981	2.74724	0.0974224	0.728288
NLRC5	0.808844	4.27275	2.12779	0.144649	0.769259
AHRR	0.808622	3.23048	1.82121	0.177169	0.798216
SCIN	0.808598	1.60752	1.97399	0.160025	0.787616
ALS2CL	0.808274	6.29704	3.21031	0.0731758	0.679069
ARAP3	0.806794	3.14003	1.79742	0.180024	0.79864
EIF4E1B	0.806344	1.5316	1.67068	0.196167	0.807191
BMP8A	0.806141	3.94115	2.09577	0.147707	0.778143
GALK2	0.805575	4.61071	2.53687	0.111215	0.737329
SUSD1	0.805509	2.327	1.95396	0.16216	0.789212
PLAU	0.805507	2.49225	1.67445	0.195663	0.807191
PPIG	0.804912	4.1438	2.45295	0.117304	0.738794
MTF1	0.804722	5.91937	3.26103	0.0709446	0.677059
DSTYK	0.804712	6.69445	3.12099	0.0772896	0.684074
FTL	0.804587	5.94288	2.51307	0.112906	0.737358
WWOX	0.804206	2.2524	2.10555	0.146766	0.776165
STK38L	0.804082	4.27258	1.92775	0.165005	0.789889
NAT1	0.803922	3.11859	2.03464	0.153751	0.783799
LACE1	0.803096	3.39645	1.33114	0.248602	0.829649
UBE2B	0.802715	4.61174	1.54468	0.213923	0.812868
SNX16	0.802593	5.57154	2.37102	0.123606	0.746589
TIPARP	0.802459	5.88379	2.48301	0.115082	0.737358
WDFY3-AS2	0.802361	2.16401	2.13207	0.144246	0.768442
TSPAN6	0.801885	4.80752	2.01998	0.155241	0.784815
ZNF626	0.801832	4.25463	1.72397	0.189183	0.807102
RCOR3	0.801811	6.67123	2.4743	0.115721	0.737358
FGD5	0.80132	3.44414	1.52891	0.216276	0.815482
ZNF813	0.800785	3.55904	1.66203	0.197329	0.807191
PGBD4	0.800384	3.09537	2.11575	0.145791	0.772235
TTLL11	0.800369	2.37358	2.16786	0.140923	0.762932
PCDHGA11	0.799498	2.73737	1.16508	0.280414	0.837759
PLEKHG4	0.799083	4.8028	2.68076	0.101567	0.735567
PCMTD1	0.798889	6.19745	1.89149	0.169034	0.79268
ZNF791	0.798722	4.51694	2.29395	0.129879	0.753031
ABL2	0.798695	7.58118	3.16154	0.075392	0.681102
LOC100288748	0.798066	1.85374	1.58216	0.20845	0.810073
TMC8	0.797099	4.3006	2.46312	0.116547	0.737467
PCDHA4	0.796953	3.67912	2.25728	0.132987	0.756719
CHRNB2	0.79671	3.25738	1.94909	0.162685	0.789212
STS	0.796592	2.94314	1.99831	0.157474	0.787156
SRD5A1	0.796384	5.05849	2.4727	0.115839	0.737358
FUT4	0.795842	3.02898	2.23833	0.134626	0.756719
GPR161	0.795451	4.26381	2.37333	0.123423	0.746589
SH3KBP1	0.794955	1.86625	1.69952	0.192351	0.807146
ZNF701	0.794681	4.73803	1.39862	0.236955	0.823219
KIDINS220	0.793983	6.5668	3.37324	0.0662634	0.673159
TNFRSF1B	0.793036	2.50901	1.31521	0.251454	0.829649
NBPF20	0.792994	3.88002	1.65625	0.198111	0.807191
PRPF38B	0.792306	4.36157	2.60936	0.106235	0.735567
ZNF789	0.791853	2.12373	1.48058	0.223684	0.820268
SCOC	0.791664	5.57568	1.03602	0.308749	0.846273
RNF180	0.791642	3.19264	2.15747	0.141878	0.765744
TRAK1	0.791112	6.0796	3.26973	0.0705691	0.677059
PTP4A1	0.7901	8.01167	3.53371	0.060133	0.662757
FRAT2	0.789444	4.98753	2.58647	0.10778	0.735567
DRAM1	0.78862	5.34382	2.69379	0.10074	0.735267
F2RL1	0.788453	3.79493	1.7089	0.191128	0.807146
RPS21	0.788298	8.0608	2.45504	0.117148	0.738538
RAB31	0.788072	4.09729	2.18526	0.139337	0.762241
MYLK	0.78799	3.78086	2.32452	0.127349	0.747995
CCSER1	0.786435	3.6852	1.28614	0.256761	0.829649
SLC33A1	0.78621	5.44353	2.81515	0.093378	0.714701
MYO15A	0.785591	2.17014	2.04068	0.153141	0.783799
CTRL	0.784875	0.787365	1.69072	0.193506	0.807146
PAOX	0.784738	2.36733	1.95931	0.161587	0.789212
ERV3-1	0.784302	3.71431	1.87669	0.170711	0.793696
FOXP1	0.784281	5.65921	2.83852	0.0920291	0.713007
TRMT11	0.78367	3.29318	1.4638	0.226327	0.820566
SPRN	0.783602	3.94787	1.57256	0.209836	0.81143
ANKRD6	0.783538	3.15982	2.18721	0.139161	0.762241
OGFRL1	0.782683	5.25131	2.42809	0.119178	0.740353
MFAP2	0.782169	2.70645	1.90793	0.167193	0.790509
ZNF808	0.781962	5.2611	1.59543	0.206551	0.807319
TMEM41B	0.781074	5.86778	2.22621	0.135686	0.757252
PPM1L	0.781033	6.2832	2.85265	0.0912233	0.712705
ZNF248	0.780911	5.03563	1.89904	0.168186	0.791401
ZNF284	0.78081	4.89843	2.39427	0.121781	0.743821
TSPAN18	0.78027	3.21018	2.01184	0.156076	0.784899
APOL1	0.779856	1.82142	1.25718	0.262185	0.829649
PANX2	0.77956	2.98569	1.85847	0.172801	0.794049
SLCO2A1	0.779365	2.27698	1.9444	0.163191	0.789723
IQCH-AS1	0.779195	2.96019	1.55806	0.21195	0.811469
APLN	0.778592	3.6336	1.65728	0.197971	0.807191
RIPK2	0.778565	4.75748	1.7758	0.182666	0.799
TMC5	0.778518	2.80947	1.92271	0.165558	0.789889
NYNRIN	0.778151	5.51156	2.5987	0.106951	0.735567
ST8SIA6	0.777425	2.71302	2.0307	0.15415	0.784123
WASF1	0.777269	4.52628	2.4718	0.115905	0.737358
C10orf88	0.77722	2.97921	1.41471	0.234276	0.823216
CAMKK1	0.776068	3.8931	2.24999	0.133616	0.756719
ZNF182	0.775957	4.44905	2.44767	0.117699	0.73936
ZNF527	0.774853	2.99199	1.64462	0.199692	0.807191
KLF15	0.773719	2.06418	1.36799	0.242158	0.82553
LINC01239	0.773536	2.09129	1.93278	0.164454	0.789723
MAP1LC3B	0.773468	7.07301	2.72906	0.0985371	0.728288
ZNF271P	0.773131	4.26579	2.17832	0.139967	0.762244
TNNI1	0.772296	2.15831	2.02977	0.154244	0.784123
NCR3LG1	0.77192	6.81827	2.94565	0.0861089	0.703118
BACE1-AS	0.771314	2.91427	1.55383	0.212571	0.811469
RRAGD	0.771246	5.93902	2.72582	0.0987376	0.728288
TPPP	0.771168	5.24213	2.80905	0.0937341	0.716093
CAPN13	0.76985	3.81586	1.95595	0.161947	0.789212
RRM2B	0.769495	6.29574	1.87967	0.170372	0.793696
ZNF84	0.769292	6.95139	2.43112	0.118948	0.740353
SMIM13	0.769096	4.96988	1.70262	0.191946	0.807146
DENND1B	0.768484	4.28414	1.21289	0.270761	0.834328
DKFZP586I1420	0.768123	4.3878	1.01842	0.312893	0.847832
TDRP	0.767543	4.39195	1.32019	0.250557	0.829649
PDIA3P1	0.767538	2.56024	1.98641	0.158716	0.787616
PDE8A	0.767368	4.45549	2.53321	0.111473	0.737358
ZNF101	0.767351	4.48043	1.94921	0.162672	0.789212
STMND1	0.765834	2.99114	1.7839	0.181671	0.799
C1R	0.765542	1.16853	1.66876	0.196425	0.807191
MED11	0.765069	2.46756	1.6927	0.193246	0.807146
ENTPD4	0.765013	6.06529	2.92363	0.0872915	0.707158
MTRF1L	0.764913	3.7144	1.7196	0.189744	0.807146
ANKRD36C	0.763981	5.47983	1.4089	0.23524	0.823216
ZNF75A	0.763248	5.17439	2.68857	0.101071	0.735267
LOC101928233	0.763117	3.35091	1.91908	0.165958	0.790344
CCDC170	0.762961	4.37212	1.74027	0.187104	0.803943
CCNB3	0.762821	3.20347	1.93008	0.16475	0.789723
MCC	0.762109	4.88706	1.35758	0.243956	0.826678
SNHG17	0.761963	4.05968	2.08648	0.148608	0.778778
TTC28-AS1	0.761949	3.29686	1.88953	0.169255	0.793113
ZNF14	0.761499	3.61232	0.864686	0.352431	0.858017
NFYB	0.761296	5.54049	1.90385	0.167648	0.790509
ZNF544	0.760621	6.69431	1.84716	0.174114	0.796226
AGAP2	0.76057	4.42233	1.86781	0.171726	0.794049
LOC100128770	0.760504	3.00622	1.66905	0.196386	0.807191
TNFSF10	0.760282	5.5098	2.24553	0.134001	0.756719
DNAJC18	0.759055	4.29407	1.06155	0.302863	0.843496
ATF1	0.759029	4.97705	2.62969	0.104882	0.735567
PPP3CB-AS1	0.758927	2.27761	1.25392	0.262805	0.829649
ZNF529	0.758781	5.05698	1.27027	0.259716	0.829649
SLC29A3	0.758774	2.61347	1.94878	0.162719	0.789212
THG1L	0.758376	4.57983	2.20191	0.13784	0.762185
DNAJB7	0.758372	1.63635	1.45029	0.228481	0.822063
DSC1	0.758302	0.968943	1.73559	0.187699	0.803943
C21orf91	0.758031	4.41032	1.57688	0.20921	0.810495
CASD1	0.757877	3.74103	1.10623	0.292902	0.841812
C5orf38	0.757718	2.78618	1.68816	0.193843	0.807146
PKD2	0.757097	4.83172	2.26278	0.132516	0.756719
ZNF25	0.756365	4.32932	1.97721	0.159685	0.787616
ZNF844	0.755956	4.84223	2.3096	0.128577	0.749711
CHM	0.755861	4.65387	1.53982	0.214645	0.814435
RPGR	0.755821	3.07226	2.024	0.154831	0.784265
TEC	0.755674	1.50992	1.66724	0.196628	0.807191
PCGF5	0.755303	5.69875	1.55221	0.212809	0.811469
TRANK1	0.755092	6.26648	1.86188	0.172408	0.794049
PSMD5-AS1	0.754755	5.50203	2.50004	0.113843	0.737358
SPHK1	0.754217	3.29714	1.91714	0.166172	0.790344
MYO7A	0.754145	3.40436	1.55024	0.2131	0.811469
ANXA4	0.753388	4.36263	2.3862	0.122411	0.744795
HHAT	0.753146	4.94916	2.49807	0.113986	0.737358
KIF9	0.753032	2.5774	1.83476	0.175567	0.798083
SCGB1B2P	0.752706	1.40041	1.61458	0.20385	0.807191
PROCA1	0.752218	2.61331	1.85158	0.1736	0.795997
PBX2	0.75124	2.85967	1.98838	0.15851	0.787496
PLXDC2	0.751227	4.20238	2.25195	0.133447	0.756719
LOC102723780	0.751201	2.07268	1.80351	0.179289	0.798216
KIAA1109	0.751198	7.94162	1.61036	0.204441	0.807191
MGA	0.75109	7.34882	2.47039	0.116009	0.737358
LYSMD3	0.750779	4.75225	1.53502	0.21536	0.814815
USP32P1	0.75071	6.13603	1.57541	0.209423	0.810495
N4BP2L2	0.75021	5.96399	1.86807	0.171696	0.794049
ABLIM1	0.748836	7.58622	3.09388	0.0785872	0.685731
LTBP2	0.748737	5.12151	2.39488	0.121733	0.743821
SLC41A3	0.748404	4.5738	2.21151	0.136984	0.759877
CAPN10-AS1	0.74837	2.8426	1.48375	0.223189	0.820268
TMEM65	0.747731	5.06026	1.63766	0.200647	0.807191
RPPH1	0.747712	11.4892	1.68569	0.194171	0.807146
LACC1	0.747671	1.94363	1.20354	0.272615	0.834976
ZNF594	0.747282	4.35362	1.63858	0.20052	0.807191
ZNF563	0.746691	2.43095	1.63577	0.200907	0.807191
ANKRD11	0.746593	6.86491	2.96885	0.0848824	0.699633
GEM	0.746562	1.59459	1.39479	0.237598	0.823219
ENTPD7	0.746487	6.14283	1.83372	0.175689	0.798083
ELF3	0.745483	6.43558	2.33637	0.126383	0.747834
IKZF2	0.745439	5.21058	1.46607	0.225967	0.820566
STK40	0.744028	5.13957	2.42836	0.119157	0.740353
GPR21	0.744012	2.44033	1.10151	0.293934	0.841812
ZNF781	0.74291	2.13431	1.05017	0.305469	0.844849
ZNF441	0.7426	4.353	1.25497	0.262605	0.829649
ADAM21	0.742226	1.81962	1.43091	0.231616	0.822874
IGSF9B	0.740931	3.16829	1.96711	0.160755	0.788942
ZNF302	0.740668	4.33924	1.391	0.238237	0.824087
ZNF140	0.740618	5.02453	2.1594	0.1417	0.765451
ZNF264	0.740564	5.48467	2.01146	0.156115	0.784899
KIRREL	0.740562	5.32609	2.59509	0.107195	0.735567
ABCG1	0.740288	5.04939	2.42109	0.119712	0.740353
SH3GL1P2	0.740117	1.2492	1.74519	0.186483	0.803921
RARB	0.740035	1.44468	1.77059	0.183308	0.799
NRSN2-AS1	0.739607	3.13386	1.71316	0.190576	0.807146
MAGEA12	0.739591	3.92565	2.05046	0.152161	0.783539
RGS5	0.739566	1.87316	1.54039	0.214559	0.814435
TRIM29	0.739188	2.46388	1.41977	0.233441	0.823216
HBEGF	0.738985	1.84149	1.72569	0.188963	0.806441
ZNF134	0.738361	5.34777	2.54837	0.110408	0.737329
FAM188A	0.738321	5.05611	2.05351	0.151856	0.782951
DOPEY1	0.738068	5.4493	1.42443	0.232676	0.823042
OTUD4	0.738012	6.91529	2.61867	0.105613	0.735567
ZNF793	0.73743	3.68737	1.81573	0.177823	0.798216
SYTL3	0.737163	2.92387	1.7647	0.184039	0.799956
FAM175A	0.736175	4.31957	2.21236	0.136909	0.759877
GNPDA1	0.736002	6.05411	2.79159	0.0947603	0.718738
FAM86EP	0.735914	3.35655	1.68037	0.194875	0.807146
TMEM63C	0.735829	5.14322	2.19283	0.138654	0.762241
BHLHB9	0.735687	3.38986	1.75758	0.184927	0.801697
FAM204A	0.73547	4.79382	1.85163	0.173594	0.795997
CALHM1	0.735309	1.30538	1.70553	0.191566	0.807146
ZNF461	0.733539	3.1781	1.40567	0.235777	0.823216
SLC25A46	0.73349	5.56238	1.95053	0.162529	0.789212
TAX1BP1	0.732906	7.16548	2.42753	0.119221	0.740353
RNF213	0.732799	9.31721	2.76881	0.0961178	0.724436
HECA	0.732787	5.40047	2.02119	0.155118	0.784682
AKAP5	0.731327	3.59615	1.27492	0.258846	0.829649
BCHE	0.731269	4.50431	1.25295	0.26299	0.829649
PCGF6	0.731062	3.12284	1.68833	0.193822	0.807146
NFKBIZ	0.730766	3.94124	1.84936	0.173858	0.795997
LLPH	0.730531	3.11937	1.06739	0.301536	0.842398
LOC100507577	0.730182	2.7441	1.13581	0.28654	0.838958
LOC100128494	0.730002	3.27676	1.85034	0.173744	0.795997
CHRNA3	0.729701	1.98797	1.14494	0.284611	0.838958
MKLN1	0.729031	6.57056	1.58501	0.208041	0.809426
MACF1	0.72898	7.0785	2.35031	0.125258	0.747834
ARL4C	0.728721	1.61066	1.6733	0.195817	0.807191
ZNF337	0.728343	5.93406	2.03684	0.153528	0.783799
JAZF1	0.728318	3.90007	1.29027	0.255998	0.829649
PLCB4	0.72813	5.2977	1.61218	0.204185	0.807191
NUDT13	0.728064	2.50871	1.5013	0.220472	0.820197
DNAJC12	0.727965	1.33096	1.68661	0.194048	0.807146
VPS41	0.727826	6.93193	2.33518	0.12648	0.747834
ERCC6L2	0.727769	6.06841	1.77284	0.183031	0.799
RGS19	0.727544	2.5592	1.57245	0.209852	0.81143
RASA2	0.727484	5.30195	0.941144	0.331984	0.850149
ZNF773	0.727375	3.74091	1.78192	0.181914	0.799
ZNF260	0.727144	4.91051	1.25443	0.262709	0.829649
TSPAN1	0.726662	2.74227	1.83629	0.175386	0.798083
NOS3	0.726438	2.10133	1.29893	0.254409	0.829649
TMEM40	0.726303	5.30166	2.35165	0.12515	0.747834
ALKBH3-AS1	0.726154	1.33698	1.42994	0.231774	0.822874
TMEM37	0.72577	1.96797	1.78014	0.182132	0.799
TMEM98	0.725584	3.71871	1.84055	0.174887	0.798083
DCDC2	0.725509	3.87835	1.44435	0.229437	0.822063
S100P	0.725476	1.50526	1.71447	0.190407	0.807146
TRMT13	0.725434	4.33781	1.69801	0.192548	0.807146
ASAH2B	0.725382	3.28966	1.12558	0.288719	0.840741
LONRF1	0.72492	3.30087	1.30364	0.25355	0.829649
POLI	0.72484	5.24529	1.1528	0.282964	0.838631
ZNF10	0.724634	4.22721	0.898326	0.343231	0.856238
ARFRP1	0.724547	4.78453	2.38455	0.12254	0.744795
MPND	0.724359	2.58336	1.67377	0.195755	0.807191
ADGRL2	0.724236	4.80647	2.27581	0.131407	0.755796
PAN3	0.724054	5.77487	1.93	0.164759	0.789723
PLAC4	0.723726	5.64395	0.857762	0.354366	0.858634
AGR3	0.723282	4.85999	1.12948	0.287887	0.840029
KPNA5	0.723161	2.5794	1.48984	0.222241	0.820268
TMEM44	0.723005	4.30465	2.03227	0.15399	0.783799
PAPLN	0.722839	3.15923	1.79324	0.180532	0.79864
AMACR	0.722428	1.57692	1.73566	0.187689	0.803943
ZSCAN12	0.722149	2.87079	1.60162	0.205674	0.807191
TTPAL	0.720724	5.97156	2.41643	0.120068	0.74148
ZBTB1	0.720456	5.74887	1.38905	0.238565	0.824156
BMS1P5	0.719524	3.75565	1.52346	0.217096	0.816875
ZNF292	0.719121	7.80474	1.60912	0.204616	0.807191
SNX29	0.718935	5.15398	2.41037	0.120534	0.742831
GUSBP1	0.718649	2.68515	1.62407	0.202526	0.807191
ZNF26	0.718605	6.39761	1.33617	0.247711	0.829649
MICU2	0.718184	5.21201	1.67893	0.195067	0.807191
NOP16	0.718092	3.08366	1.7708	0.183283	0.799
RPL21	0.717428	8.10797	1.43106	0.231592	0.822874
GTF2F2	0.717236	2.81136	1.09811	0.294682	0.841812
MYSM1	0.716355	6.0239	1.88686	0.169556	0.793493
IGFBPL1	0.716112	2.99647	1.67224	0.195958	0.807191
SLC30A1	0.715441	5.36789	2.18075	0.139746	0.762241
TIMM23B	0.714324	4.93797	1.59872	0.206084	0.807191
CEP95	0.714215	4.599	2.25328	0.133332	0.756719
AHR	0.714008	5.45779	2.3202	0.127704	0.748443
PCDHA5	0.713825	2.93468	1.70984	0.191007	0.807146
POGLUT1	0.713822	5.46182	1.69059	0.193523	0.807146
GGACT	0.713174	2.43744	1.43288	0.231295	0.822871
ETS2	0.712728	3.0008	1.61187	0.204229	0.807191
CXCR6	0.711653	2.29375	1.14263	0.285098	0.838958
KLHDC10	0.711521	6.19564	1.90407	0.167624	0.790509
RPS12	0.711369	7.55227	2.6395	0.104237	0.735567
SENP7	0.711336	5.27999	1.5703	0.210163	0.811469
GCC1	0.710424	4.77647	2.26167	0.132611	0.756719
ZSWIM5	0.709698	3.54186	1.7767	0.182555	0.799
DOCK11	0.709131	3.19095	1.40906	0.235212	0.823216
PELI1	0.708711	4.44469	1.81315	0.178131	0.798216
UPRT	0.708098	3.31093	1.63175	0.201461	0.807191
HOGA1	0.707995	2.26845	1.55921	0.211781	0.811469
C11orf1	0.707981	2.92322	1.74373	0.186666	0.803943
CBX6	0.707582	7.40782	2.83082	0.0924714	0.713007
TTC17	0.707531	8.04657	2.89514	0.0888472	0.708643
DMXL2	0.7074	7.0156	1.70933	0.191073	0.807146
CMYA5	0.706876	5.19381	2.00446	0.156837	0.786607
ZNF506	0.706762	4.61961	1.42361	0.23281	0.823042
MAP3K2	0.706409	6.64835	1.86386	0.17218	0.794049
GDF15	0.706344	2.21485	0.760176	0.383273	0.869849
LINC00680	0.705915	2.54226	1.42227	0.23303	0.823042
PCNX3	0.705595	7.46021	2.38679	0.122365	0.744795
PDCL3	0.705455	2.89052	1.53245	0.215744	0.815296
KLHDC1	0.705125	2.24519	0.993277	0.318943	0.847832
SLC2A12	0.705043	1.89991	1.68345	0.194467	0.807146
RPS27	0.704631	5.31077	1.6382	0.200572	0.807191
ZNF682	0.704313	3.91759	1.16775	0.279863	0.837759
ZNF749	0.704021	4.52828	1.49444	0.221529	0.820197
BEST1	0.703886	1.55635	1.35265	0.244815	0.82772
ATP2C2	0.703861	5.42265	2.24357	0.134171	0.756719
LOC389834	0.703501	5.31175	0.907758	0.34071	0.854406
ZSCAN20	0.703482	3.38954	1.71359	0.19052	0.807146
RPS23	0.703436	7.64353	2.7421	0.0977362	0.728288
MFN1	0.703393	7.44561	2.24538	0.134014	0.756719
ENTPD3	0.703227	1.04351	1.35618	0.2442	0.826849
SCART1	0.702367	4.48595	1.62896	0.201847	0.807191
ZNF814	0.702341	5.54778	1.45169	0.228257	0.822063
PCNX2	0.702293	5.52351	2.22254	0.136009	0.758627
FSTL1	0.701921	4.85105	1.9882	0.158529	0.787496
FBN3	0.70161	3.15818	1.31802	0.250947	0.829649
SENP6	0.701275	5.78728	1.86315	0.172261	0.794049
FAM126B	0.700813	5.94328	1.56593	0.210798	0.811469
NFE2L3	0.700752	5.60611	1.20785	0.271757	0.834976
TIPIN	0.700059	2.52087	1.25931	0.261782	0.829649
ZNF570	0.699778	3.82475	1.66325	0.197166	0.807191
HEXDC	0.699604	4.05078	1.43654	0.2307	0.822652
VPS13B	0.699534	7.45292	1.32703	0.249335	0.829649
ZMYM2	0.699249	7.30142	1.59001	0.207325	0.80861
SGPP1	0.698861	5.85025	2.17099	0.140636	0.762814
ADAM1A	0.69854	4.39153	1.07085	0.300754	0.842398
STAG2	0.698276	7.08009	1.93809	0.163876	0.789723
SMG1P1	0.698178	5.00969	0.76628	0.38137	0.868443
ADAMTSL3	0.697775	1.27205	1.32665	0.249401	0.829649
GOLT1B	0.696882	5.58376	1.27284	0.259234	0.829649
RBM18	0.696469	5.28823	1.68427	0.194358	0.807146
ZNF561	0.696082	5.41793	1.80865	0.17867	0.798216
ZNF440	0.695557	4.96296	1.52112	0.21745	0.817916
TCEA2	0.695492	5.04977	2.21074	0.137053	0.759877
LRRN2	0.69528	4.08011	1.93878	0.163801	0.789723
ZNF397	0.695142	4.80495	1.51211	0.218817	0.818856
PIK3CD	0.694694	3.83329	1.6803	0.194885	0.807146
RAB5A	0.694506	6.32757	2.49911	0.113911	0.737358
IRS1	0.694387	6.37422	2.6137	0.105944	0.735567
ZNF490	0.694309	4.80478	2.05169	0.152037	0.783539
MDM4	0.693404	8.24139	1.51538	0.21832	0.818585
CFAP44	0.693245	5.3292	1.44337	0.229594	0.822063
ASTN2	0.693052	5.27849	1.95393	0.162164	0.789212
RAB23	0.69296	4.42589	1.32899	0.248984	0.829649
ZNF433	0.692742	3.46356	1.46749	0.225742	0.820566
LYRM9	0.692349	3.08719	1.49634	0.221236	0.820197
LINC01446	0.692102	2.91438	1.61897	0.203235	0.807191
TOR4A	0.692034	3.27269	1.47304	0.224866	0.820566
FAM76A	0.691607	3.10773	1.08503	0.297574	0.841812
UBE3A	0.691352	6.64843	1.81366	0.17807	0.798216
ZDHHC11	0.691136	4.98283	2.13905	0.14359	0.76833
CCDC66	0.691106	3.01303	1.24209	0.265069	0.831351
SARM1	0.691057	1.81404	1.39791	0.237073	0.823219
STON1	0.690895	3.69679	1.69526	0.192909	0.807146
OXR1	0.69038	6.95773	1.90321	0.16772	0.790509
MED23	0.690257	4.64167	1.77987	0.182165	0.799
HABP4	0.690142	2.09599	1.63606	0.200867	0.807191
TUBBP5	0.689979	4.60272	1.5581	0.211944	0.811469
PTPN13	0.689845	6.44587	2.21135	0.136999	0.759877
EIF1B	0.689663	5.10349	1.97969	0.159423	0.787616
EPB41L4A-AS1	0.689562	4.25789	1.62587	0.202276	0.807191
DENR	0.689391	6.87204	2.46275	0.116575	0.737467
PCCA	0.68884	5.34951	1.69826	0.192515	0.807146
GABPB1-AS1	0.688829	3.85189	1.61151	0.204279	0.807191
CERS6	0.688516	6.91908	2.09602	0.147683	0.778143
DNAJB9	0.688206	4.91884	1.88411	0.169867	0.793493
CMTM6	0.688116	6.57126	1.9545	0.162103	0.789212
R3HCC1L	0.687701	5.26082	1.1834	0.276664	0.835638
LOC101927550	0.687671	2.63886	1.21741	0.269869	0.833453
SOD2	0.68745	6.50872	1.81463	0.177953	0.798216
RC3H1	0.68718	7.13533	1.94809	0.162793	0.789212
ZBTB11-AS1	0.687071	1.53431	1.56535	0.210884	0.811469
NFYC-AS1	0.687001	3.09524	1.69326	0.193172	0.807146
RNF217	0.686796	4.98899	1.93505	0.164207	0.789723
ZNF518A	0.686699	6.80621	1.07316	0.300232	0.841836
HNRNPH3	0.686614	7.10285	2.33898	0.126172	0.747834
RNF139	0.686516	6.95972	1.48301	0.223305	0.820268
NUS1	0.686381	6.04318	2.14998	0.142571	0.767846
SRPK2	0.686313	5.65497	1.96072	0.161436	0.789212
FSD1L	0.686282	3.42626	0.940722	0.332092	0.850149
GRAMD4	0.685835	5.9269	2.34799	0.125445	0.747834
UNC13A	0.68527	2.95877	1.13636	0.286422	0.838958
C16orf87	0.685067	3.36485	1.29192	0.255694	0.829649
MEX3D	0.684961	3.38716	1.54946	0.213215	0.811469
LOC105371795	0.684931	1.9798	1.24733	0.264064	0.830415
TMEM87A	0.684843	6.19831	1.9998	0.15732	0.787156
ZBTB5	0.684808	7.8737	2.14524	0.143012	0.76817
SRGAP1	0.684671	4.1217	1.8756	0.170836	0.793887
IMMP2L	0.684195	2.53247	1.27784	0.258302	0.829649
MRS2P2	0.684192	2.52925	1.28279	0.257381	0.829649
ZNF793-AS1	0.684189	1.30216	1.47439	0.224655	0.820542
ZNF736	0.683796	7.13386	1.63455	0.201075	0.807191
PLPP3	0.683763	3.37038	1.68493	0.194271	0.807146
NUTM2B-AS1	0.683415	4.12409	1.39092	0.238249	0.824087
PRKAB2	0.682659	6.88689	2.48962	0.114599	0.737358
MCOLN2	0.682586	3.41281	1.143	0.285019	0.838958
AP1AR	0.681896	5.01776	1.97266	0.160166	0.787616
ZFP28	0.681811	4.24366	1.44821	0.228815	0.822063
DENND5A	0.681726	6.25058	2.47501	0.115668	0.737358
MFSD9	0.681386	4.2498	1.65207	0.198677	0.807191
DACH1	0.680638	3.19639	1.58455	0.208107	0.809426
LOC100506497	0.680534	2.97126	1.1502	0.283508	0.838631
IMPACT	0.68034	5.52831	1.49476	0.221479	0.820197
SMG1P6	0.680338	5.62307	0.910091	0.34009	0.85405
HOXB9	0.679903	2.08736	0.977434	0.322833	0.847832
GIN1	0.679855	3.30523	1.32366	0.249936	0.829649
RABL2B	0.679685	3.21651	1.63388	0.201167	0.807191
MARK1	0.679576	1.31021	1.28751	0.256508	0.829649
SLC6A9	0.679337	3.6571	1.59619	0.206443	0.807319
CTGF	0.679061	1.13727	0.950779	0.329521	0.849748
GIPR	0.678084	3.33981	1.03705	0.308509	0.846273
STX4	0.678046	3.85242	1.72687	0.188811	0.806353
MICAL2	0.677824	4.47711	1.89472	0.16867	0.792388
LOC100505549	0.676953	1.80209	1.00898	0.315148	0.847832
FAM199X	0.676654	6.43474	1.87871	0.170481	0.793696
AKIRIN1	0.676374	5.35021	1.68582	0.194153	0.807146
FAM200B	0.675678	3.05585	1.43882	0.23033	0.822523
STXBP5	0.675624	4.50853	1.72694	0.188802	0.806353
ALG5	0.675311	3.67815	0.980122	0.322169	0.847832
KRAS	0.675284	6.8631	1.60869	0.204676	0.807191
FAM13B	0.675272	5.19841	1.44188	0.229835	0.822063
FAM76B	0.675236	4.23878	1.4772	0.224213	0.820542
ZBTB44	0.674746	8.02501	1.99074	0.158264	0.787431
MRPL45P2	0.67436	2.00073	1.22379	0.268619	0.832091
SHTN1	0.674271	6.28247	2.16094	0.141558	0.765451
EAPP	0.673877	5.77565	2.18548	0.139317	0.762241
NEPRO	0.67304	6.08417	1.73538	0.187726	0.803943
S100A6	0.672719	6.57582	2.37362	0.123401	0.746589
UNC5B	0.67271	4.66223	1.65269	0.198593	0.807191
LOC441666	0.672456	5.36422	0.866031	0.352056	0.858017
ZNF596	0.672337	2.29831	1.32618	0.249486	0.829649
LOC100130548	0.671853	2.01722	0.812965	0.367245	0.861063
LYPD6	0.671604	1.96136	1.26663	0.260399	0.829649
HLA-DRB1	0.671323	2.83299	1.58432	0.20814	0.809426
TSC22D1	0.670991	6.54177	2.44641	0.117794	0.73936
ZNF599	0.670692	0.728405	1.28566	0.25685	0.829649
TIGD2	0.670318	3.78189	0.987852	0.320268	0.847832
ITPA	0.670044	4.6137	2.00202	0.15709	0.787156
ICE1	0.66979	6.75872	2.40076	0.121276	0.743821
LOC100652758	0.669564	1.23414	1.29319	0.255461	0.829649
RLIM	0.66912	7.37534	1.58974	0.207363	0.80861
CACNB2	0.669022	1.64844	1.17793	0.277777	0.836911
NUBPL	0.668592	5.26175	1.4309	0.231618	0.822874
PPARA	0.668088	5.19136	2.08083	0.149159	0.778778
FAM184B	0.667893	2.10126	1.16769	0.279875	0.837759
CNTLN	0.667264	2.76095	1.35794	0.243895	0.826678
SMG1P2	0.666691	3.41682	1.28943	0.256153	0.829649
ROBO2	0.666492	4.04063	1.47697	0.224249	0.820542
RIMS1	0.666489	5.04309	1.86067	0.172547	0.794049
TSPAN33	0.665855	3.90366	1.72084	0.189585	0.807146
STK17A	0.665654	5.17013	0.731538	0.392385	0.873555
C5orf63	0.66508	3.74108	1.33775	0.247432	0.829649
OTUD1	0.66501	3.29768	1.23431	0.26657	0.831443
LOC642852	0.664733	5.07034	2.02696	0.154529	0.784265
NBR2	0.664608	2.32395	1.32336	0.249989	0.829649
SNORD17	0.664588	3.59808	1.40159	0.236457	0.823219
BICD1	0.664507	2.08102	1.11463	0.291078	0.841101
MCPH1	0.663879	4.33295	1.77166	0.183177	0.799
VCAN	0.663792	5.85394	1.61643	0.203591	0.807191
FNTA	0.663503	6.34521	1.502	0.220364	0.820197
VPS26A	0.663122	5.96138	1.48523	0.222958	0.820268
RASGRP2	0.663096	2.58068	0.953251	0.328893	0.849285
CSF1	0.662263	3.3691	1.50497	0.219908	0.820197
ZNF717	0.662242	5.02887	1.65059	0.198878	0.807191
PABPC3	0.661806	1.94241	1.41503	0.234223	0.823216
SLC25A27	0.660722	4.5107	1.75856	0.184804	0.80148
LTV1	0.66064	3.42158	1.42221	0.233039	0.823042
BEND3P3	0.660303	5.17204	1.48939	0.222311	0.820268
ADGRF1	0.660282	2.15834	1.01	0.314902	0.847832
AGTPBP1	0.660128	4.35788	1.50974	0.219179	0.819658
ZNF43	0.659859	2.11841	1.32786	0.249186	0.829649
GSTM2	0.659409	3.47637	1.21002	0.271327	0.834614
BPTF	0.658948	7.85742	2.10776	0.146554	0.775377
ZNF180	0.658943	3.57115	0.782503	0.376377	0.864755
SYDE2	0.658517	5.57575	1.34803	0.245622	0.828681
SYN1	0.657895	2.03806	1.31053	0.252299	0.829649
ASAH1	0.657762	6.7019	1.76987	0.183398	0.799
C17orf75	0.657626	4.1544	0.876849	0.349066	0.858017
FBXO30	0.65752	4.86955	1.44127	0.229934	0.822063
PNPLA3	0.657474	4.22887	1.4281	0.232074	0.822874
BROX	0.657406	6.98461	1.6958	0.192838	0.807146
C1RL-AS1	0.65728	2.17387	1.38591	0.239097	0.824248
MST1P2	0.657026	1.20258	1.35154	0.245009	0.827952
A1BG-AS1	0.656385	2.64263	1.37809	0.240426	0.824651
AK7	0.655943	3.64145	1.49224	0.22187	0.820197
TANK	0.655906	4.13055	1.74328	0.186724	0.803943
ATF7IP2	0.655442	4.60583	0.873145	0.350086	0.858017
MAPK11	0.654865	4.85614	1.79545	0.180264	0.79864
ZBTB6	0.654341	6.21226	1.7609	0.184512	0.801306
SNHG12	0.654274	2.34253	1.30277	0.253708	0.829649
KIF1C	0.654161	6.76483	1.7027	0.191935	0.807146
ZNF573	0.653944	3.51224	0.609109	0.435124	0.888683
GALNT4	0.653888	2.46199	0.916749	0.33833	0.852249
ARL6IP6	0.653138	3.46728	1.16335	0.280772	0.837759
LINC00998	0.653088	4.61041	1.43763	0.230524	0.822644
CAMSAP2	0.653007	7.5805	1.95151	0.162425	0.789212
ETAA1	0.652086	4.08321	1.15258	0.28301	0.838631
TMEM87B	0.651898	5.81901	1.66932	0.19635	0.807191
UBE2W	0.651595	6.6887	1.27171	0.259445	0.829649
TLDC2	0.651509	0.916328	1.15644	0.282204	0.837759
MAATS1	0.651162	2.61192	1.34428	0.246281	0.828864
FASTKD3	0.650582	4.39552	1.4077	0.235439	0.823216
NARF	0.650538	5.43645	1.51743	0.218009	0.818455
NRIP1	0.650465	7.46917	1.39131	0.238184	0.824087
CBWD6	0.650464	2.08534	1.19493	0.274337	0.835299
CD27-AS1	0.650207	1.9921	1.41055	0.234965	0.823216
TRIM16L	0.650129	5.13135	1.8179	0.177564	0.798216
CCDC50	0.649673	6.50315	1.91693	0.166195	0.790344
BCAS1	0.649498	4.57117	1.42268	0.232963	0.823042
ADM	0.649395	4.51614	1.07641	0.299502	0.841836
TSNARE1	0.64937	4.25901	1.27116	0.259549	0.829649
DUBR	0.649191	0.802949	1.10549	0.293063	0.841812
RIMKLB	0.648935	4.39252	1.60472	0.205236	0.807191
RAB11FIP1	0.648586	8.45955	2.4126	0.120362	0.742514
EFHC2	0.648266	1.9269	1.30529	0.253249	0.829649
CCNG1	0.648139	7.73084	1.03042	0.31006	0.846286
MANF	0.647683	4.9449	1.81443	0.177978	0.798216
NME9	0.647552	2.14595	1.11323	0.291381	0.841101
ARRDC2	0.64748	3.7102	1.41107	0.234879	0.823216
RHOBTB3	0.647446	6.73483	2.08213	0.149032	0.778778
MIR4435-2HG	0.647226	2.02218	0.851578	0.356106	0.859544
RNF165	0.646965	2.61836	1.40075	0.236598	0.823219
LRP6	0.646747	6.26126	1.75663	0.185046	0.801929
YPEL2	0.646716	4.5772	1.47886	0.223953	0.820409
ZNF91	0.646702	5.44966	0.885488	0.346703	0.857938
CARF	0.646665	3.50695	1.0864	0.29727	0.841812
ERVK13-1	0.64612	5.66507	1.56584	0.210812	0.811469
NEK8	0.646106	2.37287	1.38239	0.239694	0.824651
ZNF559	0.645797	4.40955	1.03537	0.3089	0.846273
LPL	0.645659	1.80952	1.28447	0.25707	0.829649
TEX9	0.645554	0.985719	1.03658	0.308618	0.846273
GATAD1	0.6451	4.90641	1.66248	0.197268	0.807191
IL17REL	0.644999	1.52175	1.13736	0.286212	0.838958
CYB5RL	0.644977	3.69229	1.559	0.211812	0.811469
RRP15	0.644944	4.4535	0.98695	0.320489	0.847832
ATRX	0.644493	6.76319	1.53637	0.21516	0.814815
TMEM2	0.644298	4.58741	1.55625	0.212215	0.811469
VWA8	0.644067	5.4213	1.71598	0.190211	0.807146
AGAP11	0.643624	3.05445	1.26108	0.261446	0.829649
PAFAH1B2	0.643612	7.28981	2.12424	0.144985	0.769683
ANKHD1	0.643278	4.64736	1.17975	0.277407	0.83622
PRDM5	0.643246	2.70341	1.20694	0.271939	0.834976
STX3	0.643026	7.4521	2.33426	0.126555	0.747834
MAP3K9	0.642733	7.24064	2.20282	0.137759	0.762183
RNF219	0.642661	3.31891	1.12744	0.288322	0.840576
TMEM128	0.642317	4.75201	1.14562	0.284467	0.838958
CARS	0.641973	2.9506	1.34074	0.246904	0.829336
COL9A3	0.641622	2.05588	1.08464	0.297661	0.841812
HACD1	0.641616	2.61022	1.08669	0.297206	0.841812
TTC6	0.641562	6.12014	1.70954	0.191045	0.807146
LOC100130264	0.641448	0.975141	1.13161	0.287432	0.839768
SRGAP2B	0.641422	3.91181	1.53679	0.215096	0.814815
CAB39L	0.641041	4.78206	1.69383	0.193097	0.807146
ZNF730	0.640389	1.31896	0.995546	0.318391	0.847832
RNF145	0.640168	6.05393	1.94612	0.163005	0.789723
MYRIP	0.639953	3.71972	1.50623	0.219715	0.820197
ZNF547	0.63953	2.07153	0.841969	0.358834	0.860122
STX7	0.63909	5.31403	1.64586	0.199523	0.807191
C12orf73	0.638936	3.23383	1.4644	0.226232	0.820566
TTC41P	0.638636	1.4884	1.05771	0.303737	0.844794
LINC01004	0.638255	5.2779	0.540639	0.462168	0.897847
GCA	0.637669	4.6894	1.31885	0.250799	0.829649
CYP1A1	0.637342	2.71815	1.3172	0.251095	0.829649
AK3	0.637174	5.47565	1.49552	0.221362	0.820197
CCDC53	0.63706	4.25648	1.41873	0.233612	0.823216
MACC1	0.637036	3.65573	0.815241	0.366575	0.861063
XYLT1	0.636798	2.44759	1.26979	0.259805	0.829649
ZCCHC3	0.636761	4.92157	1.68517	0.194239	0.807146
PCP4L1	0.636449	5.11233	1.86969	0.17151	0.794049
ZKSCAN5	0.636341	4.53478	1.77413	0.182872	0.799
GAS7	0.636214	2.96586	1.34669	0.245858	0.828813
CYP27B1	0.635944	3.66807	1.32159	0.250307	0.829649
LMBRD1	0.635392	5.17253	1.62275	0.202709	0.807191
TCEA3	0.635283	3.65724	1.48488	0.223013	0.820268
ATG4C	0.635157	3.6261	0.877556	0.348872	0.858017
C5orf66	0.634995	2.51178	1.25026	0.263503	0.829649
NOTCH1	0.634951	7.17976	1.62681	0.202145	0.807191
TOP1MT	0.634782	3.71341	0.995449	0.318414	0.847832
ARL4A	0.634638	3.1206	1.14456	0.284692	0.838958
LINC00839	0.634256	1.7635	1.30335	0.253602	0.829649
DUSP3	0.633335	7.1695	2.23027	0.13533	0.756895
PIGF	0.633269	2.92936	1.24943	0.263661	0.829649
HOMER2	0.633042	3.64227	1.42938	0.231866	0.822874
ZNF229	0.6329	4.42901	1.56785	0.21052	0.811469
TBL1X	0.632827	5.96397	1.91436	0.16648	0.790509
LOC284930	0.63251	2.96253	0.996055	0.318267	0.847832
KCNAB3	0.632454	1.12728	1.18909	0.275513	0.835299
ZNF827	0.632217	5.33819	1.92186	0.165652	0.790031
KDM2B	0.631591	6.43241	2.07125	0.150098	0.779425
BDH2	0.630722	3.54414	1.0964	0.295057	0.841812
MTMR9	0.630452	5.36883	1.78319	0.181758	0.799
ZBED4	0.629737	6.59697	2.18681	0.139198	0.762241
PLEKHB1	0.629679	3.90086	1.10065	0.294124	0.841812
TATDN1	0.629394	4.62406	1.47466	0.224612	0.820542
TET1	0.629032	5.80157	1.43293	0.231288	0.822871
RNF144A	0.628482	2.45341	1.31164	0.252098	0.829649
KDM6B	0.62848	6.01646	1.24661	0.264201	0.830501
FAM167A	0.628418	4.64304	1.59982	0.205928	0.807191
RIPK3	0.628237	1.34813	1.21362	0.270616	0.834089
EML6	0.628137	2.21554	0.916038	0.338517	0.852547
ANKRD12	0.627582	6.3131	1.16424	0.280588	0.837759
ATM	0.627488	7.69532	0.923609	0.336529	0.851975
TAMM41	0.627058	3.17764	0.945825	0.330784	0.849924
SNED1	0.626583	4.11936	1.48308	0.223293	0.820268
CAPN5	0.626166	4.96784	1.6417	0.200093	0.807191
SEMA6B	0.626155	5.4064	1.36276	0.243059	0.8264
MIA3	0.625907	6.86805	2.13278	0.144179	0.768415
C16orf52	0.625872	4.26227	0.971564	0.32429	0.849285
ACSS3	0.625664	5.12114	1.66465	0.196977	0.807191
KLHL5	0.62565	5.52806	1.63146	0.201502	0.807191
CRBN	0.625634	5.41369	1.37806	0.240432	0.824651
PAIP2B	0.625446	6.0618	1.9769	0.159717	0.787616
SESN2	0.625393	5.20791	1.60338	0.205424	0.807191
ACKR2	0.625282	2.74908	1.27844	0.258188	0.829649
GPR156	0.625056	3.75849	1.35847	0.243803	0.826678
CPE	0.624608	6.01082	1.96182	0.161319	0.789212
TECPR2	0.624035	6.33212	2.08817	0.148444	0.778606
RAB33B	0.623954	3.76739	1.44629	0.229124	0.822063
HDAC2	0.62362	6.68493	1.49393	0.221607	0.820197
ACADS	0.623318	3.07772	1.06993	0.300961	0.842398
PEX11A	0.6232	3.42842	0.925056	0.336151	0.851975
RPAP2	0.623113	4.00395	1.22705	0.267982	0.831744
MGEA5	0.62269	9.00866	1.48394	0.223159	0.820268
TDG	0.622683	6.22106	1.86096	0.172514	0.794049
YTHDF3	0.622559	7.87078	1.39982	0.236754	0.823219
RPL41	0.622381	7.70268	1.43072	0.231648	0.822874
CAB39	0.621781	5.5005	1.65831	0.197832	0.807191
FBXO45	0.621583	7.29523	1.61225	0.204176	0.807191
SMARCD1	0.621429	6.73457	2.14991	0.142579	0.767846
TRAF1	0.621372	2.26789	1.15518	0.282467	0.837759
RAB3GAP1	0.621318	5.92667	1.69185	0.193358	0.807146
CSNK1G3	0.620716	5.07025	1.20645	0.272037	0.834976
IL17RD	0.620664	4.6012	1.69895	0.192426	0.807146
ARHGAP18	0.620614	4.22089	1.54939	0.213226	0.811469
FXYD6	0.620274	2.65662	1.32749	0.249252	0.829649
MSH3	0.620177	5.14452	1.48492	0.223006	0.820268
RCHY1	0.61997	4.65563	0.817835	0.365814	0.861063
PRTFDC1	0.619918	1.71309	1.21969	0.269422	0.832699
ATAD1	0.619758	7.41268	1.55258	0.212755	0.811469
MSL2	0.619307	6.3048	1.65197	0.198691	0.807191
EZH1	0.619268	6.04652	1.95866	0.161656	0.789212
ELP3	0.619194	4.92434	1.77647	0.182583	0.799
CLDN20	0.618977	1.61838	1.03063	0.31001	0.846286
ZNF555	0.618668	3.20759	1.13067	0.287633	0.840029
OTUD6B-AS1	0.618471	4.39734	1.45127	0.228324	0.822063
SLC9A5	0.617956	4.21193	1.53087	0.215983	0.815296
RPL9	0.617749	8.23744	1.0636	0.302397	0.843219
SLC16A10	0.617625	2.93098	1.32431	0.24982	0.829649
BMP1	0.617443	3.66399	1.36643	0.242426	0.82553
CDC14A	0.617415	2.65135	1.04274	0.307185	0.846154
EIF5	0.617395	7.95959	1.68435	0.194347	0.807146
SNHG7	0.617245	6.62075	1.75864	0.184794	0.80148
HSPA13	0.616239	6.73855	1.918	0.166077	0.790344
RAB2A	0.616182	6.51605	1.53997	0.214623	0.814435
EPB41L5	0.616033	6.21244	1.46461	0.226198	0.820566
MFAP4	0.615483	0.965298	1.07701	0.299368	0.841836
LEPROT	0.615372	6.07555	1.82278	0.176982	0.798216
PRDX4	0.6153	6.11193	1.644	0.199777	0.807191
IFIT5	0.614968	5.29228	1.16894	0.27962	0.837759
KIAA1328	0.613909	2.96896	1.19546	0.27423	0.835299
SP4	0.613791	4.57628	1.22056	0.269251	0.832699
NECTIN4	0.612851	7.0519	2.05734	0.151474	0.781963
FEZ1	0.612523	4.13272	1.50557	0.219816	0.820197
PKI55	0.612236	2.32012	0.750471	0.386327	0.870548
LOC374443	0.612159	2.72805	0.661799	0.415925	0.883419
SMA4	0.611672	2.50633	0.902338	0.342156	0.856118
PAPD7	0.61151	5.87107	1.87746	0.170623	0.793696
CYCS	0.611236	7.16828	1.65435	0.198367	0.807191
SLC1A1	0.611112	2.03747	1.26517	0.260675	0.829649
2016-03-01	0.610947	4.15902	0.904931	0.341463	0.855252
ABHD17B	0.609938	3.1875	0.937319	0.332968	0.850551
HTATIP2	0.609936	6.07399	1.94157	0.163498	0.789723
FNIP1	0.609505	7.19594	1.87108	0.171351	0.794049
NSRP1	0.609478	3.58782	1.23571	0.266299	0.831443
ZNF792	0.609099	3.53367	1.145	0.284598	0.838958
CHD9	0.608829	6.87279	1.3451	0.246137	0.828864
SMG1P3	0.608126	5.2069	0.58836	0.443054	0.89103
ZBTB43	0.607751	6.15538	1.57238	0.209862	0.81143
MASP2	0.607549	1.93446	1.25089	0.263383	0.829649
TLK2	0.60745	5.24989	1.7663	0.183841	0.799599
SGMS1-AS1	0.607336	2.10381	1.11653	0.290666	0.841101
ZNF146	0.607231	6.31903	1.56765	0.210548	0.811469
RNF13	0.606854	6.54189	1.66644	0.196736	0.807191
SLC6A17	0.606542	3.97825	1.23386	0.266658	0.831443
FBXL16	0.606395	3.63436	1.27209	0.259374	0.829649
ANKRD22	0.60615	4.67863	1.62131	0.202909	0.807191
RPL31	0.605987	6.34526	1.40245	0.236314	0.823219
BMS1P20	0.605847	3.0969	1.08189	0.298275	0.841812
SLC39A11	0.605285	6.18865	1.6452	0.199613	0.807191
ZNF211	0.60513	3.84324	1.37568	0.240838	0.824922
RORA	0.604863	2.88015	0.712369	0.398658	0.874896
LOC100506548	0.604769	5.88169	1.60647	0.204988	0.807191
NAAA	0.604684	4.91503	1.53328	0.215621	0.815296
DCP1B	0.604619	3.17638	1.29115	0.255836	0.829649
CWC27	0.604617	3.51804	0.969574	0.324787	0.849285
NR6A1	0.604601	4.88456	1.63746	0.200674	0.807191
TMCC2	0.604514	1.4282	0.997798	0.317844	0.847832
CDC42EP2	0.604503	4.17955	1.27429	0.258964	0.829649
MAPK6	0.604328	5.84844	1.35931	0.243657	0.826678
TIGD3	0.604225	1.78075	1.13663	0.286366	0.838958
ZNF772	0.603985	5.8294	1.75129	0.185715	0.803137
MTM1	0.603669	2.83454	1.25851	0.261933	0.829649
TMEM263	0.603402	6.2127	1.25196	0.263178	0.829649
EPB41L4A	0.603365	4.41528	1.519	0.21777	0.818413
SIRT1	0.60329	5.38463	1.08997	0.296478	0.841812
ZNF442	0.602986	2.52906	0.732938	0.391933	0.873555
PPM1H	0.602968	7.1888	2.07236	0.149989	0.779425
TRAF5	0.602856	5.17385	1.47527	0.224516	0.820542
SSH1	0.60258	6.44042	1.99676	0.157635	0.787156
MRC2	0.602291	2.03837	1.16471	0.280491	0.837759
FKBP1AP1	0.602179	2.69499	0.543927	0.46081	0.897201
TMEM192	0.602169	5.24303	1.36208	0.243178	0.8264
AIMP1	0.601754	4.86671	1.29513	0.255105	0.829649
MEIS1	0.601448	2.36805	0.871775	0.350464	0.858017
LINC00173	0.601318	5.19996	1.27324	0.259159	0.829649
ACCS	0.601259	3.9502	1.38719	0.238881	0.824156
PRMT6	0.601008	4.60398	1.59731	0.206285	0.807319
CYB5R4	0.600961	2.48173	1.08206	0.298238	0.841812
MALAT1	0.600787	15.4145	1.48806	0.222518	0.820268
ILDR1	0.600396	3.65398	1.29341	0.255421	0.829649
KRBA2	0.600233	3.26053	1.16842	0.279726	0.837759
ZNF417	0.599816	4.41152	0.855862	0.354899	0.858746
SLC44A1	0.599729	7.62011	1.31981	0.250626	0.829649
APOD	0.599631	5.30895	1.47333	0.22482	0.820566
LOC101928103	0.599409	2.42263	0.922068	0.336933	0.851975
SYNGR3	0.598001	4.82356	1.46618	0.22595	0.820566
RSBN1	0.597989	5.63449	1.14361	0.284891	0.838958
DHRS4L2	0.597564	2.43427	1.15801	0.281879	0.837759
ZNF816	0.59744	3.74074	0.94176	0.331826	0.850149
TCF7	0.597186	2.34272	0.987616	0.320326	0.847832
UBE2E3	0.597052	3.48046	1.07742	0.299276	0.841836
ALDH1L2	0.597043	7.27846	1.95426	0.162129	0.789212
KIF3C	0.597037	3.17764	1.06758	0.301493	0.842398
LRRN3	0.596785	4.30663	1.29255	0.255578	0.829649
VPS53	0.596599	6.0284	1.87213	0.171232	0.794049
NFAT5	0.596566	7.85022	1.13636	0.286423	0.838958
PARP14	0.596263	7.5666	1.06586	0.301883	0.842796
UNC45A	0.596166	5.6485	1.75989	0.184638	0.80148
DTX4	0.595672	4.77565	1.38929	0.238525	0.824156
SDR16C5	0.59564	1.76504	1.15687	0.282117	0.837759
LOC90246	0.595583	2.85559	0.991255	0.319436	0.847832
ACSM3	0.595556	3.8675	1.25789	0.26205	0.829649
TMEM260	0.594964	5.14804	1.45938	0.227028	0.821671
TSTD2	0.594913	4.17457	1.43299	0.231277	0.822871
NUAK1	0.594614	4.13651	1.42584	0.232444	0.823042
SERGEF	0.594352	3.82267	1.28378	0.257198	0.829649
IFT46	0.594028	5.59687	1.67579	0.195484	0.807191
SMPDL3A	0.593893	1.57392	1.17518	0.278339	0.837152
DZIP3	0.593853	5.88319	1.33429	0.248044	0.829649
ZNF154	0.59339	4.39002	0.730313	0.392782	0.873702
VMA21	0.59322	6.52258	1.23924	0.265617	0.831351
TAF11	0.593171	5.1849	0.986588	0.320578	0.847832
MYO5A	0.592846	5.40447	1.26117	0.261429	0.829649
ZNF460	0.592842	6.46429	1.30244	0.253767	0.829649
SLC39A8	0.592527	4.93698	1.29428	0.255261	0.829649
KRBOX4	0.592499	4.12485	1.13736	0.286212	0.838958
NRIP2	0.592111	3.02775	1.13708	0.286271	0.838958
SNHG19	0.592096	1.53331	1.09575	0.295201	0.841812
DNAJC3-AS1	0.591945	1.70888	0.969799	0.32473	0.849285
C15orf57	0.591757	3.26055	1.26745	0.260246	0.829649
OR10AD1	0.591702	0.807513	0.993281	0.318942	0.847832
MGC27345	0.591464	4.64959	1.06058	0.303082	0.843496
RPS29	0.591197	5.89628	1.13383	0.286959	0.839578
GSDMB	0.591115	4.01226	1.25052	0.263452	0.829649
PLEC	0.591091	9.16311	1.86859	0.171637	0.794049
SLC38A6	0.590464	2.97128	0.585618	0.444119	0.891189
ZNF644	0.590434	6.24177	1.62985	0.201723	0.807191
ZNF17	0.590177	4.04948	1.28419	0.257121	0.829649
SLC38A7	0.589896	4.55931	1.38696	0.238919	0.824156
MAP4K4	0.589749	5.90555	1.71994	0.189701	0.807146
KCTD18	0.589668	4.45893	1.37262	0.241362	0.825171
PALLD	0.58955	6.5396	1.78011	0.182135	0.799
PMS2CL	0.589281	2.9963	1.19786	0.273749	0.835299
TEX10	0.589198	4.79581	1.08158	0.298343	0.841812
DOCK10	0.588966	4.55838	1.00685	0.315658	0.847832
TGFBR1	0.588772	6.82234	1.08966	0.296547	0.841812
ZNF224	0.58866	4.18909	0.889848	0.345518	0.857938
TFDP2	0.588639	6.99611	1.80533	0.17907	0.798216
CEP162	0.588518	2.91384	1.00342	0.316483	0.847832
ADGRE2	0.588341	1.75068	1.10497	0.293179	0.841812
CPEB3	0.588206	5.25407	1.49695	0.221141	0.820197
AMOT	0.588142	1.93538	1.08187	0.298279	0.841812
TMTC3	0.588009	7.63181	1.28911	0.256212	0.829649
AMIGO2	0.587777	6.10704	1.40774	0.235433	0.823216
ZNF569	0.587633	3.61232	0.830415	0.362153	0.861063
INO80	0.587359	5.70215	1.55608	0.21224	0.811469
METTL18	0.587351	3.38727	0.860394	0.353629	0.858017
GPATCH4	0.587319	3.6992	1.10189	0.293852	0.841812
ENTPD1	0.587181	5.90005	1.48827	0.222485	0.820268
PARD6G	0.586963	3.40637	1.20407	0.27251	0.834976
TDRD3	0.586805	3.65227	1.22812	0.267773	0.831744
ZMYM4	0.585917	6.70085	1.56164	0.211425	0.811469
ZBTB2	0.5857	4.58191	1.4453	0.229284	0.822063
UBE2Q2P1	0.585576	1.37943	1.07537	0.299735	0.841836
LYPLAL1	0.585542	4.72257	0.991936	0.31927	0.847832
LAMTOR4	0.585256	3.14378	1.22414	0.26855	0.832091
NUDT12	0.585049	5.45639	1.19208	0.274911	0.835299
PGBD2	0.584944	2.76189	0.754843	0.384947	0.870548
ACADSB	0.584601	5.03204	1.46575	0.226017	0.820566
STRN3	0.584536	6.70462	1.17255	0.278878	0.837759
RAB6B	0.584325	6.03493	1.69064	0.193517	0.807146
MMP24	0.584212	3.88836	1.21608	0.270131	0.833468
MPHOSPH10	0.584203	3.83409	1.29845	0.254497	0.829649
ZNF486	0.583435	3.55375	0.829499	0.362417	0.861063
GTF2H1	0.583373	5.25275	1.6121	0.204197	0.807191
PHYH	0.583341	5.37742	1.33272	0.248322	0.829649
ZNF212	0.58323	4.09161	1.3687	0.242035	0.82553
HOXC4	0.582834	2.24359	0.955941	0.328212	0.849285
GABPB2	0.582786	4.55571	1.5052	0.219873	0.820197
POLR2J4	0.582495	3.33142	1.2203	0.269301	0.832699
ARHGAP45	0.58226	4.79003	1.42675	0.232296	0.822874
SCNN1B	0.581972	4.4818	1.18756	0.275823	0.835299
SLC43A1	0.581912	4.67115	1.25732	0.262159	0.829649
IPW	0.581766	3.62882	0.670991	0.412706	0.881269
SNHG8	0.581289	5.13081	1.2888	0.256268	0.829649
LAMB1	0.580964	6.52889	1.79338	0.180514	0.79864
ZBTB33	0.58084	5.86859	1.16375	0.280689	0.837759
SBF2	0.580725	6.38631	1.5756	0.209396	0.810495
ZNF322	0.580569	4.64576	1.38454	0.239329	0.824409
MYO18A	0.580524	6.17259	1.73599	0.187647	0.803943
THAP6	0.58045	4.31718	0.795406	0.372471	0.863951
ANKRD46	0.579959	5.74805	0.996658	0.318121	0.847832
SMYD3	0.579909	4.05807	1.23648	0.26615	0.831443
CPPED1	0.579784	3.67972	1.22908	0.267587	0.831744
IGF2BP1	0.579437	1.23089	0.835159	0.360785	0.86052
ZNF230	0.579376	2.69795	0.749122	0.386754	0.870548
FAM160A1	0.579286	5.28115	1.52746	0.216494	0.815605
RAB37	0.578826	2.08598	0.992576	0.319114	0.847832
FLVCR2	0.578566	4.07773	1.31625	0.251267	0.829649
C3orf58	0.578365	5.99474	1.65916	0.197717	0.807191
TRIM66	0.578011	5.37944	1.29537	0.25506	0.829649
ETV7	0.577613	2.73283	0.965769	0.325738	0.849285
AGAP9	0.577566	4.59851	1.2266	0.26807	0.831744
ERO1B	0.577446	5.49304	1.21174	0.270988	0.834555
CLN5	0.576931	4.42967	1.01542	0.313608	0.847832
FAM102B	0.576896	4.57931	0.863961	0.352633	0.858017
SULF2	0.576726	1.42573	0.802101	0.370466	0.861936
SERPING1	0.576688	2.02108	1.07962	0.298783	0.841836
ERP44	0.576105	6.19493	1.59628	0.206432	0.807319
GALNT16	0.575828	3.36658	1.08041	0.298605	0.841836
ZBTB26	0.575672	4.36759	1.05448	0.304479	0.844849
RNF138	0.575537	4.81304	0.919526	0.337599	0.852019
LRRC27	0.57482	2.76278	1.05245	0.304944	0.844849
AR	0.574806	6.74905	1.80568	0.179027	0.798216
MAP3K14-AS1	0.574792	1.1646	0.905497	0.341312	0.855252
TARBP1	0.574701	5.90923	0.877535	0.348878	0.858017
CLIP1	0.574672	6.2142	1.74798	0.186131	0.803921
SNX30	0.574523	7.41126	1.79733	0.180035	0.79864
SLK	0.574319	5.9702	1.23137	0.267142	0.831692
MAP9	0.574268	5.47969	0.999353	0.317467	0.847832
CGGBP1	0.574234	6.27892	1.24039	0.265396	0.831351
L1CAM	0.573186	4.3027	1.16644	0.280134	0.837759
KIF7	0.573124	2.86063	1.15729	0.282028	0.837759
BCAP29	0.573116	4.3505	0.892102	0.344908	0.857786
RNF146	0.572923	4.26282	1.14275	0.285072	0.838958
TTC37	0.572551	7.13981	1.38445	0.239345	0.824409
WDR44	0.57207	3.97326	0.752081	0.385818	0.870548
BAZ2B	0.572013	4.92029	1.41699	0.233899	0.823216
ANAPC15	0.571764	2.48612	0.978067	0.322676	0.847832
MC1R	0.571514	5.85187	1.53366	0.215564	0.815296
NUAK2	0.571485	3.89968	1.11894	0.290148	0.841101
EHMT1-IT1	0.5713	1.9844	0.898539	0.343174	0.856238
KDM5A	0.571088	7.53279	1.44672	0.229055	0.822063
RBM11	0.570549	2.32127	0.752172	0.385789	0.870548
TMEM39A	0.570127	5.05427	1.31423	0.251629	0.829649
AGO4	0.570027	5.36112	1.47165	0.225085	0.820566
PLEKHA2	0.569401	5.99927	1.55859	0.211872	0.811469
STARD4	0.569352	4.35173	0.747047	0.387413	0.870896
SKIL	0.568932	7.57809	1.01992	0.312538	0.847832
BOD1L1	0.568424	6.2377	1.56397	0.211085	0.811469
CHRNG	0.568098	2.4387	1.04084	0.307626	0.846154
VPS8	0.567954	6.89573	1.26112	0.261438	0.829649
DHX37	0.567875	5.23766	1.44871	0.228735	0.822063
UQCC1	0.56764	5.07242	1.46458	0.226203	0.820566
CMSS1	0.56729	3.78971	1.05675	0.303959	0.844849
JAG1	0.567287	2.35699	1.0147	0.313779	0.847832
FKBP11	0.567194	1.81849	1.07331	0.300198	0.841836
TNS1	0.567148	5.844	1.25813	0.262006	0.829649
RTBDN	0.566866	3.35449	1.08618	0.297318	0.841812
AP3B1	0.566803	6.07804	1.25551	0.262503	0.829649
RAD51B	0.566742	5.83585	1.16959	0.279485	0.837759
CNST	0.56641	6.4026	1.36679	0.242364	0.82553
PPTC7	0.566387	5.85261	1.27049	0.259676	0.829649
ZNF611	0.566304	4.71879	0.834739	0.360906	0.86052
TSHZ1	0.566272	3.71496	1.14052	0.285542	0.838958
ZNF600	0.566242	3.67578	0.881712	0.347733	0.858017
DGKA	0.565986	4.70878	1.31115	0.252186	0.829649
MAFB	0.56579	4.04095	0.978007	0.322691	0.847832
RRAS2	0.5655	4.9238	1.28883	0.256263	0.829649
ZNF431	0.565406	4.33515	0.919639	0.33757	0.852019
ZBED6	0.565349	7.3746	1.09879	0.294533	0.841812
ZNF326	0.565335	4.49956	0.677421	0.410476	0.881182
LAMB2P1	0.565203	2.00728	0.904935	0.341462	0.855252
CNTD1	0.565128	1.71003	0.951635	0.329303	0.849748
CYP2U1	0.565063	4.64333	1.33784	0.247415	0.829649
ACTG1P20	0.565008	2.58288	0.631623	0.426761	0.887297
GJA3	0.56496	3.27325	1.05434	0.304511	0.844849
GABARAPL1	0.564028	4.63024	1.34877	0.245493	0.828539
ZNF582	0.564	1.9699	1.01655	0.313339	0.847832
THAP2	0.56367	1.77603	0.678284	0.410178	0.881182
ENPP4	0.563556	5.04572	1.15319	0.282882	0.838631
ATF7IP	0.563502	7.13719	1.53888	0.214785	0.814435
CRYBB2P1	0.563202	2.29655	0.909461	0.340257	0.85405
FAM184A	0.562869	2.63835	0.668993	0.413403	0.882084
LGALS8-AS1	0.562726	0.826757	0.922742	0.336756	0.851975
GOLGB1	0.562491	7.40533	1.62888	0.201859	0.807191
NBAS	0.562239	6.80033	1.38236	0.2397	0.824651
BIRC7	0.562091	1.59089	0.975055	0.323423	0.848477
C3orf33	0.561697	2.31846	0.88103	0.34792	0.858017
KAZN	0.561668	2.89293	0.96903	0.324922	0.849285
ECI1	0.56154	4.91233	1.39784	0.237085	0.823219
FAM110B	0.561251	3.50804	1.08832	0.296844	0.841812
STX17	0.561102	6.35247	1.19639	0.274044	0.835299
TLDC1	0.560962	6.09476	1.43298	0.231279	0.822871
AES	0.560646	5.92502	1.4004	0.236656	0.823219
ZNF615	0.560362	5.09263	1.01022	0.314849	0.847832
LINC00152	0.55989	1.67207	0.824796	0.363782	0.861063
RASAL2	0.559742	6.43244	1.52459	0.216926	0.816731
HPS4	0.559642	5.80951	1.55525	0.212362	0.811469
DIEXF	0.55931	6.07467	1.5499	0.213151	0.811469
ZNF112	0.559113	3.319	0.966171	0.325637	0.849285
C8orf37	0.558866	3.49153	0.796923	0.372015	0.863732
SHANK3	0.558307	3.49279	1.10173	0.293887	0.841812
RASD2	0.558302	4.25055	1.11537	0.290918	0.841101
S100A1	0.558133	4.15221	1.09269	0.295876	0.841812
METTL6	0.558081	4.51174	1.22751	0.267891	0.831744
ZBTB34	0.557815	6.05719	1.30214	0.253824	0.829649
NXT2	0.557722	3.02502	0.789807	0.374159	0.86428
SNX13	0.557586	6.92077	1.0669	0.301647	0.842398
GRPEL2	0.557486	6.13685	1.33637	0.247676	0.829649
AP4S1	0.55739	3.03966	0.780658	0.37694	0.865581
AHNAK2	0.557384	9.33511	1.70012	0.192273	0.807146
TMEM67	0.557091	4.91638	1.00633	0.315783	0.847832
CAND2	0.556315	4.88067	1.43513	0.230929	0.822775
OCLM	0.556273	2.16976	0.842882	0.358574	0.860122
FOXO3B	0.556036	4.43339	1.30473	0.253351	0.829649
FNDC3A	0.555982	6.59243	1.39368	0.237784	0.823311
S100A13	0.555654	5.33138	1.48114	0.223596	0.820268
ZNF469	0.555637	3.95685	0.850246	0.356483	0.859544
ZNF280D	0.555424	4.65437	0.850375	0.356446	0.859544
TSPAN31	0.555221	5.58009	1.18999	0.275331	0.835299
DPH3P1	0.554862	1.84862	0.696439	0.403983	0.878667
SLC35A5	0.554826	5.28162	1.28375	0.257203	0.829649
PITRM1-AS1	0.554808	2.94311	1.01077	0.314719	0.847832
ST13	0.554441	7.94912	1.81069	0.178425	0.798216
NAMPT	0.554441	6.59778	1.13016	0.28774	0.840029
CASK	0.554433	6.08399	1.59208	0.207029	0.808075
LRIG3	0.554293	6.15914	1.51299	0.218683	0.818856
SC5D	0.553953	6.85202	0.964308	0.326104	0.849285
RPARP-AS1	0.553914	3.10366	1.09587	0.295174	0.841812
UBN2	0.55324	6.52062	0.965161	0.32589	0.849285
SLC6A8	0.55315	6.40074	1.48123	0.223582	0.820268
PCDHGB5	0.552982	4.53098	1.33169	0.248504	0.829649
OGT	0.55237	7.57587	1.46151	0.226691	0.821171
MTPAP	0.552082	5.03116	0.919413	0.337629	0.852019
PRKD3	0.551985	6.29635	1.22309	0.268754	0.832302
SIPA1L2	0.551952	4.19623	1.16825	0.279761	0.837759
SATB2	0.551827	4.6528	1.28004	0.257891	0.829649
USO1	0.551637	7.35257	1.56146	0.211452	0.811469
ZFP14	0.551611	3.76561	0.42637	0.513775	0.910461
CD5	0.551415	1.81496	0.7586	0.383767	0.870069
C21orf2	0.551153	3.94977	1.1181	0.290328	0.841101
PTK2	0.551044	7.64713	1.70836	0.191199	0.807146
DHRS7	0.550709	5.16957	1.31252	0.251939	0.829649
ZNF451	0.550649	7.32895	1.07478	0.299869	0.841836
SIRPA	0.550444	3.61294	1.11305	0.291421	0.841101
ANAPC4	0.550172	4.21582	0.685396	0.407735	0.880533
LINC00174	0.549978	3.77496	1.09409	0.295568	0.841812
NFIL3	0.549696	4.6476	0.988679	0.320065	0.847832
MBTD1	0.549678	6.34575	1.29935	0.254331	0.829649
ZNF766	0.549474	4.83707	1.36725	0.242285	0.82553
NAA20	0.548976	6.47364	1.33611	0.247722	0.829649
C2orf16	0.548913	1.55938	0.772646	0.3794	0.868144
PLEKHO2	0.548886	3.09128	0.986096	0.320698	0.847832
ZNF273	0.548471	3.97208	0.687751	0.40693	0.880335
MPHOSPH8	0.548335	4.29401	1.16075	0.281309	0.837759
DEPDC4	0.548276	3.0246	0.674436	0.411509	0.881182
CIDECP	0.54782	1.2784	0.941137	0.331986	0.850149
TRPM7	0.547678	6.62908	1.31259	0.251926	0.829649
CIART	0.547093	3.561	0.876382	0.349194	0.858017
ZNF343	0.547001	5.34158	1.44003	0.230135	0.822063
TWISTNB	0.546974	5.37836	0.97118	0.324386	0.849285
DEXI	0.546764	4.1316	1.1498	0.28359	0.838631
ATP5S	0.546605	3.17106	0.558411	0.454901	0.895507
LRRC75A-AS1	0.546456	8.31397	1.26896	0.259962	0.829649
TOMM7	0.546393	5.18224	1.37775	0.240484	0.824651
TMEM243	0.546312	4.17447	0.904086	0.341688	0.855643
HMGN5	0.546294	1.5703	0.890245	0.345411	0.857938
WNK2	0.546163	4.5238	1.23593	0.266257	0.831443
MSRA	0.546092	1.23973	0.749295	0.3867	0.870548
SYF2	0.546028	3.03502	0.941343	0.331933	0.850149
ARHGEF4	0.546007	1.68136	0.829089	0.362536	0.861063
MMRN2	0.545464	4.41828	1.13401	0.286922	0.839578
FKTN	0.54545	7.06576	1.07745	0.299268	0.841836
CEBPG	0.54539	5.22355	0.953677	0.328785	0.849285
DCAF4	0.545046	4.52671	1.1258	0.288672	0.840741
SPTB	0.544893	4.28304	1.1664	0.280141	0.837759
IFNGR1	0.544776	4.90345	1.30085	0.254058	0.829649
ADGRA2	0.544751	3.46849	0.957884	0.327721	0.849285
TIFA	0.544534	4.47369	1.17098	0.2792	0.837759
TRAPPC6B	0.544451	5.77009	1.06039	0.303126	0.843496
SEH1L	0.54442	5.61844	1.22866	0.267667	0.831744
LRRC8D	0.544329	5.67825	1.27922	0.258044	0.829649
POP1	0.544323	4.53435	1.27832	0.258211	0.829649
PTRF	0.54381	4.93632	1.22574	0.268237	0.831744
ZNF133	0.543542	4.6639	1.30281	0.253701	0.829649
PKD1L2	0.543517	2.7669	0.94686	0.33052	0.849924
UPF2	0.543191	6.55301	1.42699	0.232257	0.822874
ZMYM5	0.542901	3.83858	0.771735	0.379681	0.868344
GAREM2	0.542308	3.58174	1.08177	0.298303	0.841812
DNAJC9-AS1	0.542107	2.09014	1.0159	0.313493	0.847832
NEAT1	0.542004	12.8968	0.964497	0.326056	0.849285
NTSR1	0.541736	1.60757	0.980196	0.322151	0.847832
FBXL20	0.541586	6.90295	1.50025	0.220633	0.820197
ZNF483	0.541477	3.5413	0.541068	0.46199	0.897847
GATS	0.541272	3.51984	1.01688	0.31326	0.847832
S100A4	0.540708	2.43069	0.630849	0.427044	0.887297
CHST10	0.539754	3.72064	1.07326	0.30021	0.841836
PET117	0.539611	2.36091	0.840177	0.359346	0.860122
CHST14	0.539559	3.95045	0.957829	0.327734	0.849285
KLF8	0.539496	5.877	1.31289	0.251872	0.829649
TRIM5	0.539106	4.65897	1.11507	0.290982	0.841101
LPAR6	0.538933	2.81964	0.660735	0.4163	0.883743
[truncated: 10,339 more rows]
