# Supplementary material for: Atypical GATA transcription factor TRPS1 represses gene expression by recruiting CHD4/NuRD(MTA2) and suppresses cell migration and invasion by repressing TP63 expression
Source: Oncogenesis. 2018 Dec 19;7(12):96. doi: 10.1038/s41389-018-0108-9 (PMC6299095; doi:10.1038/s41389-018-0108-9)
Supplement: Supplementary file 7 — Supplementary Table 4 [file 41389_2018_108_MOESM7_ESM.xlsx]

## Sheet: Real-time RT-PCR primers
Real-time RT-PCR primers
Primer name	sequence (5'to3')
COL6A2-QPCR-F	GAGATCGACCAGGACACCAT
COL6A2-QPCR-R	GGTCTCCCTGTCTTCCCTTC
SETD7-QPCR-F	CGTGGTGTGCCTGAGCCCTATAACCACG
SETD7-QPCR-R	TGAAGGAGTGATTTGCCTTGTGT
AMOTL1-QPCR-F	GCAGACAGGAAAACTGAGGA
AMOTL1-QPCR-R	AAATGTGGTGGGAACAGAGA
NHLRC1-QPCR-F	AGGAGGCGTGTCAAGATTTTTG
NHLRC1-QPCR-R	CCACACCCCAAGGTAAGGAGA
SETD7-QPCR-F	CGTGGTGTGCCTGAGCCCTATAACCACG
SETD7-QPCR-R	TGAAGGAGTGATTTGCCTTGTGT
RNF43-QPCR-F	CCTGTGTGTGCCATCTGTCT
RNF43-QPCR-R	GCAAGTCCGATGCTGATGTA
NTN4-QPCR-F	TCAGCACAACACAGAAGGACAGTATTG
NTN4-QPCR-R	GGATGGCAGGAACACGGTTTGCAA
ABCA12-QPCR-F	CTACTGCTGGATGAGCCGAG
ABCA12-QPCR-R	CCTCGTCCAAACCTGCTCTT
NLGN1-QPCR-F	CAACAGGGGAACGTCGTTTTC
NLGN1-QPCR-R	AGCATGACTTCTGGCAATCTG
AKAP6-QPCR-F	GTCCAGCAGGATTCGGACAG
AKAP6-QPCR-R	GCAGCTTTAGGGAGAACTCTG
actin-QPCR-F	AACCCTAAGGCCAACCGTGA
actin-QPCR-R	GTCTCCGGAGTCCATCACAA
CHD4-QPCR-F	GGAGACAGAGCCCAAAGGT
CHD4-QPCR-R	GGGGTCAGATCTATTGCTGACTT
TRPS1-QPCR-F	TCTACCAGAAGCTTCACTCG
TRPS1-QPCR-R	CTCTCTAACGGGCTTCCATT
TA-p63-QPCR-F	TGTATCCGCATGCAGGACT
TA-p63--QPCR-R	CTGTGTTATAGGGACTGGTGGAC
∆Np63-QPCR-F	GAAAACAATGCCCAGACTCAA
∆Np63--QPCR-R	TGCGCGTGGTCTGTGTTA
vimentin-QPCR-T	AGCCTCAGAGAGGTCAGCAA
vimentin-QPCR-R	AAAGTGTGGCTGCCAAGAAC
NAALADL2-QPCR-T	CACCAAAGAGCAATCGCTGCAACT
NAALADL2-QPCR-R	TGAAGATGGAGCATCTGAAGGGCA
ChIP-qPCR primers
Primer name	sequence (5'to3')
ABCA12-Qchip-F	GGAATCAGATGGGCCTATGT
ABCA12-Qchip-R	TAGCTCCAAGGAAGTCTCAG
AKAP6-Qchip-F	GCCACAGGAAGTTTCAAGAT
AKAP6-Qchip-R	GGGAGTGCCACTGAAAGAAA
AMOTL1-Qchip-F	AATAAGTAATTGTTTGGATA
AMOTL1-Qchip-R	AACATACAATGAGTTGGGAC
NAALADL2-Qchip-F	CCCCCAGGTGACTGTATTTG
NAALADL2-Qchip-R	GCCCTCTGGTGTCTCTTCTT
NHLRC1-Qchip-F	CAAAGATGAGAAGCCGTGAT
NHLRC1-Qchip-R	GCCCCCCAATAAAAAAGAAT
NLGN1-Qchip-F	CTAGAGGGAAGTAAAGGAGA
NLGN1-Qchip-R	CAGTATCTCCATTTGACCAT
NTN4-Qchip-F	AGTAAGGACTTGTTGAGGCT
NTN4-Qchip-R	TTTTGATCTTCACTGGTTCT
RNF43-Qchip-F	CCCACCCGAACAAACATTAA
RNF43-Qchip-R	ACAGGTGCATCAACTCTTCC
SETD7-Qchip-F	CCGAGATTGCTGGGTGACAC
SETD7-Qchip-R	GGGAGGGGCGGTAGAAGAGA
Untr4-Qchip-F	CTCCCTCCTGTGCTTCTCAG
Untr4-Qchip-R	AATGAACGTGTCTCCCAGAA
ΔNp63-Qchip-F	GCCAAGCTGTGAGATGAACC
ΔNp63-Qchip-R	AGGCAGACCGCGATAAGTGT
siRNA sequence
Primer name	sequence (5'to3')
Control siRNA	UUCUCCGAACGUGUCACGU
TRPS1 siRNA#1	GUCCCUUGAAUGUAGUAAA
TRPS1 siRNA#2	GCACACAGCUGCUACAAAU
CHD4 siRNA#1	CGGGAGUUCAGUACCAAUA
CHD4 siRNA#2	GGGCUGCUUACUUGAACAU
ΔNp63 siRNA#1	GCAGCAUUGAUCAAUCUUA
ΔNp63 siRNA#2	CAAUGCCCAGACUCAAUUU
HDAC2 siRNA#1	GGGUUGUUUCAAUCUAACA
HDAC2 siRNA#2	GGUCAAUAAGACCAGAUAA
